# Supplementary material for: A conserved role for centriolar satellites in translation of centrosomal and ciliary proteins
Source: J Cell Biol. 2025 May 21;224(8):e202408042. doi: 10.1083/jcb.202408042 (PMC12094185; doi:10.1083/jcb.202408042)
Supplement: Table S1 — shows orthologs of PCM1 and centrosomal/ciliary proteins across opisthokonts, related to Fig. 1. [file jcb_202408042_tables1.xlsx]

## Sheet: A-PCM1&Centrosome
Phylogenetic group	Species Name	NCBI Lineage	Proteome Source	PCM1 ortholog	PCM1 Accession	CDK5RAP2 ortholog	CDK5RAP2 Accession	CEP192 ortholog	CEP192 Accession	Note
Ciliated Fungi
	Allomyces macrogynus	Eukaryota; Opisthokonta; Fungi; Fungi incertae sedis; Blastocladiomycota; Blastocladiomycota incertae sedis; Blastocladiomycetes; Blastocladiales; Blastocladiaceae; Allomyces	Ensembl Fungi	hypothetical protein AMAG_19858	KNE68704	hypothetical protein AMAG_14228	KNE69672	hypothetical protein AMAG_14312	KNE69772
	Batrachochytrium dendrobatidis	Eukaryota; Opisthokonta; Fungi; Fungi incertae sedis; Chytridiomycota; Chytridiomycota incertae sedis; Chytridiomycetes; Rhizophydiales; Rhizophydiales incertae sedis; Batrachochytrium	NCBI	hypothetical protein BDEG_23207	OAJ39354	hypothetical protein BDEG_27076	OAJ43748	hypothetical protein BDEG_20749	OAJ36587
Higher Fungi
	Saccharomyces cerevisiae	Eukaryota; Opisthokonta; Fungi; Dikarya; Ascomycota; saccharomyceta; Saccharomycotina; Saccharomycetes; Saccharomycetales; Saccharomycetaceae; Saccharomyces	Saccharomyces Genome Database	Not found	-	Not found	-	Not found	-
	Schizosaccharomyces pombe	Eukaryota; Opisthokonta; Fungi; Dikarya; Ascomycota; Taphrinomycotina; Schizosaccharomycetes; Schizosaccharomycetales; Schizosaccharomycetaceae; Schizosaccharomyces	Ensembl Fungi	Not found	-	Not found	-	Not found	-
Ichthyosporea
	Sphaeroforma arctica	Eukaryota; Opisthokonta; Ichthyosporea; Ichthyophonida; Sphaeroforma	NCBI	Not found	-	Not found	-	Not found	-
Filasterea
	Capsaspora owczarzaki	Eukaryota; Opisthokonta; Filasterea; Capsaspora	NCBI	Not found	-	Not found	-	Not found	-
Choanoflagellates
	Monosiga brevicollis	Eukaryota; Opisthokonta; Choanoflagellata; Craspedida; Salpingoecidae; Monosiga	NCBI	predicted protein MONBRDRAFT_33155	EDQ87896	Not found	-	predicted protein MONBRDRAFT_11927	EDQ85411
	Salpingoeca rosetta	Eukaryota; Opisthokonta; Choanoflagellata; Craspedida; Salpingoecidae; Salpingoeca	NCBI	uncharacterized protein PTSG_08833	XP_004990220	Not found	-	uncharacterized protein PTSG_07176	XP_004992596
Sponges
	Amphimedon queenslandica	Eukaryota; Opisthokonta; Metazoa; Porifera; Demospongiae; Heteroscleromorpha; Haplosclerida; Niphatidae; Amphimedon	NCBI	predicted protein LOC105312401	XP_019850835	predicted protein LOC100637372	XP_019849783	predicted protein LOC100641210	XP_019850704
Placozoa
	Trichoplax adhaerens	Eukaryota; Opisthokonta; Metazoa; Eumetazoa; Placozoa; Uniplacotomia; Trichoplacea; Trichoplacidae; Trichoplax; unclassified Trichoplax	NCBI	Pericentriolar material 1 protein	RDD39376	Not found	-	Centrosomal protein of 192 kDa	RDD44115
Cnidaria
	Hydra vulgaris	Eukaryota; Opisthokonta; Metazoa; Eumetazoa; Cnidaria; Hydrozoa; Hydroidolina; Anthoathecata; Aplanulata; Hydridae; Hydra	NCBI	pericentriolar material 1 protein	XP_047126351	predicted protein LOC101237013	XP_047123256	centrosomal protein of 192 kDa	XP_047130719
	Nematostella vectensis	Eukaryota; Opisthokonta; Metazoa; Eumetazoa; Cnidaria; Anthozoa; Hexacorallia; Actiniaria; Edwardsiidae; Nematostella	JGI MycoCosm	hypothetical protein 228836	228836	hypothetical protein 247425	247425	hypothetical protein 246496	246496
Arthropods
	Drosophila melanogaster	Eukaryota; Opisthokonta; Metazoa; Eumetazoa; Bilateria; Protostomia; Ecdysozoa; Panarthropoda; Arthropoda; Mandibulata; Pancrustacea; Hexapoda; Insecta; Dicondylia; Pterygota; Neoptera; Endopterygota; Diptera; Brachycera; Muscomorpha; Eremoneura; Cyclorrhapha; Schizophora; Acalyptratae; Ephydroidea; Drosophilidae; Drosophilinae; Drosophilini; Drosophila; Sophophora; melanogaster group; melanogast…	Flybase	combover	FBgn0036365	centrosomin	FBgn0013765	spd2	FBgn0027500
	Tribolium castaneum	Eukaryota; Opisthokonta; Metazoa; Eumetazoa; Bilateria; Protostomia; Ecdysozoa; Panarthropoda; Arthropoda; Mandibulata; Pancrustacea; Hexapoda; Insecta; Dicondylia; Pterygota; Neoptera; Endopterygota; Coleoptera; Polyphaga; Cucujiformia; Tenebrionoidea; Tenebrionidae; Tenebrionidae incertae sedis; Tribolium	NCBI	hypothetical protein TcasGA2_TC007786	EFA02136	centrosomin	EFA01271	hypothetical protein TcasGA2_TC030648	EFA01435
Nematodes
	Brugia malayi	Eukaryota; Opisthokonta; Metazoa; Eumetazoa; Bilateria; Protostomia; Ecdysozoa; Nematoda; Chromadorea; Rhabditida; Spirurina; Spiruromorpha; Filarioidea; Onchocercidae; Brugia	Wormbase	Bm10731	WBGene00230992	Bm12950	WBGene00233211	Bma-spd-2	WBGene00231448
	Caenorhabditis elegans	Eukaryota; Opisthokonta; Metazoa; Eumetazoa; Bilateria; Protostomia; Ecdysozoa; Nematoda; Chromadorea; Rhabditida; Rhabditina; Rhabditomorpha; Rhabditoidea; Rhabditidae; Peloderinae; Caenorhabditis	Wormbase	Y56A3A.7	WBGene00013228	spd-5	WBGene00004955	spd-2	WBGene00004953
Nematomorpha
	Acutogordius australiensis	Eukaryota; Opisthokonta; Metazoa; Eumetazoa; Bilateria; Protostomia; Ecdysozoa; Nematomorpha; Gordioida; Gordea; Gordioidea; Gordiidae; Acutogordius	Cunha, Tauana J., et al(2023)	Not found	-	Not found	-	Not found	-	See also Sheet B
	Nectonema munidae	Eukaryota; Opisthokonta; Metazoa; Eumetazoa; Bilateria; Protostomia; Ecdysozoa; Nematomorpha; Nectonematoida; Nectonematoidea; Nectonematidae; Nectonema	Cunha, Tauana J., et al(2023)	Not found	-	Not found	-	Not found	-	See also Sheet B
Molluscs
	Crassostrea gigas	Eukaryota; Opisthokonta; Metazoa; Eumetazoa; Bilateria; Protostomia; Spiralia; Lophotrochozoa; Mollusca; Bivalvia; Autobranchia; Pteriomorphia; Ostreida; Ostreoidea; Ostreidae; Crassostrea	Ensembl Metazoa	predicted protein G24183	G24183	predicted protein G26299	G26299	predicted protein G21967	G21967
	Lottia gigantea	Eukaryota; Opisthokonta; Metazoa; Eumetazoa; Bilateria; Protostomia; Spiralia; Lophotrochozoa; Mollusca; Gastropoda; Patellogastropoda; Lottioidea; Lottiidae; Lottia	Ensembl Metazoa	predicted protein LotgiG153121	LotgiG153121	Not found	-	predicted protein LotgiG144154	LotgiG144154
Annelids
	Capitella teleta	Eukaryota; Opisthokonta; Metazoa; Eumetazoa; Bilateria; Protostomia; Spiralia; Lophotrochozoa; Annelida; Polychaeta; Sedentaria; Scolecida; Capitellidae; Capitella	JGI MycoCosm	hypothetical protein 228845	228845	hypothetical protein 210115	210115	hypothetical protein 219671	219671
Flatworms
	Schmidtea mediterranea	Eukaryota; Opisthokonta; Metazoa; Eumetazoa; Bilateria; Protostomia; Spiralia; Lophotrochozoa; Platyhelminthes; Rhabditophora; Seriata; Tricladida; Continenticola; Geoplanoidea; Dugesiidae; Schmidtea	SmedGD	SMED30031352	SMED30031352	Not found	-	Not found	-
Echinoderms
	Strongylocentrotus purpuratus	Eukaryota; Opisthokonta; Metazoa; Eumetazoa; Bilateria; Deuterostomia; Echinodermata; Eleutherozoa; Echinozoa; Echinoidea; Euechinoidea; Echinacea; Camarodonta; Echinidea; Strongylocentrotidae; Strongylocentrotus	NCBI	pericentriolar material 1 protein-like	XP_030836323	CDK5 regulatory subunit-associated protein 2-like	XP_030853898	uncharacterized protein LOC586105	XP_030830927
Vertebrates
	Danio rerio	Eukaryota; Opisthokonta; Metazoa; Eumetazoa; Bilateria; Deuterostomia; Chordata; Craniata; Vertebrata; Gnathostomata; Teleostomi; Euteleostomi; Actinopterygii; Actinopteri; Neopterygii; Teleostei; Osteoglossocephalai; Clupeocephala; Otomorpha; Ostariophysi; Otophysi; Cypriniphysae; Cypriniformes; Cyprinoidei; Danionidae; Danioninae; Danio	UniProt	Pericentriolar material 1	A0A8M9QAU8	cdk5rap2/myomegalin	A0A8M3ATJ9	cep192	A0A8M3AQD1
	Gallus gallus	Eukaryota; Opisthokonta; Metazoa; Eumetazoa; Bilateria; Deuterostomia; Chordata; Craniata; Vertebrata; Gnathostomata; Teleostomi; Euteleostomi; Sarcopterygii; Dipnotetrapodomorpha; Tetrapoda; Amniota; Sauropsida; Sauria; Archelosauria; Archosauria; Dinosauria; Saurischia; Theropoda; Coelurosauria; Aves; Neognathae; Galloanserae; Galliformes; Phasianidae; Phasianinae; Gallus	UniProt	Pericentriolar material 2	A0A8V0YV05	cdk5rap2	A0A8V1AGH3	cep192	A0A8V0X4K7
	Homo sapiens	Eukaryota; Opisthokonta; Metazoa; Eumetazoa; Bilateria; Deuterostomia; Chordata; Craniata; Vertebrata; Gnathostomata; Teleostomi; Euteleostomi; Sarcopterygii; Dipnotetrapodomorpha; Tetrapoda; Amniota; Mammalia; Theria; Eutheria; Boreoeutheria; Euarchontoglires; Primates; Haplorrhini; Simiiformes; Catarrhini; Hominoidea; Hominidae; Homininae; Homo	UniProt	Pericentriolar material 3	Q15154	cdk5rap2	Q96SN8	cep192	Q8TEP8
	Mus musculus	Eukaryota; Opisthokonta; Metazoa; Eumetazoa; Bilateria; Deuterostomia; Chordata; Craniata; Vertebrata; Gnathostomata; Teleostomi; Euteleostomi; Sarcopterygii; Dipnotetrapodomorpha; Tetrapoda; Amniota; Mammalia; Theria; Eutheria; Boreoeutheria; Euarchontoglires; Glires; Rodentia; Myomorpha; Muroidea; Muridae; Murinae; Mus; Mus	UniProt	Pericentriolar material 4	Q9R0L6	cdk5rap2	Q8K389	cep192	E9Q4Y4
	Xenopus tropicalis	Eukaryota; Opisthokonta; Metazoa; Eumetazoa; Bilateria; Deuterostomia; Chordata; Craniata; Vertebrata; Gnathostomata; Teleostomi; Euteleostomi; Sarcopterygii; Dipnotetrapodomorpha; Tetrapoda; Amphibia; Batrachia; Anura; Pipoidea; Pipidae; Xenopodinae; Xenopus; Silurana	NCBI	Pericentriolar material 5	XP_012811113	myomegalin	XP_031756153	cep192	XP_004915311

## Sheet: B-Centrioles&Cilia-Nematomorpha
Centriolar/Ciliary protein class	Gene Name	Uniprot ID	Acutogordius australiensis	Nectonema munidae
Core centriole
	CEP135	Q66GS9	g10331.t1	g7910.t1
	CENPJ	Q9HC77	-	g5477.t1
	STIL	Q15468	-	-
	SASS6	Q6UVJ0	g4516.t1	g7738.t1
Appendages (distal)
	C2CD3	Q4AC94	-	-
	OFD1	O75665	-	-
	CEP164	Q9UPV0	-	-
	CEP83	Q9Y592	-	-
Transition zone
	CEP290	O15078	-	-
	MKS1	Q9NXB0	-	-
	TMEM231	Q9H6L2	-	-
	B9D2	Q9BPU9	-	-
	TMEM67	Q5HYA8	g10572.t1	-
	CC2D2A	Q9P2K1	-	-
	B9D1	Q9UPM9	-	-
	TMEM216	Q9P0N5	-	-
	TMEM107	Q6UX40	-	-
	AHI1	Q8N157	-	-
	NPHP4	O75161	-	-
	RPGRIP1L	Q68CZ1	-	-
IFT
	DYNC2LI1	Q8TCX1	-	-
	DYNC2H1	Q8NCM8	-	-
	DYNC2I2	Q96EX3	-	-
	DYNC2I1	Q8WVS4	-	-
	KIF3B	O15066	g4263.t1	-
	KIFAP3	Q92845	g9210.t1	g7739.t1
	KIF3A	Q9Y496	g4340.t1	g1130.t1
	IFT140	Q96RY7	g3036.t1	g2300.t1
	IFT122	Q9HBG6	-	g5829.t1
	WDR19	Q8NEZ3	g8655.t2	g7020.t1
	IFT43	Q96FT9	-	-
	TTC21B	Q7Z4L5	-	g7021.t1
	WDR35	Q9P2L0	-	g3489.t1
	TTC30B	Q8N4P2	-	-
	IFT22	Q9H7X7	-	-
	IFT74	Q96LB3	-	-
	IFT81	Q8WYA0	-	-
	IFT52	Q9Y366	g3922.t1	g4176.t1
	IFT46	Q9NQC8	-	-
	IFT88	Q13099	g3142.t1	g7429.t1
	TTC26	A0AVF1	-	-
	IFT27	Q9BW83	-	-
	HSPB11	Q9Y547	-	-
	TRAF3IP1	Q8TDR0	g5245.t1	-
	IFT57	Q9NWB7	-	g6686.t1
	IFT172	Q9UG01	g1846.t1	g4499.t1
	IFT80	Q9P2H3	-	g5618.t1
	CLUAP1	Q96AJ1	-	g5507.t1
	IFT20	Q8IY31	-	-
BBS
	ARL6	Q9H0F7	-	-
	BBS1	Q8NFJ9	-	g4334.t1
	BBS7	Q8IWZ6	-	-
	BBS2	Q9BXC9	-	g5853.t1
	BBS4	Q96RK4	-	g3854.t1
	BBS9	Q3SYG4	-	-
	TTC8	Q8TAM2	-	g1115.t1
	BBS5	Q8N3I7	-	g613.t1
Inner dynein arm
	DNAH6	Q9C0G6	-	-
	DNAH1	Q9P2D7	-	-
	ZMYND12	Q9H0C1	-	-
	DNAI7	Q6TDU7	-	-
	DNAH2	Q9P225	-	-
	DNALI1	O14645	-	-
	DNAH10	Q8IVF4	-	-
	DNAI4	Q5VTH9	-	-
	DNAI3	Q8IWG1	-	-
	DNAH7	Q8WXX0	-	-
	TTC29	Q8NA56	-	-
Outer dynein arm
	DNAH5	Q8TE73	-	-
	DNAH17	Q9UFH2	-	-
	DNAI2	Q9GZS0	-	-
	DNAI1	Q9UI46	-	-
	DNAL1	Q4LDG9	-	-
	ODAD3	A5D8V7	-	-
	DNAL4	O96015	-	-
DNAAFs
	PIH1D1	Q9NWS0	-	-
	CCDC103	Q8IW40	-	-
	CFAP298	P57076	-	-
	LRRC56	Q8IYG6	-	-
	CFAP300	Q9BRQ4	-	-
	DNAAF2	Q9NVR5	-	-
	DNAAF4	Q8WXU2	-	-
	DNAAF6	Q9NQM4	-	-
	DNAAF11	Q86X45	-	-
	DNAAF3	Q8N9W5	-	-
	DNAAF1	Q8NEP3	-	-
	DNAAF10	Q96MX6	-	-
	DNAAF5	Q86Y56	-	-
	ZMYND10	O75800	-	-
	DAW1	Q8N136	-	-
	PIH1D2	Q8WWB5	-	-
	DNAAF9	Q5TEA3	-	-
	SPAG1	Q07617	-	-
N-DRC
	IQCG	Q9H095	-	-
	IQCA1	Q86XH1	-	-
	EFCAB2	Q5VUJ9	-	-
	IQCD	Q96DY2	-	-
	TCTE1	Q5JU00	-	-
	DRC1	Q96MC2	-	-
	GAS8	O95995	-	-
	DRC7	Q8IY82	-	-
	CCDC65	Q8IXS2	-	-
	DRC3	Q9H069	-	-
Radial spokes
	DNAJB13	P59910	-	-
	RSPH14	Q9UHP6	-	-
	RSPH1	Q8WYR4	-	-
	RSPH4A	Q5TD94	-	-
	ROPN1L	Q96C74	-	-
	MORN3	Q6PF18	-	-
	LRRC34	Q8IZ02	-	-
	CCDC40	Q4G0X9	-	-
	CFAP91	Q7Z4T9	-	-
	CCDC96	Q2M329	-	-
	CFAP61	Q8NHU2	-	-
	CFAP251	Q8TBY9	-	-
	DNALI1	O14645	-	-
	RSPH9	Q9H1X1	-	-
	RSPH3	Q86UC2	-	-
	CCDC113	Q9H0I3	-	-
	CYB5D1	Q6P9G0	-	-
	IQUB	Q8NA54	-	-
	CCDC39	Q9UFE4	-	-
	RSPH10B2	B2RC85	-	-
Central apparatus
	CFAP69	A5D8W1	-	-
	CFAP99	D6REC4	-	-
	MYCBPAP	Q8TBZ2	-	-
	LRGUK	Q96M69	-	-
	SPAG17	Q6Q759	g8077.t1	-
	DLEC1	Q9Y238	-	-
	CFAP221	Q4G0U5	-	-
	SPATA4	Q8NEY3	-	-
	SPAG16	Q8N0X2	-	-
	SPATA17	Q96L03	-	-
	CFAP70	Q5T0N1	-	-
	SPEF2	Q9C093	-	-
	Hydin	Q4G0P3	-	-
	CFAP65	Q6ZU64	-	-
	SPAG6	O75602	-	-
	CFAP119	A1A4V9	-	-
	CFAP74	Q9C0B2	-	-
	CFAP47	Q6ZTR5	-	-
	LRRC72	A6NJI9	-	-
	CFAP54	Q96N23	-	-
	CFAP46	Q8IYW2	-	-
	CCDC180	Q9P1Z9	-	-
MIPs
	CFAP210	Q0VFZ6	-	-
	CFAP53	Q96M91	-	-
	CFAP161	Q6P656	-	-
	RIBC2	Q9H4K1	-	-
	EFHB	Q8N7U6	-	-
	EFHC1	Q5JVL4	-	-
	NME7	Q9Y5B8	-	-
	CFAP45	Q9UL16	-	-
	ENKUR	Q8TC29	-	-
	CFAP52	Q8N1V2	-	-
	PACRG	Q96M98	-	-
	MNS1	Q8NEH6	-	-

## Sheet: C-PCM1 alignment
Species Name	NCBI Lineage	Accession
Homo sapiens	Eukaryota; Opisthokonta; Metazoa; Eumetazoa; Bilateria; Deuterostomia; Chordata; Craniata; Vertebrata; Gnathostomata; Teleostomi; Euteleostomi; Sarcopterygii; Dipnotetrapodomorpha; Tetrapoda; Amniota; Mammalia; Theria; Eutheria; Boreoeutheria; Euarchontoglires; Primates; Haplorrhini; Simiiformes; Catarrhini; Hominoidea; Hominidae; Homininae; Homo	Q15154
Mus musculus	Eukaryota; Opisthokonta; Metazoa; Eumetazoa; Bilateria; Deuterostomia; Chordata; Craniata; Vertebrata; Gnathostomata; Teleostomi; Euteleostomi; Sarcopterygii; Dipnotetrapodomorpha; Tetrapoda; Amniota; Mammalia; Theria; Eutheria; Boreoeutheria; Euarchontoglires; Glires; Rodentia; Myomorpha; Muroidea; Muridae; Murinae; Mus; Mus	Q9R0L6
Gallus gallus	Eukaryota; Opisthokonta; Metazoa; Eumetazoa; Bilateria; Deuterostomia; Chordata; Craniata; Vertebrata; Gnathostomata; Teleostomi; Euteleostomi; Sarcopterygii; Dipnotetrapodomorpha; Tetrapoda; Amniota; Sauropsida; Sauria; Archelosauria; Archosauria; Dinosauria; Saurischia; Theropoda; Coelurosauria; Aves; Neognathae; Galloanserae; Galliformes; Phasianidae; Phasianinae; Gallus	A0A8V0YV05
Xenopus laevis	Eukaryota; Opisthokonta; Metazoa; Eumetazoa; Bilateria; Deuterostomia; Chordata; Craniata; Vertebrata; Gnathostomata; Teleostomi; Euteleostomi; Sarcopterygii; Dipnotetrapodomorpha; Tetrapoda; Amphibia; Batrachia; Anura; Pipoidea; Pipidae; Xenopodinae; Xenopus; Xenopus	Q9PVV4
Danio rerio	Eukaryota; Opisthokonta; Metazoa; Eumetazoa; Bilateria; Deuterostomia; Chordata; Craniata; Vertebrata; Gnathostomata; Teleostomi; Euteleostomi; Actinopterygii; Actinopteri; Neopterygii; Teleostei; Osteoglossocephalai; Clupeocephala; Otomorpha; Ostariophysi; Otophysi; Cypriniphysae; Cypriniformes; Cyprinoidei; Danionidae; Danioninae; Danio	A0A8M9QAU8
Branchiostoma belcheri	Eukaryota; Opisthokonta; Metazoa; Eumetazoa; Bilateria; Deuterostomia; Chordata; Cephalochordata; Leptocardii; Amphioxiformes; Branchiostomatidae; Branchiostoma	XP_019621410
Strongylocentrotus purpuratus	Eukaryota; Opisthokonta; Metazoa; Eumetazoa; Bilateria; Deuterostomia; Echinodermata; Eleutherozoa; Echinozoa; Echinoidea; Euechinoidea; Echinacea; Camarodonta; Echinidea; Strongylocentrotidae; Strongylocentrotus	XP_030836323
Lingula anatina	Eukaryota; Opisthokonta; Metazoa; Eumetazoa; Bilateria; Protostomia; Spiralia; Lophotrochozoa; Brachiopoda; Linguliformea; Lingulata; Lingulida; Linguloidea; Lingulidae; Lingula	XP_013397502
Camponotus floridanus	Eukaryota; Opisthokonta; Metazoa; Eumetazoa; Bilateria; Protostomia; Ecdysozoa; Panarthropoda; Arthropoda; Mandibulata; Pancrustacea; Hexapoda; Insecta; Dicondylia; Pterygota; Neoptera; Endopterygota; Hymenoptera; Apocrita; Aculeata; Formicoidea; Formicidae; Formicinae; Camponotini; Camponotus	XP_025265309
Tribolium castaneum	Eukaryota; Opisthokonta; Metazoa; Eumetazoa; Bilateria; Protostomia; Ecdysozoa; Panarthropoda; Arthropoda; Mandibulata; Pancrustacea; Hexapoda; Insecta; Dicondylia; Pterygota; Neoptera; Endopterygota; Coleoptera; Polyphaga; Cucujiformia; Tenebrionoidea; Tenebrionidae; Tenebrionidae incertae sedis; Tribolium	EFA02136.2
Ostrinia furnacalis	Eukaryota; Opisthokonta; Metazoa; Eumetazoa; Bilateria; Protostomia; Ecdysozoa; Panarthropoda; Arthropoda; Mandibulata; Pancrustacea; Hexapoda; Insecta; Dicondylia; Pterygota; Neoptera; Endopterygota; Amphiesmenoptera; Lepidoptera; Glossata; Neolepidoptera; Heteroneura; Ditrysia; Obtectomera; Pyraloidea; Crambidae; Pyraustinae; Ostrinia	XP_028177034.1
Aedes aegypti	Eukaryota; Opisthokonta; Metazoa; Eumetazoa; Bilateria; Protostomia; Ecdysozoa; Panarthropoda; Arthropoda; Mandibulata; Pancrustacea; Hexapoda; Insecta; Dicondylia; Pterygota; Neoptera; Endopterygota; Diptera; Nematocera; Culicomorpha; Culicoidea; Culicidae; Culicinae; Aedini; Aedes; Stegomyia	AAEL010869
Drosophila melanogaster	Eukaryota; Opisthokonta; Metazoa; Eumetazoa; Bilateria; Protostomia; Ecdysozoa; Panarthropoda; Arthropoda; Mandibulata; Pancrustacea; Hexapoda; Insecta; Dicondylia; Pterygota; Neoptera; Endopterygota; Diptera; Brachycera; Muscomorpha; Eremoneura; Cyclorrhapha; Schizophora; Acalyptratae; Ephydroidea; Drosophilidae; Drosophilinae; Drosophilini; Drosophila; Sophophora; melanogaster group; melanogast…	FBgn0036365
