# Supplementary material for: A conserved role for centriolar satellites in translation of centrosomal and ciliary proteins
Source: J Cell Biol. 2025 May 21;224(8):e202408042. doi: 10.1083/jcb.202408042 (PMC12094185; doi:10.1083/jcb.202408042)
Supplement: Table S2 — shows mass spectrometry data, related to Fig. 4. [file jcb_202408042_tables2.xlsx]

## Sheet: A-BioID SAS-4 S2 cells
BioID SAS-4 S2 cells
									Quality filter		Quantitative events		Statistical analysis - Normal Distribution				Imputed LFQ intensity [log2] - Normal Distribution								Normalized LFQ intensity [log2]						Spectral count
Representative protein	Leading proteins	Gene name	Protein name	Fasta header	Molecular weight [kDa]	Total peptides	Sequence coverage	Protein Probability	Valid	Potential contaminant	BirA	Sas4	P-value	Adjusted p-value	logFC	Av LFQ intensity (Sample)	BirA_1	BirA_3	BirA_4	Sas4_1	Sas4_3	Sas4_4	BirA	Sas4	BirA_1	BirA_3	BirA_4	Sas4_1	Sas4_3	Sas4_4	BirA_1	BirA_3	BirA_4	Sas4_1	Sas4_3	Sas4_4	Protein	Protein ID	Protein entry name	Protein length	Organism	Protein Existence	Top Peptide Probability	Spectral count Combined	Unique spectral count Combined	Total spectral count Combined	Unique spectral count BirA_1	Unique spectral count BirA_3	Unique spectral count BirA_4
Q9VI72	Q9VI72	Sas-4	Spindle assembly abnormal 4	tr|Q9VI72|Q9VI72_DROME Spindle assembly abnormal 4 OS=Drosophila melanogaster OX=7227 GN=Sas-4 PE=1 SV=2	103.22	100	77.7	1	TRUE	FALSE	2	3	0.00336893	0.117912	10.2235	26.5107	25.237	18.4542	20.5056	31.5046	31.8544	31.5084	21.399	31.6225	25.237	18.4542		31.5046	31.8544	31.5084	36	0	0	668	518	465	tr|Q9VI72|Q9VI72_DROME	Q9VI72	Q9VI72_DROME	901	Drosophila melanogaster	1:Experimental evidence at protein level	0.999	1687	1687	1687	36	0	0
Q9XZ31	Q9XZ31	ana2	Anastral spindle 2, isoform A	tr|Q9XZ31|Q9XZ31_DROME Anastral spindle 2, isoform A OS=Drosophila melanogaster OX=7227 GN=ana2 PE=1 SV=1	46.48	17	52.9	1	TRUE	FALSE	0	3	0.000143037	0.0300379	6.22276	22.1354	19.6631	18.9941	18.415	25.2046	25.423	25.1129	19.0241	25.2468				25.2046	25.423	25.1129	0	0	0	32	20	20	tr|Q9XZ31|Q9XZ31_DROME	Q9XZ31	Q9XZ31_DROME	420	Drosophila melanogaster	1:Experimental evidence at protein level	0.999	72	72	72	0	0	0
Q9VKG8	Q9VKG8	Dlg5	Discs large 5, isoform A	tr|Q9VKG8|Q9VKG8_DROME Discs large 5, isoform A OS=Drosophila melanogaster OX=7227 GN=Dlg5 PE=1 SV=1	209.73	80	46.7	1	TRUE	FALSE	3	3	0.000835927	0.0585149	6.16783	22.6344	20.454	20.4753	17.7221	26.214	25.5664	25.3745	19.5505	25.7183	20.454	20.4753	17.7221	26.214	25.5664	25.3745	0	2	0	114	77	78	tr|Q9VKG8|Q9VKG8_DROME	Q9VKG8	Q9VKG8_DROME	1916	Drosophila melanogaster	1:Experimental evidence at protein level	0.999	271	271	271	0	2	0
Q2PDW6	Q2PDW6	Cp110	Centriolar coiled coil protein 110kDa, isoform B	tr|Q2PDW6|Q2PDW6_DROME Centriolar coiled coil protein 110kDa, isoform B OS=Drosophila melanogaster OX=7227 GN=Cp110 PE=4 SV=1	74.16	24	40.7	1	TRUE	FALSE	0	3	0.0044965	0.134895	4.37218	21.9018	18.6173	19.7097	20.82	24.6471	23.8524	23.764	19.7157	24.0878				24.6471	23.8524	23.764	0	0	0	32	15	14	tr|Q2PDW6|Q2PDW6_DROME	Q2PDW6	Q2PDW6_DROME	666	Drosophila melanogaster	4:Protein predicted	0.999	61	61	61	0	0	0
M9PIC9	M9PIC9	Spc105R	Spc105-related, isoform B	tr|M9PIC9|M9PIC9_DROME Spc105-related, isoform B OS=Drosophila melanogaster OX=7227 GN=Spc105R PE=4 SV=1	223.05	12	8.6	1	TRUE	FALSE	0	3	0.000664381	0.0585149	3.50832	20.9992	18.6307	19.2418	19.8627	22.3084	22.9805	22.9713	19.2451	22.7534				22.3084	22.9805	22.9713	0	0	0	5	6	11	tr|M9PIC9|M9PIC9_DROME	M9PIC9	M9PIC9_DROME	1960	Drosophila melanogaster	4:Protein predicted	0.999	22	22	22	0	0	0
Q9VU76	Q9VU76	cmb	Combover, isoform A	tr|Q9VU76|Q9VU76_DROME Combover, isoform A OS=Drosophila melanogaster OX=7227 GN=cmb PE=1 SV=2	183.88	13	8	1	TRUE	FALSE	0	3	0.0267591	0.401386	1.58732	21.0755	20.8187	19.3334	20.6936	21.9942	21.8253	21.7881	20.2819	21.8692				21.9942	21.8253	21.7881	0	0	0	13	3	3	tr|Q9VU76|Q9VU76_DROME	Q9VU76	Q9VU76_DROME	1657	Drosophila melanogaster	1:Experimental evidence at protein level	0.999	19	19	19	0	0	0
P08120	P08120	Col4a1	Collagen alpha-1(IV) chain	sp|P08120|CO4A1_DROME Collagen alpha-1(IV) chain OS=Drosophila melanogaster OX=7227 GN=Col4a1 PE=1 SV=3	174.19	2	1.2	0.9996	TRUE	FALSE	0	2	0.160196	0.789316	1.677	20.8412	18.7799	20.333	20.8953	22.5914	19.8079	22.6399	20.0027	21.6797				22.5914		22.6399	0	0	0	2	0	2	sp|P08120|CO4A1_DROME	P08120	CO4A1_DROME	1779	Drosophila melanogaster	1:Experimental evidence at protein level	0.999	4	4	4	0	0	0
Q9VQV7	Q9VQV7	Cep97	Centrosomal protein 97kDa, isoform B	tr|Q9VQV7|Q9VQV7_DROME Centrosomal protein 97kDa, isoform B OS=Drosophila melanogaster OX=7227 GN=Cep97 PE=3 SV=3	89.87	12	13.8	1	TRUE	FALSE	0	2	0.152277	0.789316	1.96992	20.4214	18.2614	20.2203	19.8275	22.7789	19.7034	21.7368	19.4364	21.4063				22.7789		21.7368	0	0	0	14	2	2	tr|Q9VQV7|Q9VQV7_DROME	Q9VQV7	Q9VQV7_DROME	806	Drosophila melanogaster	3:Protein inferred from homology	0.999	18	18	18	0	0	0
M9MSL4	M9MSL4	Cep135	Centrosomal protein 135kDa, isoform B	tr|M9MSL4|M9MSL4_DROME Centrosomal protein 135kDa, isoform B OS=Drosophila melanogaster OX=7227 GN=Cep135 PE=4 SV=1	123.69	14	13.1	1	TRUE	FALSE	0	2	0.204871	0.789316	1.16136	20.8937	19.2756	20.254	21.4095	22.2144	19.9244	22.2843	20.313	21.4744				22.2144		22.2843	0	0	0	11	0	9	tr|M9MSL4|M9MSL4_DROME	M9MSL4	M9MSL4_DROME	1065	Drosophila melanogaster	4:Protein predicted	0.999	20	20	20	0	0	0
Q8IH18	Q8IH18	4E-T	Eukaryotic translation initiation factor 4E transporter	sp|Q8IH18|4ET_DROME Eukaryotic translation initiation factor 4E transporter OS=Drosophila melanogaster OX=7227 GN=4E-T PE=1 SV=1	113.82	8	9.7	1	TRUE	FALSE	1	3	0.00298602	0.117912	2.26393	20.9894	19.876	20.1664	19.5297	22.0249	22.2015	22.1376	19.8574	22.1213		20.1664		22.0249	22.2015	22.1376	0	1	0	7	2	4	sp|Q8IH18|4ET_DROME	Q8IH18	4ET_DROME	1010	Drosophila melanogaster	1:Experimental evidence at protein level	0.999	14	14	14	0	1	0
X2JDY8	X2JDY8	Graf	Rho GTPase-activating protein Graf	sp|X2JDY8|RHGF_DROME Rho GTPase-activating protein Graf OS=Drosophila melanogaster OX=7227 GN=Graf PE=1 SV=1	115.6	39	34.2	1	TRUE	FALSE	3	3	0.00191527	0.100552	3.13933	23.3206	21.3249	22.2177	21.7104	25.0821	24.703	24.8858	21.751	24.8903	21.3249	22.2177	21.7104	25.0821	24.703	24.8858	1	2	1	43	31	39	sp|X2JDY8|RHGF_DROME	X2JDY8	RHGF_DROME	1025	Drosophila melanogaster	1:Experimental evidence at protein level	0.999	117	117	117	1	2	1
M9PJ28	M9PJ28	Alms1b	Uncharacterized protein, isoform B	tr|M9PJ28|M9PJ28_DROME Uncharacterized protein, isoform B OS=Drosophila melanogaster OX=7227 GN=Alms1b PE=4 SV=1	110.91	5	5.1	1	TRUE	FALSE	0	2	0.0120716	0.31688	1.70739	20.5339	19.3178	19.3219	20.4008	20.5992	21.6089	21.9547	19.6802	21.3876					21.6089	21.9547	0	1	0	1	3	2	tr|M9PJ28|M9PJ28_DROME	M9PJ28	M9PJ28_DROME	987	Drosophila melanogaster	4:Protein predicted	0.9988	7	3	7	0	0	0
Q9I7F7	Q9I7F7	Ack-like	Activated Cdc42 kinase-like	sp|Q9I7F7|ACKL_DROME Activated Cdc42 kinase-like OS=Drosophila melanogaster OX=7227 GN=Ack-like PE=1 SV=3	147.38	6	5.4	1	TRUE	FALSE	0	2	0.261211	0.789316	1.10764	20.4473	19.6357	18.7857	21.2591	21.2383	21.4557	20.3095	19.8935	21.0012				21.2383	21.4557		0	0	0	3	4	1	sp|Q9I7F7|ACKL_DROME	Q9I7F7	ACKL_DROME	1337	Drosophila melanogaster	1:Experimental evidence at protein level	0.999	8	8	8	0	0	0
A1ZAU8	A1ZAU8	Patronin	Patronin	sp|A1ZAU8|PTRO_DROME Patronin OS=Drosophila melanogaster OX=7227 GN=Patronin PE=1 SV=1	183.51	6	4.3	1	TRUE	FALSE	0	2	0.302905	0.789316	1.16161	20.8244	20.3869	19.5488	20.7949	22.5448	22.2397	19.431	20.2436	21.4052				22.5448	22.2397		0	0	0	7	3	1	sp|A1ZAU8|PTRO_DROME	A1ZAU8	PTRO_DROME	1630	Drosophila melanogaster	1:Experimental evidence at protein level	0.999	11	11	11	0	0	0
P06603	P06603;P06605	alphaTub84B	Tubulin alpha-1 chain	sp|P06603|TBA1_DROME Tubulin alpha-1 chain OS=Drosophila melanogaster OX=7227 GN=alphaTub84B PE=1 SV=1	49.88	12	33.6	1	TRUE	FALSE	2	3	0.0672057	0.784066	2.91927	22.4208	18.1855	22.0391	22.6588	23.8721	24.6614	23.1077	20.9611	23.8804		22.0391	22.6588	23.8721	24.6614	23.1077	1	4	4	6	11	5	sp|P06603|TBA1_DROME	P06603	TBA1_DROME	450	Drosophila melanogaster	1:Experimental evidence at protein level	0.999	31	0	31	0	0	0
P02572	P02572	Act42A	Actin-42A	sp|P02572|ACT2_DROME Actin-42A OS=Drosophila melanogaster OX=7227 GN=Act42A PE=1 SV=3	41.8	22	21.3	1	TRUE	FALSE	3	3	0.171488	0.789316	1.07805	25.2814	23.8989	25.1294	25.1986	26.4053	25.9994	25.0565	24.7423	25.8204	23.8989	25.1294	25.1986	26.4053	25.9994	25.0565	2	10	3	14	11	4	sp|P02572|ACT2_DROME	P02572	ACT2_DROME	376	Drosophila melanogaster	1:Experimental evidence at protein level	0.999	44	7	218	0	1	1
P10981	P10981;P53501	Act87E	Actin-87E	sp|P10981|ACT5_DROME Actin-87E OS=Drosophila melanogaster OX=7227 GN=Act87E PE=1 SV=1	41.77	16	46.3	1	TRUE	FALSE	3	3	0.151674	0.789316	1.10375	26.5598	25.0855	26.6755	26.2628	27.5832	27.478	26.2738	26.0079	27.1117	25.0855	26.6755	26.2628	27.5832	27.478	26.2738	13	36	30	49	41	28	sp|P10981|ACT5_DROME	P10981	ACT5_DROME	376	Drosophila melanogaster	1:Experimental evidence at protein level	0.999	197	0	197	0	0	0
Q9VIK1	Q9VIK1	TM9SF2	Transmembrane 9 superfamily member	tr|Q9VIK1|Q9VIK1_DROME Transmembrane 9 superfamily member OS=Drosophila melanogaster OX=7227 GN=TM9SF2 PE=1 SV=1	74.59	6	11.1	1	TRUE	FALSE	1	2	0.171534	0.789316	1.45535	21.0449	19.5773	21.0365	20.3379	22.6732	22.9672	19.6774	20.3173	21.7726		21.0365		22.6732	22.9672		0	1	0	8	2	0	tr|Q9VIK1|Q9VIK1_DROME	Q9VIK1	Q9VIK1_DROME	659	Drosophila melanogaster	1:Experimental evidence at protein level	0.999	11	11	11	0	1	0
Q7KLX3	Q7KLX3	Tapdelta	Translocon-associated protein subunit delta	tr|Q7KLX3|Q7KLX3_DROME Translocon-associated protein subunit delta OS=Drosophila melanogaster OX=7227 GN=Tapdelta PE=1 SV=1	17.59	3	18.7	1	TRUE	FALSE	1	2	0.0667102	0.784066	1.46376	20.9236	19.9667	20.8687	19.7399	22.6929	22.0669	20.2068	20.1918	21.6555		20.8687		22.6929	22.0669		0	1	0	2	3	0	tr|Q7KLX3|Q7KLX3_DROME	Q7KLX3	Q7KLX3_DROME	166	Drosophila melanogaster	1:Experimental evidence at protein level	0.9988	6	6	6	0	1	0
P13607	P13607	Atpalpha	Sodium/potassium-transporting ATPase subunit alpha	sp|P13607|ATNA_DROME Sodium/potassium-transporting ATPase subunit alpha OS=Drosophila melanogaster OX=7227 GN=Atpalpha PE=1 SV=3	115.53	21	24.5	1	TRUE	FALSE	1	2	0.270417	0.789316	1.78159	20.6309	18.2435	21.105	19.8719	23.4585	22.3716	18.735	19.7401	21.5217		21.105		23.4585	22.3716		0	2	0	21	11	0	sp|P13607|ATNA_DROME	P13607	ATNA_DROME	1041	Drosophila melanogaster	1:Experimental evidence at protein level	0.999	34	29	34	0	1	0
P35381	P35381	blw	ATP synthase subunit alpha, mitochondrial	sp|P35381|ATPA_DROME ATP synthase subunit alpha, mitochondrial OS=Drosophila melanogaster OX=7227 GN=blw PE=1 SV=2	59.38	9	16.1	1	TRUE	FALSE	1	2	0.454688	0.816107	0.98531	20.838	19.2914	20.7683	20.9765	23.173	21.3655	19.4536	20.3454	21.3307		20.7683		23.173	21.3655		0	3	1	12	0	0	sp|P35381|ATPA_DROME	P35381	ATPA_DROME	552	Drosophila melanogaster	1:Experimental evidence at protein level	0.999	16	16	16	0	3	1
P13060	P13060	eEF2	Eukaryotic translation elongation factor 2	sp|P13060|EF2_DROME Eukaryotic translation elongation factor 2 OS=Drosophila melanogaster OX=7227 GN=eEF2 PE=1 SV=4	94.4	4	4.7	1	TRUE	FALSE	1	2	0.827862	0.976691	-0.150508	20.6822	21.1671	20.6467	20.4586	21.5933	21.4655	18.7621	20.7575	20.607		20.6467		21.5933	21.4655		0	2	1	2	3	0	sp|P13060|EF2_DROME	P13060	EF2_DROME	844	Drosophila melanogaster	1:Experimental evidence at protein level	0.999	8	8	8	0	2	1
Q9VRL0	Q9VRL0	Cyt-c1	Cytochrome c1, isoform A	tr|Q9VRL0|Q9VRL0_DROME Cytochrome c1, isoform A OS=Drosophila melanogaster OX=7227 GN=Cyt-c1 PE=1 SV=1	33.74	5	18.6	1	TRUE	FALSE	1	2	0.101291	0.789316	1.74486	20.7014	18.6313	21.0553	19.8003	22.4253	21.9443	20.3519	19.829	21.5738		21.0553		22.4253	21.9443		0	1	0	2	6	0	tr|Q9VRL0|Q9VRL0_DROME	Q9VRL0	Q9VRL0_DROME	307	Drosophila melanogaster	1:Experimental evidence at protein level	0.999	9	9	9	0	1	0
M9MSG8	M9MSG8	Piezo	Piezo-type mechanosensitive ion channel component	sp|M9MSG8|PIEZO_DROME Piezo-type mechanosensitive ion channel component OS=Drosophila melanogaster OX=7227 GN=Piezo PE=2 SV=1	289.26	12	6.2	1	TRUE	FALSE	2	3	0.0216647	0.393227	1.23333	21.2672	20.4046	22.0431	19.5037	21.8642	22.9855	20.8017	20.6505	21.8838	20.4046	22.0431		21.8642	22.9855	20.8017	1	5	1	2	11	2	sp|M9MSG8|PIEZO_DROME	M9MSG8	PIEZO_DROME	2551	Drosophila melanogaster	2:Experimental evidence at transcript level	0.999	22	22	22	1	5	1
Q7JZW2	Q7JZW2	RpS15	40S ribosomal protein S15	tr|Q7JZW2|Q7JZW2_DROME 40S ribosomal protein S15 OS=Drosophila melanogaster OX=7227 GN=RpS15 PE=1 SV=1	17.03	3	23.6	1	TRUE	FALSE	1	2	0.424136	0.79776	0.757421	21.3904	22.0645	21.002	19.9686	23.8884	22.861	18.558	21.0117	21.7691	22.0645			23.8884	22.861		0	4	0	2	3	0	tr|Q7JZW2|Q7JZW2_DROME	Q7JZW2	Q7JZW2_DROME	148	Drosophila melanogaster	1:Experimental evidence at protein level	0.999	9	9	9	0	4	0
Q9VZ23	Q9VZ23	Ran	GTP-binding nuclear protein Ran	sp|Q9VZ23|RAN_DROME GTP-binding nuclear protein Ran OS=Drosophila melanogaster OX=7227 GN=Ran PE=1 SV=1	24.69	6	36.6	1	TRUE	FALSE	1	2	0.520327	0.837765	1.11648	20.9347	18.624	22.0031	20.5022	23.467	23.0348	17.977	20.3764	21.4929		22.0031		23.467	23.0348		0	2	2	2	4	0	sp|Q9VZ23|RAN_DROME	Q9VZ23	RAN_DROME	216	Drosophila melanogaster	1:Experimental evidence at protein level	0.999	10	10	10	0	2	2
Q26365	Q26365	sesB	ADP,ATP carrier protein	sp|Q26365|ADT_DROME ADP,ATP carrier protein OS=Drosophila melanogaster OX=7227 GN=sesB PE=2 SV=4	34.19	27	69.6	1	TRUE	FALSE	3	3	0.0211153	0.393227	2.13907	25.677	25.1884	27.0013	21.6326	26.8698	28.3203	25.0494	24.6074	26.7465	25.1884	27.0013	21.6326	26.8698	28.3203	25.0494	22	42	0	42	51	17	sp|Q26365|ADT_DROME	Q26365	ADT_DROME	312	Drosophila melanogaster	2:Experimental evidence at transcript level	0.999	174	136	174	14	34	0
Q9VLM5	Q9VLM5	Dad1	Dolichyl-diphosphooligosaccharide--protein glycosyltransferase subunit DAD1	sp|Q9VLM5|DAD1_DROME Dolichyl-diphosphooligosaccharide--protein glycosyltransferase subunit DAD1 OS=Drosophila melanogaster OX=7227 GN=Dad1 PE=1 SV=1	12.52	3	26.8	1	TRUE	FALSE	1	2	0.297376	0.789316	1.84476	21.7501	19.2406	23.0621	20.1805	24.8798	24.3898	18.748	20.8278	22.6725		23.0621		24.8798	24.3898		0	1	0	4	2	0	sp|Q9VLM5|DAD1_DROME	Q9VLM5	DAD1_DROME	112	Drosophila melanogaster	1:Experimental evidence at protein level	0.999	7	7	7	0	1	0
Q9VS47	Q9VS47	mrva	LD39967p	tr|Q9VS47|Q9VS47_DROME LD39967p OS=Drosophila melanogaster OX=7227 GN=mrva PE=2 SV=1	53.26	4	10.9	1	TRUE	FALSE	1	2	0.750795	0.92738	0.383552	21.301	20.9275	22.2109	20.1892	22.6331	24.2361	17.6091	21.1092	21.4927		22.2109		22.6331	24.2361		1	3	0	2	4	0	tr|Q9VS47|Q9VS47_DROME	Q9VS47	Q9VS47_DROME	478	Drosophila melanogaster	2:Experimental evidence at transcript level	0.999	10	10	10	1	3	0
Q9W5C2	Q9W5C2	TRAM	Translocating chain-associated membrane protein	tr|Q9W5C2|Q9W5C2_DROME Translocating chain-associated membrane protein OS=Drosophila melanogaster OX=7227 GN=TRAM PE=1 SV=1	41.75	3	7.1	1	TRUE	FALSE	1	2	0.284991	0.789316	1.19586	21.439	20.1489	22.5163	19.8579	23.6393	23.4328	19.0385	20.841	22.0369		22.5163		23.6393	23.4328		0	2	0	2	3	0	tr|Q9W5C2|Q9W5C2_DROME	Q9W5C2	Q9W5C2_DROME	368	Drosophila melanogaster	1:Experimental evidence at protein level	0.999	7	7	7	0	2	0
Q94920	Q94920	porin	Voltage-dependent anion-selective channel	sp|Q94920|VDAC_DROME Voltage-dependent anion-selective channel OS=Drosophila melanogaster OX=7227 GN=porin PE=1 SV=3	30.53	6	28.4	1	TRUE	FALSE	1	2	0.693278	0.917668	0.543365	20.3986	18.7479	21.6725	19.9604	22.3231	22.0407	17.647	20.1269	20.6703		21.6725		22.3231	22.0407		1	2	0	2	3	0	sp|Q94920|VDAC_DROME	Q94920	VDAC_DROME	282	Drosophila melanogaster	1:Experimental evidence at protein level	0.999	8	8	8	1	2	0
Q9W0M4	Q9W0M4	Dmel\CG13887	Endoplasmic reticulum transmembrane protein	tr|Q9W0M4|Q9W0M4_DROME Endoplasmic reticulum transmembrane protein OS=Drosophila melanogaster OX=7227 GN=Dmel\CG13887 PE=1 SV=1	26.14	7	24.6	1	TRUE	FALSE	1	2	0.230866	0.789316	1.64884	21.6523	19.214	22.8518	20.4179	23.8054	23.7693	19.8554	20.8279	22.4767		22.8518		23.8054	23.7693		0	3	0	5	7	0	tr|Q9W0M4|Q9W0M4_DROME	Q9W0M4	Q9W0M4_DROME	228	Drosophila melanogaster	1:Experimental evidence at protein level	0.999	15	15	15	0	3	0
E1JIH3	E1JIH3;Q8INN6	Unc-115a	Uncoordinated 115a, isoform B	tr|E1JIH3|E1JIH3_DROME Uncoordinated 115a, isoform B OS=Drosophila melanogaster OX=7227 GN=Unc-115a PE=4 SV=1	93.85	6	7.7	1	TRUE	FALSE	1	2	0.216983	0.789316	1.65237	21.0669	19.3252	22.571	18.8259	23.9248	22.8829	18.8715	20.2407	21.8931		22.571		23.9248	22.8829		1	2	0	4	2	1	tr|E1JIH3|E1JIH3_DROME	E1JIH3	E1JIH3_DROME	844	Drosophila melanogaster	4:Protein predicted	0.9989	10	0	10	0	0	0
Q9VPQ7	Q9VPQ7	Spp	SD07518p	tr|Q9VPQ7|Q9VPQ7_DROME SD07518p OS=Drosophila melanogaster OX=7227 GN=Spp PE=1 SV=1	43.19	5	11.3	1	TRUE	FALSE	2	2	0.24851	0.789316	1.83213	21.9603	19.7389	22.9164	20.4775	24.7929	24.5266	19.3097	21.0443	22.8764	19.7389	22.9164		24.7929	24.5266		1	6	0	8	5	0	tr|Q9VPQ7|Q9VPQ7_DROME	Q9VPQ7	Q9VPQ7_DROME	389	Drosophila melanogaster	1:Experimental evidence at protein level	0.9987	20	20	20	1	6	0
Q8SY19	Q8SY19	Mgstl	glutathione transferase	tr|Q8SY19|Q8SY19_DROME glutathione transferase OS=Drosophila melanogaster OX=7227 GN=Mgstl PE=1 SV=1	16.86	3	14.5	1	TRUE	FALSE	2	2	0.330624	0.789316	1.59479	20.9729	18.5097	22.8241	19.1926	23.81	23.4399	18.0609	20.1755	21.7703	18.5097	22.8241		23.81	23.4399		0	2	0	6	4	0	tr|Q8SY19|Q8SY19_DROME	Q8SY19	Q8SY19_DROME	152	Drosophila melanogaster	1:Experimental evidence at protein level	0.999	12	12	12	0	2	0
Q95R48	Q95R48	Orct2	Organic cation transporter-like protein	sp|Q95R48|OCTL_DROME Organic cation transporter-like protein OS=Drosophila melanogaster OX=7227 GN=Orct2 PE=2 SV=2	63.13	4	7.6	1	TRUE	FALSE	1	2	0.288879	0.789316	1.07886	21.2068	19.812	22.5638	19.6263	22.8158	23.695	18.7278	20.6674	21.7462		22.5638		22.8158	23.695		0	4	0	2	3	0	sp|Q95R48|OCTL_DROME	Q95R48	OCTL_DROME	567	Drosophila melanogaster	2:Experimental evidence at transcript level	0.999	9	5	9	0	2	0
Q9VF20	Q9VF20	Hmt-1	ATP-binding cassette sub-family B member 6	tr|Q9VF20|Q9VF20_DROME ATP-binding cassette sub-family B member 6 OS=Drosophila melanogaster OX=7227 GN=Hmt-1 PE=1 SV=1	97.82	11	16.5	1	TRUE	FALSE	1	2	0.0788613	0.789316	1.04376	20.8701	19.8341	21.7603	19.4502	21.4765	23.0303	19.6692	20.3482	21.392		21.7603		21.4765	23.0303		0	4	0	4	11	0	tr|Q9VF20|Q9VF20_DROME	Q9VF20	Q9VF20_DROME	866	Drosophila melanogaster	1:Experimental evidence at protein level	0.999	19	18	19	0	4	0
Q24319	Q24319	Ost48	Dolichyl-diphosphooligosaccharide--protein glycosyltransferase 48 kDa subunit	sp|Q24319|OST48_DROME Dolichyl-diphosphooligosaccharide--protein glycosyltransferase 48 kDa subunit OS=Drosophila melanogaster OX=7227 GN=Ost48 PE=2 SV=2	49.95	13	33	1	TRUE	FALSE	2	2	0.143906	0.789316	1.89208	21.6525	19.246	22.8427	20.0307	23.7437	24.0439	20.008	20.7065	22.5986	19.246	22.8427		23.7437	24.0439		0	10	0	13	13	0	sp|Q24319|OST48_DROME	Q24319	OST48_DROME	449	Drosophila melanogaster	2:Experimental evidence at transcript level	0.999	36	36	36	0	10	0
Q76NQ0	Q76NQ0	CG5364	Dolichyl-diphosphooligosaccharide--protein glycosyltransferase subunit 1	tr|Q76NQ0|Q76NQ0_DROME Dolichyl-diphosphooligosaccharide--protein glycosyltransferase subunit 1 OS=Drosophila melanogaster OX=7227 GN=CG5364 PE=1 SV=1	51.68	12	28.8	1	TRUE	FALSE	2	2	0.380719	0.79776	1.25288	21.3001	19.8577	22.6097	19.5537	23.9013	24.1052	17.7733	20.6737	21.9266	19.8577	22.6097		23.9013	24.1052		0	4	0	13	14	0	tr|Q76NQ0|Q76NQ0_DROME	Q76NQ0	Q76NQ0_DROME	458	Drosophila melanogaster	1:Experimental evidence at protein level	0.999	31	31	31	0	4	0
Q7K110	Q7K110	OstDelta	Dolichyl-diphosphooligosaccharide--protein glycosyltransferase subunit 2	tr|Q7K110|Q7K110_DROME Dolichyl-diphosphooligosaccharide--protein glycosyltransferase subunit 2 OS=Drosophila melanogaster OX=7227 GN=OstDelta PE=1 SV=1	69.19	17	33	1	TRUE	FALSE	2	2	0.332477	0.789316	1.53655	21.5552	19.1849	23.0844	20.0913	24.1867	24.037	18.7466	20.7869	22.3234	19.1849	23.0844		24.1867	24.037		0	8	0	17	16	0	tr|Q7K110|Q7K110_DROME	Q7K110	Q7K110_DROME	634	Drosophila melanogaster	1:Experimental evidence at protein level	0.999	41	41	41	0	8	0
A1Z6H7	A1Z6H7	Gp210	Nuclear pore membrane glycoprotein 210	sp|A1Z6H7|PO210_DROME Nuclear pore membrane glycoprotein 210 OS=Drosophila melanogaster OX=7227 GN=Gp210 PE=1 SV=1	209.66	33	21.3	1	TRUE	FALSE	2	2	0.175137	0.789316	1.63353	21.0534	19.3687	22.1924	19.1487	23.5605	22.6212	19.4287	20.2366	21.8701	19.3687	22.1924		23.5605	22.6212		1	12	0	27	18	0	sp|A1Z6H7|PO210_DROME	A1Z6H7	PO210_DROME	1876	Drosophila melanogaster	1:Experimental evidence at protein level	0.999	58	58	58	1	12	0
Q9VZL3	Q9VZL3	Sc2	very-long-chain enoyl-CoA reductase	tr|Q9VZL3|Q9VZL3_DROME very-long-chain enoyl-CoA reductase OS=Drosophila melanogaster OX=7227 GN=Sc2 PE=1 SV=1	34.16	8	22.8	1	TRUE	FALSE	1	2	0.229053	0.789316	1.28892	21.2561	19.3338	22.8088	19.6922	22.5151	24.3196	18.8668	20.6116	21.9005		22.8088		22.5151	24.3196		0	3	0	7	6	0	tr|Q9VZL3|Q9VZL3_DROME	Q9VZL3	Q9VZL3_DROME	302	Drosophila melanogaster	1:Experimental evidence at protein level	0.9989	16	16	16	0	3	0
Q0E8E8	Q0E8E8	Mpcp2	Phosphate carrier protein, mitochondrial	tr|Q0E8E8|Q0E8E8_DROME Phosphate carrier protein, mitochondrial OS=Drosophila melanogaster OX=7227 GN=Mpcp2 PE=1 SV=1	38.83	13	31.5	1	TRUE	FALSE	1	2	0.549661	0.853581	1.16114	22.4945	20.0258	24.5949	21.121	25.2945	25.8428	18.0879	21.9139	23.0751		24.5949		25.2945	25.8428		0	13	0	19	20	0	tr|Q0E8E8|Q0E8E8_DROME	Q0E8E8	Q0E8E8_DROME	356	Drosophila melanogaster	1:Experimental evidence at protein level	0.999	52	43	52	0	10	0
Q8SY53	Q8SY53	Ostgamma	GH11935p	tr|Q8SY53|Q8SY53_DROME GH11935p OS=Drosophila melanogaster OX=7227 GN=Ostgamma PE=1 SV=1	36.99	8	22.4	1	TRUE	FALSE	1	2	0.483937	0.819571	1.20004	21.6963	19.2147	23.7072	20.3668	24.1763	24.5907	18.1218	21.0962	22.2963		23.7072		24.1763	24.5907		0	7	0	7	10	0	tr|Q8SY53|Q8SY53_DROME	Q8SY53	Q8SY53_DROME	330	Drosophila melanogaster	1:Experimental evidence at protein level	0.999	24	24	24	0	7	0
Q9XZ53	Q9XZ53	Stt3B	dolichyl-diphosphooligosaccharide--protein glycotransferase	tr|Q9XZ53|Q9XZ53_DROME dolichyl-diphosphooligosaccharide--protein glycotransferase OS=Drosophila melanogaster OX=7227 GN=Stt3B PE=1 SV=1	87.57	7	7.9	1	TRUE	FALSE	2	2	0.238487	0.789316	1.53151	21.3627	18.9048	22.8801	20.006	23.1258	23.9843	19.2754	20.597	22.1285	18.9048	22.8801		23.1258	23.9843		0	5	0	9	6	0	tr|Q9XZ53|Q9XZ53_DROME	Q9XZ53	Q9XZ53_DROME	774	Drosophila melanogaster	1:Experimental evidence at protein level	0.999	20	20	20	0	5	0
Q9W1B9	Q9W1B9	RpL12	60S ribosomal protein L12	tr|Q9W1B9|Q9W1B9_DROME 60S ribosomal protein L12 OS=Drosophila melanogaster OX=7227 GN=RpL12 PE=1 SV=1	17.66	2	10.3	0.989	TRUE	FALSE	1	2	0.703536	0.917668	0.323693	21.0237	20.2939	22.084	20.2076	22.5061	22.0224	19.0281	20.8619	21.1855		22.084		22.5061	22.0224		0	2	0	2	1	0	tr|Q9W1B9|Q9W1B9_DROME	Q9W1B9	Q9W1B9_DROME	165	Drosophila melanogaster	1:Experimental evidence at protein level	0.9942	5	5	5	0	2	0
Q94901	Q94901	lark	RNA-binding protein lark	sp|Q94901|LARK_DROME RNA-binding protein lark OS=Drosophila melanogaster OX=7227 GN=lark PE=1 SV=1	39.89	4	9.1	1	TRUE	FALSE	1	2	0.668797	0.903706	-0.262834	20.6934	20.8512	21.5926	20.0306	21.4977	21.6947	18.4935	20.8248	20.562		21.5926		21.4977	21.6947		0	3	0	2	0	0	sp|Q94901|LARK_DROME	Q94901	LARK_DROME	352	Drosophila melanogaster	1:Experimental evidence at protein level	0.9985	5	5	5	0	3	0
Q9XZ10	Q9XZ10	Vha100-1	V-type proton ATPase subunit a	tr|Q9XZ10|Q9XZ10_DROME V-type proton ATPase subunit a OS=Drosophila melanogaster OX=7227 GN=Vha100-1 PE=1 SV=1	97.11	10	12.4	1	TRUE	FALSE	1	2	0.425739	0.79776	0.903411	20.972	18.9402	22.5926	20.028	22.1315	23.5185	18.6211	20.5203	21.4237		22.5926		22.1315	23.5185		0	9	1	2	9	1	tr|Q9XZ10|Q9XZ10_DROME	Q9XZ10	Q9XZ10_DROME	855	Drosophila melanogaster	1:Experimental evidence at protein level	0.999	22	22	22	0	9	1
Q9VPR1	Q9VPR1	Tspo	GH02075p	tr|Q9VPR1|Q9VPR1_DROME GH02075p OS=Drosophila melanogaster OX=7227 GN=Tspo PE=1 SV=1	20.11	4	29.7	1	TRUE	FALSE	1	2	0.140005	0.789316	2.39786	22.3364	18.8685	24.7856	19.7584	24.6755	25.8481	20.0824	21.1375	23.5354		24.7856		24.6755	25.8481		1	1	0	2	5	1	tr|Q9VPR1|Q9VPR1_DROME	Q9VPR1	Q9VPR1_DROME	185	Drosophila melanogaster	1:Experimental evidence at protein level	0.999	10	10	10	1	1	0
Q9VIG1	Q9VIG1	l(2)05287	FI12406p	tr|Q9VIG1|Q9VIG1_DROME FI12406p OS=Drosophila melanogaster OX=7227 GN=l(2)05287 PE=1 SV=2	119.93	12	11.3	1	TRUE	FALSE	1	2	0.729764	0.917668	0.636855	21.7509	19.5084	23.5352	21.2539	24.6845	22.693	18.8306	21.4325	22.0694		23.5352		24.6845	22.693		4	7	2	9	3	0	tr|Q9VIG1|Q9VIG1_DROME	Q9VIG1	Q9VIG1_DROME	1071	Drosophila melanogaster	1:Experimental evidence at protein level	0.999	25	25	25	4	7	2
Q03334	Q03334	RpS13	Small ribosomal subunit protein uS15	sp|Q03334|RS13_DROME Small ribosomal subunit protein uS15 OS=Drosophila melanogaster OX=7227 GN=RpS13 PE=1 SV=3	17.17	4	17.9	1	TRUE	FALSE	1	2	0.900358	0.991021	0.227127	21.3735	18.8634	23.567	21.3494	23.4996	22.6927	18.2689	21.2599	21.4871		23.567		23.4996	22.6927		0	3	0	3	1	0	sp|Q03334|RS13_DROME	Q03334	RS13_DROME	151	Drosophila melanogaster	1:Experimental evidence at protein level	0.9988	7	7	7	0	3	0
Q8MLV1	Q8MLV1	LBR	Lamin-B receptor	sp|Q8MLV1|LBR_DROME Lamin-B receptor OS=Drosophila melanogaster OX=7227 GN=LBR PE=1 SV=1	83.13	13	22.7	1	TRUE	FALSE	2	2	0.211459	0.789316	1.38636	21.9122	21.0634	23.2566	19.337	24.8393	23.5494	19.4273	21.219	22.6053	21.0634	23.2566		24.8393	23.5494		2	11	0	13	8	0	sp|Q8MLV1|LBR_DROME	Q8MLV1	LBR_DROME	741	Drosophila melanogaster	1:Experimental evidence at protein level	0.999	34	34	34	2	11	0
Q99323	Q99323	zip	Myosin heavy chain, non-muscle	sp|Q99323|MYSN_DROME Myosin heavy chain, non-muscle OS=Drosophila melanogaster OX=7227 GN=zip PE=1 SV=2	236.5	28	14.1	1	TRUE	FALSE	2	2	0.803587	0.974228	0.248196	20.7299	20.334	21.7719	19.7115	22.819	21.6899	18.0531	20.6058	20.854	20.334	21.7719		22.819	21.6899		0	12	2	22	5	0	sp|Q99323|MYSN_DROME	Q99323	MYSN_DROME	2057	Drosophila melanogaster	1:Experimental evidence at protein level	0.999	41	41	41	0	12	2
Q9VWL0	Q9VWL0	Mec2	Mec2	tr|Q9VWL0|Q9VWL0_DROME Mec2 OS=Drosophila melanogaster OX=7227 GN=Mec2 PE=1 SV=1	38.64	7	23.7	1	TRUE	FALSE	1	2	0.617352	0.881931	0.428653	20.755	18.6226	22.3664	20.6331	20.9501	22.3837	19.5744	20.5407	20.9694		22.3664		20.9501	22.3837		0	6	0	3	6	2	tr|Q9VWL0|Q9VWL0_DROME	Q9VWL0	Q9VWL0_DROME	350	Drosophila melanogaster	1:Experimental evidence at protein level	0.999	17	10	17	0	3	0
Q7KTC0	Q7KTC0	MRP	Multidrug-Resistance like protein 1, isoform I	tr|Q7KTC0|Q7KTC0_DROME Multidrug-Resistance like protein 1, isoform I OS=Drosophila melanogaster OX=7227 GN=MRP PE=1 SV=1	173.48	30	23	1	TRUE	FALSE	2	2	0.295373	0.789316	0.823142	21.3339	20.1014	22.9457	19.7197	22.3778	23.7427	19.1159	20.9223	21.7454	20.1014	22.9457		22.3778	23.7427		0	24	0	10	29	0	tr|Q7KTC0|Q7KTC0_DROME	Q7KTC0	Q7KTC0_DROME	1549	Drosophila melanogaster	1:Experimental evidence at protein level	0.999	63	62	63	0	24	0
Q9VNE9	Q9VNE9	RpL13A	Large ribosomal subunit protein uL13	sp|Q9VNE9|RL13A_DROME Large ribosomal subunit protein uL13 OS=Drosophila melanogaster OX=7227 GN=RpL13A PE=1 SV=1	23.63	8	31.7	1	TRUE	FALSE	2	2	0.434256	0.79776	0.891779	21.8454	20.2856	23.9235	19.9895	23.8274	23.1671	19.8794	21.3995	22.2913	20.2856	23.9235		23.8274	23.1671		0	8	0	7	4	0	sp|Q9VNE9|RL13A_DROME	Q9VNE9	RL13A_DROME	205	Drosophila melanogaster	1:Experimental evidence at protein level	0.999	19	19	19	0	8	0
Q9VA91	Q9VA91	RpS7	Small ribosomal subunit protein eS7	sp|Q9VA91|RS7_DROME Small ribosomal subunit protein eS7 OS=Drosophila melanogaster OX=7227 GN=RpS7 PE=1 SV=1	22.16	3	19.6	1	TRUE	FALSE	2	2	0.49887	0.83145	0.529734	21.8365	20.8532	23.2997	20.5619	23.0465	23.4878	19.7697	21.5716	22.1013	20.8532	23.2997		23.0465	23.4878		0	4	0	3	3	0	sp|Q9VA91|RS7_DROME	Q9VA91	RS7_DROME	194	Drosophila melanogaster	1:Experimental evidence at protein level	0.999	10	10	10	0	4	0
P31009	P31009	RpS2	Small ribosomal subunit protein uS5	sp|P31009|RS2_DROME Small ribosomal subunit protein uS5 OS=Drosophila melanogaster OX=7227 GN=RpS2 PE=1 SV=2	28.88	3	11.2	1	TRUE	FALSE	2	2	0.990405	0.996601	-0.0120934	21.4859	21.151	23.5346	19.7903	23.3105	23.4152	17.7139	21.492	21.4799	21.151	23.5346		23.3105	23.4152		0	3	0	3	3	0	sp|P31009|RS2_DROME	P31009	RS2_DROME	267	Drosophila melanogaster	1:Experimental evidence at protein level	0.9989	9	9	9	0	3	0
P22700	P22700	SERCA	Calcium-transporting ATPase sarcoplasmic/endoplasmic reticulum type	sp|P22700|ATC1_DROME Calcium-transporting ATPase sarcoplasmic/endoplasmic reticulum type OS=Drosophila melanogaster OX=7227 GN=SERCA PE=1 SV=2	111.63	22	25	1	TRUE	FALSE	2	2	0.433953	0.79776	0.905653	24.4673	26.1635	26.7703	19.1097	29.3805	27.7616	17.6184	24.0145	24.9201	26.1635	26.7703		29.3805	27.7616		1	2	0	25	13	0	sp|P22700|ATC1_DROME	P22700	ATC1_DROME	1020	Drosophila melanogaster	1:Experimental evidence at protein level	0.999	41	41	41	1	2	0
Q960Y8	Q960Y8	alt	Aluminum tubes, isoform G	tr|Q960Y8|Q960Y8_DROME Aluminum tubes, isoform G OS=Drosophila melanogaster OX=7227 GN=alt PE=1 SV=1	98.53	31	40.3	1	TRUE	FALSE	2	2	0.967945	0.996601	0.0359432	24.2795	24.9738	26.9971	20.8138	26.8955	26.9712	19.0259	24.2616	24.2975	24.9738	26.9971		26.8955	26.9712		2	38	0	17	26	0	tr|Q960Y8|Q960Y8_DROME	Q960Y8	Q960Y8_DROME	874	Drosophila melanogaster	1:Experimental evidence at protein level	0.999	83	83	83	2	38	0
Q9VEG9	Q9VEG9	nrm	Nurim homolog	sp|Q9VEG9|NRM_DROME Nurim homolog OS=Drosophila melanogaster OX=7227 GN=nrm PE=2 SV=1	28.55	4	12.3	1	TRUE	FALSE	2	2	0.836337	0.981178	-0.215682	21.8073	21.7388	22.9289	21.0777	23.7165	22.7323	18.6496	21.9151	21.6995	21.7388	22.9289		23.7165	22.7323		0	2	1	4	1	0	sp|Q9VEG9|NRM_DROME	Q9VEG9	NRM_DROME	253	Drosophila melanogaster	2:Experimental evidence at transcript level	0.9989	8	8	8	0	2	1
Q9VZF5	Q9VZF5	pav	Kinesin-like protein	tr|Q9VZF5|Q9VZF5_DROME Kinesin-like protein OS=Drosophila melanogaster OX=7227 GN=pav PE=1 SV=1	100.6	19	23.8	1	TRUE	FALSE	2	2	0.552823	0.853581	0.296347	21.0413	21.3459	22.3802	18.9533	22.2834	22.9329	18.3522	20.8932	21.1895	21.3459	22.3802		22.2834	22.9329		2	14	0	7	16	0	tr|Q9VZF5|Q9VZF5_DROME	Q9VZF5	Q9VZF5_DROME	887	Drosophila melanogaster	1:Experimental evidence at protein level	0.999	39	39	39	2	14	0
Q9W237	Q9W237	RpS16	Small ribosomal subunit protein uS9	sp|Q9W237|RS16_DROME Small ribosomal subunit protein uS9 OS=Drosophila melanogaster OX=7227 GN=RpS16 PE=1 SV=1	16.76	12	68.9	1	TRUE	FALSE	2	2	0.471269	0.817904	0.46937	22.5159	22.3552	24.3944	20.0939	24.1815	23.9909	20.0791	22.2812	22.7505	22.3552	24.3944		24.1815	23.9909		2	15	0	13	12	1	sp|Q9W237|RS16_DROME	Q9W237	RS16_DROME	148	Drosophila melanogaster	1:Experimental evidence at protein level	0.999	43	43	43	2	15	0
P49762	P49762	Doa	Serine/threonine-protein kinase Doa	sp|P49762|DOA_DROME Serine/threonine-protein kinase Doa OS=Drosophila melanogaster OX=7227 GN=Doa PE=1 SV=2	95.66	6	9.3	1	TRUE	FALSE	2	2	0.204026	0.789316	0.884748	21.7677	18.7904	21.9136	23.2719	20.9628	22.4837	23.1837	21.3253	22.2101		21.9136	23.2719		22.4837	23.1837	0	4	6	1	3	6	sp|P49762|DOA_DROME	P49762	DOA_DROME	832	Drosophila melanogaster	1:Experimental evidence at protein level	0.999	20	20	20	0	4	6
Q9W3C1	Q9W3C1	l(1)G0020	RNA cytidine acetyltransferase	sp|Q9W3C1|NAT10_DROME RNA cytidine acetyltransferase OS=Drosophila melanogaster OX=7227 GN=l(1)G0020 PE=1 SV=2	112.8	19	22	1	TRUE	FALSE	2	2	0.245972	0.789316	0.556943	21.4168	21.5013	22.1455	19.7682	22.7656	22.1947	20.1256	21.1383	21.6953	21.5013	22.1455		22.7656	22.1947		6	11	0	23	11	0	sp|Q9W3C1|NAT10_DROME	Q9W3C1	NAT10_DROME	1008	Drosophila melanogaster	1:Experimental evidence at protein level	0.999	51	51	51	6	11	0
A0A6M3Q7C8	A0A6M3Q7C8	SRPK	SR protein kinase, isoform E	tr|A0A6M3Q7C8|A0A6M3Q7C8_DROME SR protein kinase, isoform E OS=Drosophila melanogaster OX=7227 GN=SRPK PE=1 SV=1	111.71	7	8.3	1	TRUE	FALSE	2	2	0.308126	0.789316	0.449043	21.1903	19.528	21.6404	21.7288	20.4899	21.5284	22.226	20.9657	21.4148		21.6404	21.7288		21.5284	22.226	0	2	4	0	1	7	tr|A0A6M3Q7C8|A0A6M3Q7C8_DROME	A0A6M3Q7C8	A0A6M3Q7C8_DROME	1009	Drosophila melanogaster	1:Experimental evidence at protein level	0.999	14	14	14	0	2	4
Q8T079	Q8T079	Ndf	Cytokine-like nuclear factor N-PAC	sp|Q8T079|GLYR1_DROME Cytokine-like nuclear factor N-PAC OS=Drosophila melanogaster OX=7227 GN=Ndf PE=1 SV=1	65.21	13	24.8	1	TRUE	FALSE	2	2	0.392104	0.79776	0.343723	21.561	22.6671	23.0811	18.4193	23.4302	23.442	18.3266	21.3892	21.7329	22.6671	23.0811		23.4302	23.442		8	11	0	12	12	0	sp|Q8T079|GLYR1_DROME	Q8T079	GLYR1_DROME	602	Drosophila melanogaster	1:Experimental evidence at protein level	0.999	43	43	43	8	11	0
P25171	P25171	Rcc1	Regulator of chromosome condensation	sp|P25171|RCC1_DROME Regulator of chromosome condensation OS=Drosophila melanogaster OX=7227 GN=Rcc1 PE=1 SV=2	58.81	18	44.1	1	TRUE	FALSE	2	2	0.696453	0.917668	-0.260901	21.9812	22.79	22.8523	20.6926	23.3825	23.2105	18.9593	22.1116	21.8507	22.79	22.8523		23.3825	23.2105		7	19	1	13	18	0	sp|P25171|RCC1_DROME	P25171	RCC1_DROME	547	Drosophila melanogaster	1:Experimental evidence at protein level	0.999	58	58	58	7	19	1
Q9VUQ5	Q9VUQ5	AGO2	Protein argonaute-2	sp|Q9VUQ5|AGO2_DROME Protein argonaute-2 OS=Drosophila melanogaster OX=7227 GN=AGO2 PE=1 SV=3	136.77	12	13.6	1	TRUE	FALSE	2	2	0.482714	0.819571	0.263443	20.7844	20.4546	21.6794	19.8239	20.9736	22.0724	19.7022	20.6526	20.9161	20.4546	21.6794		20.9736	22.0724		2	12	1	5	8	1	sp|Q9VUQ5|AGO2_DROME	Q9VUQ5	AGO2_DROME	1214	Drosophila melanogaster	1:Experimental evidence at protein level	0.999	29	29	29	2	12	1
Q9VE75	Q9VE75	Vha100-2	V-type proton ATPase subunit a	tr|Q9VE75|Q9VE75_DROME V-type proton ATPase subunit a OS=Drosophila melanogaster OX=7227 GN=Vha100-2 PE=1 SV=2	94.79	11	11.6	1	TRUE	FALSE	3	3	0.137808	0.789316	0.672774	21.7578	20.4127	22.432	21.4195	21.5809	22.7677	21.9339	21.4214	22.0942	20.4127	22.432	21.4195	21.5809	22.7677	21.9339	1	6	0	6	14	3	tr|Q9VE75|Q9VE75_DROME	Q9VE75	Q9VE75_DROME	834	Drosophila melanogaster	1:Experimental evidence at protein level	0.999	30	28	30	1	5	0
Q9VCP0	Q9VCP0	EloA	Transcription elongation factor B polypeptide 3	sp|Q9VCP0|ELOA1_DROME Transcription elongation factor B polypeptide 3 OS=Drosophila melanogaster OX=7227 GN=EloA PE=1 SV=1	71.12	4	8.7	1	TRUE	FALSE	2	2	0.589494	0.854635	-0.371771	21.1377	21.5764	21.4437	20.9506	22.1275	21.6533	19.0746	21.3236	20.9518	21.5764	21.4437		22.1275	21.6533		1	2	0	3	1	0	sp|Q9VCP0|ELOA1_DROME	Q9VCP0	ELOA1_DROME	643	Drosophila melanogaster	1:Experimental evidence at protein level	0.999	7	7	7	1	2	0
P08736	P08736	eEF1alpha1	Elongation factor 1-alpha 1	sp|P08736|EF1A1_DROME Elongation factor 1-alpha 1 OS=Drosophila melanogaster OX=7227 GN=eEF1alpha1 PE=1 SV=2	50.28	13	27.4	1	TRUE	FALSE	3	3	0.522606	0.837765	0.619445	23.5936	22.3738	23.7324	23.7455	24.9669	24.3336	22.4096	23.2839	23.9034	22.3738	23.7324	23.7455	24.9669	24.3336	22.4096	4	12	7	18	13	3	sp|P08736|EF1A1_DROME	P08736	EF1A1_DROME	463	Drosophila melanogaster	1:Experimental evidence at protein level	0.999	57	12	57	0	3	1
P46222	P46222	RpL11	Large ribosomal subunit protein uL5	sp|P46222|RL11_DROME Large ribosomal subunit protein uL5 OS=Drosophila melanogaster OX=7227 GN=RpL11 PE=1 SV=2	21.1	6	28.8	1	TRUE	FALSE	2	2	0.922692	0.996601	-0.0549325	22.1816	22.42	24.3613	19.8459	23.5307	23.9161	19.0157	22.2091	22.1542	22.42	24.3613		23.5307	23.9161		1	6	1	4	6	1	sp|P46222|RL11_DROME	P46222	RL11_DROME	184	Drosophila melanogaster	1:Experimental evidence at protein level	0.999	19	19	19	1	6	1
Q9VFF2	Q9VFF2	CG3641	FI01402p	tr|Q9VFF2|Q9VFF2_DROME FI01402p OS=Drosophila melanogaster OX=7227 GN=CG3641 PE=2 SV=2	39.45	8	24.6	1	TRUE	FALSE	2	2	0.586033	0.854635	-0.217463	22.4581	23.6499	20.2371	23.8135	23.8939	19.5369	23.6172	22.5668	22.3493	23.6499		23.8135	23.8939		23.6172	4	0	9	6	1	5	tr|Q9VFF2|Q9VFF2_DROME	Q9VFF2	Q9VFF2_DROME	349	Drosophila melanogaster	2:Experimental evidence at transcript level	0.999	25	25	25	4	0	9
Q9W5N2	Q9W5N2	RpL38	Large ribosomal subunit protein eL38	sp|Q9W5N2|RL38_DROME Large ribosomal subunit protein eL38 OS=Drosophila melanogaster OX=7227 GN=RpL38 PE=1 SV=1	8.19	4	42.9	1	TRUE	FALSE	2	2	0.46654	0.816445	-0.563085	22.6055	23.0783	24.5462	21.0365	23.4019	24.8141	18.7557	22.887	22.3239	23.0783	24.5462		23.4019	24.8141		6	6	0	5	7	0	sp|Q9W5N2|RL38_DROME	Q9W5N2	RL38_DROME	70	Drosophila melanogaster	1:Experimental evidence at protein level	0.999	24	24	24	6	6	0
A1ZBW6	A1ZBW6	Dmel\CG11180	Uncharacterized protein, isoform A	tr|A1ZBW6|A1ZBW6_DROME Uncharacterized protein, isoform A OS=Drosophila melanogaster OX=7227 GN=Dmel\CG11180 PE=1 SV=1	82.58	8	13.5	1	TRUE	FALSE	2	2	0.865525	0.981925	0.06348	21.6743	22.7769	22.0905	20.0603	23.1524	22.293	19.6726	21.6425	21.706	22.7769	22.0905		23.1524	22.293		5	2	0	8	4	0	tr|A1ZBW6|A1ZBW6_DROME	A1ZBW6	A1ZBW6_DROME	726	Drosophila melanogaster	1:Experimental evidence at protein level	0.999	19	19	19	5	2	0
Q0E9E2	Q0E9E2	PCB	Pyruvate carboxylase	tr|Q0E9E2|Q0E9E2_DROME Pyruvate carboxylase OS=Drosophila melanogaster OX=7227 GN=PCB PE=1 SV=1	132.59	80	63	1	TRUE	FALSE	3	3	0.149614	0.789316	0.561281	26.7263	26.0458	26.577	26.7143	26.7153	27.0228	27.2827	26.4457	27.007	26.0458	26.577	26.7143	26.7153	27.0228	27.2827	103	133	145	143	137	173	tr|Q0E9E2|Q0E9E2_DROME	Q0E9E2	Q0E9E2_DROME	1197	Drosophila melanogaster	1:Experimental evidence at protein level	0.999	834	834	834	103	133	145
A1Z784	A1Z784	ACC	acetyl-CoA carboxylase	tr|A1Z784|A1Z784_DROME acetyl-CoA carboxylase OS=Drosophila melanogaster OX=7227 GN=ACC PE=1 SV=1	278.42	86	45.4	1	TRUE	FALSE	3	3	0.258561	0.789316	0.559059	25.4243	25.0899	25.2548	25.0895	25.2807	25.3926	26.4382	25.1447	25.7038	25.0899	25.2548	25.0895	25.2807	25.3926	26.4382	33	62	66	48	57	117	tr|A1Z784|A1Z784_DROME	A1Z784	A1Z784_DROME	2482	Drosophila melanogaster	1:Experimental evidence at protein level	0.999	383	383	383	33	62	66
B7Z0I8	B7Z0I8		Titin OS=Drosophila melanogaster OX=7227 GN=clone 1.14	tr|B7Z0I8|B7Z0I8_DROME Titin OS=Drosophila melanogaster OX=7227 GN=clone 1.14 PE=1 SV=1	378.37	11	3.8	1	TRUE	FALSE	2	2	0.655609	0.900914	0.164443	21.597	21.6268	21.9804	20.9373	22.1925	21.9413	20.904	21.5148	21.6793	21.6268	21.9804		22.1925	21.9413		2	6	3	4	3	2	tr|B7Z0I8|B7Z0I8_DROME	B7Z0I8	B7Z0I8_DROME	3441	Drosophila melanogaster	1:Experimental evidence at protein level	0.999	20	20	20	2	6	3
Q7K2B0	Q7K2B0	CG7137	Ribosomal RNA-processing protein 8	sp|Q7K2B0|RRP8_DROME Ribosomal RNA-processing protein 8 OS=Drosophila melanogaster OX=7227 GN=CG7137 PE=1 SV=1	40.26	7	20.9	1	TRUE	FALSE	2	2	0.403674	0.79776	-0.74944	20.7906	21.4333	21.0796	20.9831	21.5986	21.4371	18.212	21.1653	20.4159	21.4333	21.0796		21.5986	21.4371		2	2	0	5	2	0	sp|Q7K2B0|RRP8_DROME	Q7K2B0	RRP8_DROME	358	Drosophila melanogaster	1:Experimental evidence at protein level	0.999	11	11	11	2	2	0
P11147	P11147	Hsc70-4	Heat shock 70 kDa protein cognate 4	sp|P11147|HSP7D_DROME Heat shock 70 kDa protein cognate 4 OS=Drosophila melanogaster OX=7227 GN=Hsc70-4 PE=1 SV=3	71.09	10	16.1	1	TRUE	FALSE	3	3	0.590105	0.854635	0.50607	21.6127	20.5827	21.1979	22.2984	22.3827	22.611	20.6036	21.3597	21.8657	20.5827	21.1979	22.2984	22.3827	22.611	20.6036	0	4	5	5	5	1	sp|P11147|HSP7D_DROME	P11147	HSP7D_DROME	651	Drosophila melanogaster	1:Experimental evidence at protein level	0.999	20	14	20	0	3	4
Q7K550	Q7K550	eIF3j	Eukaryotic translation initiation factor 3 subunit J	sp|Q7K550|EIF3J_DROME Eukaryotic translation initiation factor 3 subunit J OS=Drosophila melanogaster OX=7227 GN=eIF3j PE=1 SV=1	26.55	8	36	1	TRUE	FALSE	3	3	0.41094	0.79776	0.494957	22.5729	22.198	22.7969	21.9813	23.8819	22.5142	22.065	22.3254	22.8204	22.198	22.7969	21.9813	23.8819	22.5142	22.065	1	6	2	7	4	3	sp|Q7K550|EIF3J_DROME	Q7K550	EIF3J_DROME	236	Drosophila melanogaster	1:Experimental evidence at protein level	0.999	23	23	23	1	6	2
Q9VL96	Q9VL96	CG4364	Pescadillo homolog	sp|Q9VL96|PESC_DROME Pescadillo homolog OS=Drosophila melanogaster OX=7227 GN=CG4364 PE=1 SV=1	73.82	8	12.4	1	TRUE	FALSE	2	2	0.359802	0.79776	-0.835011	21.6417	22.4122	22.5617	21.2038	22.7969	22.5298	18.346	22.0592	21.2242	22.4122	22.5617		22.7969	22.5298		4	9	1	7	5	0	sp|Q9VL96|PESC_DROME	Q9VL96	PESC_DROME	627	Drosophila melanogaster	1:Experimental evidence at protein level	0.999	26	26	26	4	9	1
P84051	P84051;Q4AB57	His2A:CG33865	Histone H2A	sp|P84051|H2A_DROME Histone H2A OS=Drosophila melanogaster OX=7227 GN=His2A:CG33865 PE=1 SV=2	13.35	4	29.8	1	TRUE	FALSE	2	2	0.706143	0.917668	-0.176287	21.8695	22.8649	22.7015	20.3067	22.5996	23.2929	19.4517	21.9577	21.7814	22.8649	22.7015		22.5996	23.2929		2	3	0	2	2	0	sp|P84051|H2A_DROME	P84051	H2A_DROME	124	Drosophila melanogaster	1:Experimental evidence at protein level	0.999	9	0	37	0	0	0
Q9VM49	Q9VM49	Caper	Caper, isoform A	tr|Q9VM49|Q9VM49_DROME Caper, isoform A OS=Drosophila melanogaster OX=7227 GN=Caper PE=1 SV=1	66.44	8	15.7	1	TRUE	FALSE	2	2	0.4987	0.83145	0.56877	21.5519	18.6373	22.9726	22.1928	21.0107	23.1929	21.3054	21.2676	21.8363		22.9726	22.1928		23.1929	21.3054	2	7	4	0	5	0	tr|Q9VM49|Q9VM49_DROME	Q9VM49	Q9VM49_DROME	594	Drosophila melanogaster	1:Experimental evidence at protein level	0.999	18	18	18	2	7	4
Q9VAW1	Q9VAW1	Moca-cyp	Moca-cyp, isoform A	tr|Q9VAW1|Q9VAW1_DROME Moca-cyp, isoform A OS=Drosophila melanogaster OX=7227 GN=Moca-cyp PE=1 SV=1	112.73	10	8.8	1	TRUE	FALSE	2	2	0.320984	0.789316	-0.764049	21.2262	23.0003	21.9643	19.8598	22.8025	22.2463	17.4836	21.6082	20.8441	23.0003	21.9643		22.8025	22.2463		10	6	0	8	3	0	tr|Q9VAW1|Q9VAW1_DROME	Q9VAW1	Q9VAW1_DROME	970	Drosophila melanogaster	1:Experimental evidence at protein level	0.999	27	27	27	10	6	0
Q9VYE9	Q9VYE9	Dmel\CG1622	Pre-mRNA-splicing factor 38	tr|Q9VYE9|Q9VYE9_DROME Pre-mRNA-splicing factor 38 OS=Drosophila melanogaster OX=7227 GN=Dmel\CG1622 PE=1 SV=1	45.45	9	27.6	1	TRUE	FALSE	2	2	0.366389	0.79776	-0.577291	22.0439	23.5808	23.0037	20.413	23.2844	23.3829	18.5983	22.3325	21.7552	23.5808	23.0037		23.2844	23.3829		7	8	1	4	7	0	tr|Q9VYE9|Q9VYE9_DROME	Q9VYE9	Q9VYE9_DROME	398	Drosophila melanogaster	1:Experimental evidence at protein level	0.999	27	27	27	7	8	1
Q9V597	Q9V597	RpL31	Large ribosomal subunit protein eL31	sp|Q9V597|RL31_DROME Large ribosomal subunit protein eL31 OS=Drosophila melanogaster OX=7227 GN=RpL31 PE=1 SV=1	14.52	5	41.1	1	TRUE	FALSE	2	2	0.857851	0.981925	-0.061077	23.1927	24.6734	25.1825	19.8137	24.8065	25.1315	19.5483	23.2232	23.1621	24.6734	25.1825		24.8065	25.1315		3	5	1	5	6	1	sp|Q9V597|RL31_DROME	Q9V597	RL31_DROME	124	Drosophila melanogaster	1:Experimental evidence at protein level	0.9989	21	21	21	3	5	1
P48588	P48588	RpS25	Small ribosomal subunit protein eS25	sp|P48588|RS25_DROME Small ribosomal subunit protein eS25 OS=Drosophila melanogaster OX=7227 GN=RpS25 PE=1 SV=3	13.19	6	42.7	1	TRUE	FALSE	2	2	0.690074	0.917668	-0.149267	24.3085	26.2137	27.028	19.9078	26.4667	26.8311	19.4039	24.3832	24.2339	26.2137	27.028		26.4667	26.8311		8	11	0	9	7	0	sp|P48588|RS25_DROME	P48588	RS25_DROME	117	Drosophila melanogaster	1:Experimental evidence at protein level	0.999	35	35	35	8	11	0
P27864	P27864	Rrp1	Recombination repair protein 1	sp|P27864|RRP1_DROME Recombination repair protein 1 OS=Drosophila melanogaster OX=7227 GN=Rrp1 PE=1 SV=2	74.59	15	21.6	1	TRUE	FALSE	2	2	0.293516	0.789316	-0.891644	21.5164	22.5097	23.1328	20.2441	22.526	23.1587	17.527	21.9622	21.0706	22.5097	23.1328		22.526	23.1587		3	15	0	6	11	0	sp|P27864|RRP1_DROME	P27864	RRP1_DROME	679	Drosophila melanogaster	1:Experimental evidence at protein level	0.999	35	35	35	3	15	0
Q9VVC9	Q9VVC9	Dmel\CG7728	LD38375p	tr|Q9VVC9|Q9VVC9_DROME LD38375p OS=Drosophila melanogaster OX=7227 GN=Dmel\CG7728 PE=2 SV=1	133.07	7	6.1	1	TRUE	FALSE	2	1	0.519679	0.837765	-0.415456	20.887	21	21.099	21.1851	21.9144	20.3108	19.8125	21.0947	20.6793	21	21.099		21.9144			1	2	0	5	0	0	tr|Q9VVC9|Q9VVC9_DROME	Q9VVC9	Q9VVC9_DROME	1159	Drosophila melanogaster	2:Experimental evidence at transcript level	0.999	8	8	8	1	2	0
Q9VB74	Q9VB74	CG6066	NKAP family protein CG6066	sp|Q9VB74|NKAP_DROME NKAP family protein CG6066 OS=Drosophila melanogaster OX=7227 GN=CG6066 PE=1 SV=1	52.92	16	32.2	1	TRUE	FALSE	3	3	0.46431	0.816445	0.302849	24.8065	24.7481	24.2147	25.0024	24.4798	24.8817	25.5122	24.6551	24.9579	24.7481	24.2147	25.0024	24.4798	24.8817	25.5122	15	20	28	13	20	29	sp|Q9VB74|NKAP_DROME	Q9VB74	NKAP_DROME	463	Drosophila melanogaster	1:Experimental evidence at protein level	0.999	125	125	125	15	20	28
Q9VBU9	Q9VBU9	RpS27	40S ribosomal protein S27	tr|Q9VBU9|Q9VBU9_DROME 40S ribosomal protein S27 OS=Drosophila melanogaster OX=7227 GN=RpS27 PE=1 SV=1	9.36	6	42.9	1	TRUE	FALSE	3	3	0.430556	0.79776	0.302178	24.5841	24.0071	25.521	23.7709	24.6752	25.8136	23.7168	24.433	24.7352	24.0071	25.521	23.7709	24.6752	25.8136	23.7168	5	12	5	7	15	7	tr|Q9VBU9|Q9VBU9_DROME	Q9VBU9	Q9VBU9_DROME	84	Drosophila melanogaster	1:Experimental evidence at protein level	0.999	51	51	51	5	12	5
P20480	P20480	ncd	Protein claret segregational	sp|P20480|NCD_DROME Protein claret segregational OS=Drosophila melanogaster OX=7227 GN=ncd PE=1 SV=1	77.43	30	44.6	1	TRUE	FALSE	2	2	0.337222	0.789316	-0.524564	22.7404	23.9691	24.9151	20.124	24.364	24.2835	18.7869	23.0027	22.4782	23.9691	24.9151		24.364	24.2835		15	42	1	28	24	0	sp|P20480|NCD_DROME	P20480	NCD_DROME	700	Drosophila melanogaster	1:Experimental evidence at protein level	0.999	110	110	110	15	42	1
Q9VHP9	Q9VHP9	Cenp-C	Centromeric protein-C, isoform A	tr|Q9VHP9|Q9VHP9_DROME Centromeric protein-C, isoform A OS=Drosophila melanogaster OX=7227 GN=Cenp-C PE=1 SV=4	157.6	14	10.1	1	TRUE	FALSE	2	2	0.402187	0.79776	-0.412169	21.5895	22.926	22.2991	20.1615	22.2123	22.7307	19.2071	21.7955	21.3834	22.926	22.2991		22.2123	22.7307		9	8	0	5	7	0	tr|Q9VHP9|Q9VHP9_DROME	Q9VHP9	Q9VHP9_DROME	1411	Drosophila melanogaster	1:Experimental evidence at protein level	0.999	29	29	29	9	8	0
Q9VCD4	Q9VCD4	Dmel\CG18428	ADP-ribosylation factor-like protein 6-interacting protein 4	tr|Q9VCD4|Q9VCD4_DROME ADP-ribosylation factor-like protein 6-interacting protein 4 OS=Drosophila melanogaster OX=7227 GN=Dmel\CG18428 PE=3 SV=2	16.86	7	36.1	1	TRUE	FALSE	3	3	0.423277	0.79776	0.277159	22.5158	22.6592	21.7396	22.7329	22.8555	22.0844	23.0232	22.3772	22.6544	22.6592	21.7396	22.7329	22.8555	22.0844	23.0232	6	5	7	7	2	7	tr|Q9VCD4|Q9VCD4_DROME	Q9VCD4	Q9VCD4_DROME	144	Drosophila melanogaster	3:Protein inferred from homology	0.999	34	34	34	6	5	7
P50887	P50887	RpL22	Large ribosomal subunit protein eL22	sp|P50887|RL22_DROME Large ribosomal subunit protein eL22 OS=Drosophila melanogaster OX=7227 GN=RpL22 PE=1 SV=2	30.59	10	35.5	1	TRUE	FALSE	2	2	0.283316	0.789316	-0.493682	22.681	23.8551	24.5972	20.3312	23.797	24.3408	19.1646	22.9278	22.4341	23.8551	24.5972		23.797	24.3408		7	13	2	7	9	1	sp|P50887|RL22_DROME	P50887	RL22_DROME	299	Drosophila melanogaster	1:Experimental evidence at protein level	0.999	39	39	39	7	13	2
P46223	P46223	RpL7A	Large ribosomal subunit protein eL8	sp|P46223|RL7A_DROME Large ribosomal subunit protein eL8 OS=Drosophila melanogaster OX=7227 GN=RpL7A PE=1 SV=2	30.71	16	39.1	1	TRUE	FALSE	2	2	0.331817	0.789316	-0.383054	23.796	25.6646	25.896	20.4018	25.2938	25.8767	19.6428	23.9875	23.6044	25.6646	25.896		25.2938	25.8767		24	27	1	24	22	0	sp|P46223|RL7A_DROME	P46223	RL7A_DROME	271	Drosophila melanogaster	1:Experimental evidence at protein level	0.999	98	98	98	24	27	1
Q9V9M7	Q9V9M7	RpL21	60S ribosomal protein L21	tr|Q9V9M7|Q9V9M7_DROME 60S ribosomal protein L21 OS=Drosophila melanogaster OX=7227 GN=RpL21 PE=1 SV=1	18.46	10	35.2	1	TRUE	FALSE	2	2	0.262431	0.789316	-0.554959	23.3006	25.3247	25.6977	19.7118	24.8102	25.8094	18.4498	23.5781	23.0231	25.3247	25.6977		24.8102	25.8094		10	13	0	8	9	0	tr|Q9V9M7|Q9V9M7_DROME	Q9V9M7	Q9V9M7_DROME	159	Drosophila melanogaster	1:Experimental evidence at protein level	0.999	40	40	40	10	13	0
O97159	O97159	Mi-2	Chromodomain-helicase-DNA-binding protein Mi-2 homolog	sp|O97159|CHDM_DROME Chromodomain-helicase-DNA-binding protein Mi-2 homolog OS=Drosophila melanogaster OX=7227 GN=Mi-2 PE=1 SV=2	224.06	8	5.1	1	TRUE	FALSE	2	2	0.186896	0.789316	-1.13325	21.4764	22.7467	22.081	21.3012	22.3874	21.912	18.4298	22.043	20.9097	22.7467	22.081		22.3874	21.912		6	6	0	4	3	0	sp|O97159|CHDM_DROME	O97159	CHDM_DROME	1982	Drosophila melanogaster	1:Experimental evidence at protein level	0.999	19	18	19	5	6	0
P19109	P19109	Rm62	ATP-dependent RNA helicase p62	sp|P19109|DDX17_DROME ATP-dependent RNA helicase p62 OS=Drosophila melanogaster OX=7227 GN=Rm62 PE=1 SV=3	78.5	25	37.4	1	TRUE	FALSE	3	3	0.807217	0.974228	0.193029	22.0817	21.0715	23.1736	21.7104	22.8641	23.3613	20.3093	21.9852	22.1782	21.0715	23.1736	21.7104	22.8641	23.3613	20.3093	2	25	5	22	20	0	sp|P19109|DDX17_DROME	P19109	DDX17_DROME	719	Drosophila melanogaster	1:Experimental evidence at protein level	0.999	74	58	74	1	19	4
Q9VX35	Q9VX35	CC4	LD36501p	tr|Q9VX35|Q9VX35_DROME LD36501p OS=Drosophila melanogaster OX=7227 GN=CC4 PE=1 SV=1	37.36	8	22.9	1	TRUE	FALSE	2	2	0.569593	0.854635	-0.197205	22.5039	24.3678	23.7646	19.6752	23.9723	23.597	19.6466	22.6025	22.4053	24.3678	23.7646		23.9723	23.597		10	7	1	10	6	0	tr|Q9VX35|Q9VX35_DROME	Q9VX35	Q9VX35_DROME	336	Drosophila melanogaster	1:Experimental evidence at protein level	0.999	34	34	34	10	7	1
P18101	P18101	RpL40	Ubiquitin-ribosomal protein eL40 fusion protein	sp|P18101|RL40_DROME Ubiquitin-ribosomal protein eL40 fusion protein OS=Drosophila melanogaster OX=7227 GN=RpL40 PE=1 SV=2	14.72	5	15.6	1	TRUE	FALSE	2	2	0.179904	0.789316	-0.861588	20.5687	22.2373	20.6522	20.1088	22.1528	20.1577	18.1031	20.9994	20.1379	22.2373	20.6522		22.1528	20.1577		2	3	1	2	1	1	sp|P18101|RL40_DROME	P18101	RL40_DROME	128	Drosophila melanogaster	1:Experimental evidence at protein level	0.9989	10	10	26	2	3	1
Q7K1H5	Q7K1H5	Dmel\CG11808	GH08125p	tr|Q7K1H5|Q7K1H5_DROME GH08125p OS=Drosophila melanogaster OX=7227 GN=Dmel\CG11808 PE=2 SV=1	25.7	5	34.7	1	TRUE	FALSE	3	3	0.65638	0.900914	0.178957	23.8407	24.2697	23.6839	23.3002	23.9825	23.8083	23.9998	23.7512	23.9302	24.2697	23.6839	23.3002	23.9825	23.8083	23.9998	4	3	5	4	4	6	tr|Q7K1H5|Q7K1H5_DROME	Q7K1H5	Q7K1H5_DROME	219	Drosophila melanogaster	2:Experimental evidence at transcript level	0.999	26	26	26	4	3	5
P41092	P41092	RpL27A	Large ribosomal subunit protein uL15	sp|P41092|RL27A_DROME Large ribosomal subunit protein uL15 OS=Drosophila melanogaster OX=7227 GN=RpL27A PE=1 SV=2	17.01	9	44.3	1	TRUE	FALSE	3	3	0.629958	0.88786	0.163316	25.6302	25.8346	25.6386	25.1723	25.9589	25.6979	25.4786	25.5485	25.7118	25.8346	25.6386	25.1723	25.9589	25.6979	25.4786	12	15	14	16	12	17	sp|P41092|RL27A_DROME	P41092	RL27A_DROME	149	Drosophila melanogaster	1:Experimental evidence at protein level	0.9989	86	86	86	12	15	14
P32100	P32100	RpL7	Large ribosomal subunit protein uL30	sp|P32100|RL7_DROME Large ribosomal subunit protein uL30 OS=Drosophila melanogaster OX=7227 GN=RpL7 PE=1 SV=2	29.53	11	37.3	1	TRUE	FALSE	2	2	0.187665	0.789316	-0.886475	22.7484	24.8136	24.5067	20.2546	23.9794	24.6848	18.2512	23.1916	22.3051	24.8136	24.5067		23.9794	24.6848		9	12	0	9	14	0	sp|P32100|RL7_DROME	P32100	RL7_DROME	252	Drosophila melanogaster	1:Experimental evidence at protein level	0.999	44	44	44	9	12	0
Q8MLY8	Q8MLY8	RpS8	Small ribosomal subunit protein eS8	sp|Q8MLY8|RS8_DROME Small ribosomal subunit protein eS8 OS=Drosophila melanogaster OX=7227 GN=RpS8 PE=1 SV=1	23.74	14	57.2	1	TRUE	FALSE	3	3	0.668101	0.903706	0.151147	26.683	26.3882	26.6339	26.8002	26.2526	26.8649	27.1582	26.6074	26.7586	26.3882	26.6339	26.8002	26.2526	26.8649	27.1582	27	36	34	26	30	38	sp|Q8MLY8|RS8_DROME	Q8MLY8	RS8_DROME	208	Drosophila melanogaster	1:Experimental evidence at protein level	0.999	191	191	191	27	36	34
Q9W499	Q9W499	RpL35	60S ribosomal protein L35	tr|Q9W499|Q9W499_DROME 60S ribosomal protein L35 OS=Drosophila melanogaster OX=7227 GN=RpL35 PE=1 SV=2	14.44	4	26	1	TRUE	FALSE	3	3	0.712999	0.917668	0.142121	26.2764	26.4331	25.6821	26.5009	26.6455	25.3552	27.0418	26.2054	26.3475	26.4331	25.6821	26.5009	26.6455	25.3552	27.0418	10	7	8	10	4	6	tr|Q9W499|Q9W499_DROME	Q9W499	Q9W499_DROME	123	Drosophila melanogaster	1:Experimental evidence at protein level	0.999	45	45	45	10	7	8
Q9VHC0	Q9VHC0	RnpS1	LD23870p	tr|Q9VHC0|Q9VHC0_DROME LD23870p OS=Drosophila melanogaster OX=7227 GN=RnpS1 PE=1 SV=2	41.82	5	18.2	1	TRUE	FALSE	2	2	0.338278	0.789316	-0.596909	22.2867	20.1287	23.453	24.1737	19.8947	23.6992	22.3707	22.5851	21.9882		23.453	24.1737		23.6992	22.3707	1	2	4	1	3	1	tr|Q9VHC0|Q9VHC0_DROME	Q9VHC0	Q9VHC0_DROME	374	Drosophila melanogaster	1:Experimental evidence at protein level	0.999	12	12	12	1	2	4
P55830	P55830	RpS3A	Small ribosomal subunit protein eS1	sp|P55830|RS3A_DROME Small ribosomal subunit protein eS1 OS=Drosophila melanogaster OX=7227 GN=RpS3A PE=1 SV=4	30.32	18	61.6	1	TRUE	FALSE	3	3	0.852185	0.981925	0.125696	23.7741	23.8723	25.3054	21.956	25.4587	25.0416	21.0105	23.7112	23.8369	23.8723	25.3054	21.956	25.4587	25.0416	21.0105	10	27	4	20	18	0	sp|P55830|RS3A_DROME	P55830	RS3A_DROME	268	Drosophila melanogaster	1:Experimental evidence at protein level	0.999	79	79	79	10	27	4
Q8IRH5	Q8IRH5	indra	Zinc finger protein indra	sp|Q8IRH5|INDRA_DROME Zinc finger protein indra OS=Drosophila melanogaster OX=7227 GN=indra PE=1 SV=1	81.94	42	44.9	1	TRUE	FALSE	2	2	0.21294	0.789316	-0.490915	23.6875	25.4823	25.9639	20.3526	24.9125	25.7765	19.6371	23.9329	23.442	25.4823	25.9639		24.9125	25.7765		37	74	0	28	51	0	sp|Q8IRH5|INDRA_DROME	Q8IRH5	INDRA_DROME	733	Drosophila melanogaster	1:Experimental evidence at protein level	0.999	190	190	190	37	74	0
Q9V9T5	Q9V9T5	Mccc1	GM14617p	tr|Q9V9T5|Q9V9T5_DROME GM14617p OS=Drosophila melanogaster OX=7227 GN=Mccc1 PE=1 SV=2	76.47	28	45.6	1	TRUE	FALSE	3	3	0.754382	0.92738	0.121764	23.7513	23.8262	23.7553	23.4897	23.4761	23.9135	24.0468	23.6904	23.8122	23.8262	23.7553	23.4897	23.4761	23.9135	24.0468	24	25	22	18	23	25	tr|Q9V9T5|Q9V9T5_DROME	Q9V9T5	Q9V9T5_DROME	698	Drosophila melanogaster	1:Experimental evidence at protein level	0.999	137	137	137	24	25	22
Q9VL63	Q9VL63	CG31712	UPF0430 protein CG31712	sp|Q9VL63|U430_DROME UPF0430 protein CG31712 OS=Drosophila melanogaster OX=7227 GN=CG31712 PE=1 SV=3	35.5	22	36.6	1	TRUE	FALSE	3	3	0.755152	0.92738	0.107687	25.8089	26.0659	25.8918	25.3076	25.9241	26.0787	25.5856	25.7551	25.8628	26.0659	25.8918	25.3076	25.9241	26.0787	25.5856	31	30	22	31	29	22	sp|Q9VL63|U430_DROME	Q9VL63	U430_DROME	290	Drosophila melanogaster	1:Experimental evidence at protein level	0.999	165	165	165	31	30	22
Q9VBN5	Q9VBN5	RpL27	60S ribosomal protein L27	tr|Q9VBN5|Q9VBN5_DROME 60S ribosomal protein L27 OS=Drosophila melanogaster OX=7227 GN=RpL27 PE=1 SV=1	15.89	6	45.2	1	TRUE	FALSE	3	3	0.822452	0.975888	0.0939428	23.7895	23.7145	23.4555	24.0575	23.5733	24.2037	23.7324	23.7425	23.8364	23.7145	23.4555	24.0575	23.5733	24.2037	23.7324	5	4	6	8	6	4	tr|Q9VBN5|Q9VBN5_DROME	Q9VBN5	Q9VBN5_DROME	135	Drosophila melanogaster	1:Experimental evidence at protein level	0.999	33	33	33	5	4	6
Q8MT06	Q8MT06	Ns1	Guanine nucleotide-binding protein-like 3 homolog	sp|Q8MT06|GNL3_DROME Guanine nucleotide-binding protein-like 3 homolog OS=Drosophila melanogaster OX=7227 GN=Ns1 PE=1 SV=2	65.94	21	47.5	1	TRUE	FALSE	3	3	0.849146	0.981925	0.0662866	23.6378	23.6822	23.629	23.5026	23.8561	23.4042	23.7525	23.6046	23.6709	23.6822	23.629	23.5026	23.8561	23.4042	23.7525	9	13	16	14	7	18	sp|Q8MT06|GNL3_DROME	Q8MT06	GNL3_DROME	581	Drosophila melanogaster	1:Experimental evidence at protein level	0.999	77	77	77	9	13	16
Q9V9W3	Q9V9W3	RpL6	60S ribosomal protein L6	tr|Q9V9W3|Q9V9W3_DROME 60S ribosomal protein L6 OS=Drosophila melanogaster OX=7227 GN=RpL6 PE=1 SV=1	29.72	15	37	1	TRUE	FALSE	3	3	0.869705	0.981925	0.0635929	25.9917	25.8572	26.076	25.9466	25.4933	26.0854	26.4917	25.9599	26.0235	25.8572	26.076	25.9466	25.4933	26.0854	26.4917	14	28	25	16	26	25	tr|Q9V9W3|Q9V9W3_DROME	Q9V9W3	Q9V9W3_DROME	262	Drosophila melanogaster	1:Experimental evidence at protein level	0.999	134	134	134	14	28	25
Q9V3G1	Q9V3G1	RpL8	Large ribosomal subunit protein uL2	sp|Q9V3G1|RL8_DROME Large ribosomal subunit protein uL2 OS=Drosophila melanogaster OX=7227 GN=RpL8 PE=1 SV=1	27.88	18	62.5	1	TRUE	FALSE	3	3	0.86544	0.981925	0.0634956	25.6944	25.9528	25.902	25.133	26.1529	25.5157	25.5097	25.6626	25.7261	25.9528	25.902	25.133	26.1529	25.5157	25.5097	24	29	26	31	21	32	sp|Q9V3G1|RL8_DROME	Q9V3G1	RL8_DROME	256	Drosophila melanogaster	1:Experimental evidence at protein level	0.999	163	163	163	24	29	26
Q9VLT7	Q9VLT7	RpL36A	IP17351p	tr|Q9VLT7|Q9VLT7_DROME IP17351p OS=Drosophila melanogaster OX=7227 GN=RpL36A PE=1 SV=2	12.49	10	46.2	1	TRUE	FALSE	3	3	0.887259	0.991021	0.0593531	27.4367	27.0836	27.4674	27.67	27.0951	26.9748	28.3292	27.407	27.4663	27.0836	27.4674	27.67	27.0951	26.9748	28.3292	24	23	18	23	19	21	tr|Q9VLT7|Q9VLT7_DROME	Q9VLT7	Q9VLT7_DROME	104	Drosophila melanogaster	1:Experimental evidence at protein level	0.999	128	128	128	24	23	18
P04359	P04359	RpL32	Large ribosomal subunit protein eL32	sp|P04359|RL32_DROME Large ribosomal subunit protein eL32 OS=Drosophila melanogaster OX=7227 GN=RpL32 PE=1 SV=3	16.01	6	33.6	1	TRUE	FALSE	3	3	0.884589	0.991021	0.0574121	26.6797	26.7335	26.8888	26.3308	26.5987	26.5817	26.9449	26.651	26.7084	26.7335	26.8888	26.3308	26.5987	26.5817	26.9449	14	13	10	14	13	12	sp|P04359|RL32_DROME	P04359	RL32_DROME	134	Drosophila melanogaster	1:Experimental evidence at protein level	0.999	76	76	76	14	13	10
Q9VGN9	Q9VGN9	RpL24-like	Probable ribosome biogenesis protein RLP24	sp|Q9VGN9|RLP24_DROME Probable ribosome biogenesis protein RLP24 OS=Drosophila melanogaster OX=7227 GN=RpL24-like PE=1 SV=1	22.42	5	28.3	1	TRUE	FALSE	2	2	0.211997	0.789316	-0.51433	21.7417	23.4127	22.8286	19.7552	22.5668	22.6995	19.1873	21.9989	21.4845	23.4127	22.8286		22.5668	22.6995		5	3	0	2	3	0	sp|Q9VGN9|RLP24_DROME	Q9VGN9	RLP24_DROME	191	Drosophila melanogaster	1:Experimental evidence at protein level	0.999	13	13	13	5	3	0
Q24560	Q24560	betaTub56D	Tubulin beta-1 chain	sp|Q24560|TBB1_DROME Tubulin beta-1 chain OS=Drosophila melanogaster OX=7227 GN=betaTub56D PE=1 SV=2	50.12	8	21.5	1	TRUE	FALSE	2	3	0.898901	0.991021	0.22852	21.6188	17.9075	22.502	24.1042	22.6247	21.1266	21.4479	21.5046	21.7331		22.502	24.1042	22.6247	21.1266	21.4479	0	5	3	7	2	0	sp|Q24560|TBB1_DROME	Q24560	TBB1_DROME	447	Drosophila melanogaster	1:Experimental evidence at protein level	0.999	17	7	17	0	1	1
Q9VES0	Q9VES0	Dmel\CG10324	FI23980p1	tr|Q9VES0|Q9VES0_DROME FI23980p1 OS=Drosophila melanogaster OX=7227 GN=Dmel\CG10324 PE=1 SV=1	61.83	14	24.9	1	TRUE	FALSE	3	3	0.944557	0.996601	0.0237987	23.0758	23.8109	22.8894	22.4912	23.826	23.1324	22.3045	23.0639	23.0877	23.8109	22.8894	22.4912	23.826	23.1324	22.3045	13	8	3	16	7	0	tr|Q9VES0|Q9VES0_DROME	Q9VES0	Q9VES0_DROME	543	Drosophila melanogaster	1:Experimental evidence at protein level	0.999	47	47	47	13	8	3
Q9VJZ7	Q9VJZ7	Nnp-1	Ribosomal RNA processing protein 1 homolog	sp|Q9VJZ7|RRP1L_DROME Ribosomal RNA processing protein 1 homolog OS=Drosophila melanogaster OX=7227 GN=Nnp-1 PE=1 SV=1	78.95	9	14.4	1	TRUE	FALSE	2	2	0.158554	0.789316	-0.628916	20.6094	21.5065	21.8342	19.4308	21.3802	20.8901	18.6145	20.9239	20.2949	21.5065	21.8342		21.3802	20.8901		4	3	0	5	2	0	sp|Q9VJZ7|RRP1L_DROME	Q9VJZ7	RRP1L_DROME	687	Drosophila melanogaster	1:Experimental evidence at protein level	0.999	14	14	14	4	3	0
Q9VDF4	Q9VDF4	Cortactin	Cortactin, isoform A	tr|Q9VDF4|Q9VDF4_DROME Cortactin, isoform A OS=Drosophila melanogaster OX=7227 GN=Cortactin PE=1 SV=1	61.05	5	8.8	1	TRUE	FALSE	2	2	0.979095	0.996601	-0.0211351	21.0299	19.2507	21.684	22.1867	21.1097	20.5012	21.4471	21.0404	21.0193		21.684	22.1867		20.5012	21.4471	0	2	4	0	0	1	tr|Q9VDF4|Q9VDF4_DROME	Q9VDF4	Q9VDF4_DROME	559	Drosophila melanogaster	1:Experimental evidence at protein level	0.9988	7	7	7	0	2	4
P29327	P29327	RpS6	Small ribosomal subunit protein eS6	sp|P29327|RS6_DROME Small ribosomal subunit protein eS6 OS=Drosophila melanogaster OX=7227 GN=RpS6 PE=1 SV=1	28.39	12	36.7	1	TRUE	FALSE	3	3	0.967551	0.996601	0.0133872	26.425	26.239	26.3523	26.6637	26.2935	26.3819	26.6196	26.4183	26.4317	26.239	26.3523	26.6637	26.2935	26.3819	26.6196	22	21	20	15	18	22	sp|P29327|RS6_DROME	P29327	RS6_DROME	248	Drosophila melanogaster	1:Experimental evidence at protein level	0.999	118	118	118	22	21	20
Q24154	Q24154	RpL29	Large ribosomal subunit protein eL29	sp|Q24154|RL29_DROME Large ribosomal subunit protein eL29 OS=Drosophila melanogaster OX=7227 GN=RpL29 PE=1 SV=1	8.91	7	53.9	1	TRUE	FALSE	3	3	0.977508	0.996601	0.00989522	28.0746	27.8138	28.6815	27.7136	28.14	28.5744	27.5241	28.0696	28.0795	27.8138	28.6815	27.7136	28.14	28.5744	27.5241	23	19	13	25	11	12	sp|Q24154|RL29_DROME	Q24154	RL29_DROME	76	Drosophila melanogaster	1:Experimental evidence at protein level	0.999	103	103	103	23	19	13
P15357	P15357	RpS27A	Ubiquitin-ribosomal protein eS31 fusion protein	sp|P15357|RS27A_DROME Ubiquitin-ribosomal protein eS31 fusion protein OS=Drosophila melanogaster OX=7227 GN=RpS27A PE=1 SV=2	17.93	8	51.9	1	TRUE	FALSE	3	3	0.976417	0.996601	0.00983828	28.2028	27.8071	28.1923	28.5943	27.7086	28.335	28.5796	28.1979	28.2077	27.8071	28.1923	28.5943	27.7086	28.335	28.5796	15	20	22	17	19	23	sp|P15357|RS27A_DROME	P15357	RS27A_DROME	156	Drosophila melanogaster	1:Experimental evidence at protein level	0.999	116	100	116	13	17	19
Q9VHE5	Q9VHE5	RpL34b	60S ribosomal protein L34	tr|Q9VHE5|Q9VHE5_DROME 60S ribosomal protein L34 OS=Drosophila melanogaster OX=7227 GN=RpL34b PE=1 SV=1	18.42	8	35.7	1	TRUE	FALSE	3	3	0.996601	0.996601	-0.00153954	27.6213	28.0773	27.3649	27.424	27.8189	27.2382	27.8044	27.622	27.6205	28.0773	27.3649	27.424	27.8189	27.2382	27.8044	17	15	16	17	13	15	tr|Q9VHE5|Q9VHE5_DROME	Q9VHE5	Q9VHE5_DROME	168	Drosophila melanogaster	1:Experimental evidence at protein level	0.999	93	31	93	7	4	6
A8JNI2	A8JNI2	Srrm234	Serine-arginine repetitive matrix 2/3/4, isoform F	tr|A8JNI2|A8JNI2_DROME Serine-arginine repetitive matrix 2/3/4, isoform F OS=Drosophila melanogaster OX=7227 GN=Srrm234 PE=1 SV=2	185.79	25	13.6	1	TRUE	FALSE	3	3	0.994191	0.996601	-0.00244742	24.9914	25.5698	24.8936	24.5144	25.4958	24.7775	24.6972	24.9926	24.9902	25.5698	24.8936	24.5144	25.4958	24.7775	24.6972	45	34	23	49	29	29	tr|A8JNI2|A8JNI2_DROME	A8JNI2	A8JNI2_DROME	1655	Drosophila melanogaster	1:Experimental evidence at protein level	0.999	209	209	209	45	34	23
O44081	O44081	Nop60B	H/ACA ribonucleoprotein complex subunit 4	sp|O44081|DKC1_DROME H/ACA ribonucleoprotein complex subunit 4 OS=Drosophila melanogaster OX=7227 GN=Nop60B PE=1 SV=1	56.79	24	50.4	1	TRUE	FALSE	3	3	0.995908	0.996601	-0.00331158	24.0276	24.1004	24.2068	23.7804	24.8944	24.8351	22.3482	24.0292	24.0259	24.1004	24.2068	23.7804	24.8944	24.8351	22.3482	25	26	21	33	36	5	sp|O44081|DKC1_DROME	O44081	DKC1_DROME	508	Drosophila melanogaster	1:Experimental evidence at protein level	0.999	146	146	146	25	26	21
Q9VXX8	Q9VXX8	RpL37a	Large ribosomal subunit protein eL37A	sp|Q9VXX8|RL371_DROME Large ribosomal subunit protein eL37A OS=Drosophila melanogaster OX=7227 GN=RpL37a PE=1 SV=1	10.64	5	38.7	1	TRUE	FALSE	3	3	0.979743	0.996601	-0.00852991	24.7807	25.066	24.1424	25.1466	25.1434	23.95	25.2361	24.785	24.7765	25.066	24.1424	25.1466	25.1434	23.95	25.2361	7	5	4	5	4	4	sp|Q9VXX8|RL371_DROME	Q9VXX8	RL371_DROME	93	Drosophila melanogaster	1:Experimental evidence at protein level	0.999	29	29	29	7	5	4
Q9W4C1	Q9W4C1	Dmel\CG15784	IP13321p	tr|Q9W4C1|Q9W4C1_DROME IP13321p OS=Drosophila melanogaster OX=7227 GN=Dmel\CG15784 PE=1 SV=1	62.29	44	48.9	1	TRUE	FALSE	3	3	0.983487	0.996601	-0.00901665	31.9293	31.1961	32.4505	32.1548	30.5155	33.0416	32.2172	31.9338	31.9248	31.1961	32.4505	32.1548	30.5155	33.0416	32.2172	208	318	271	179	300	256	tr|Q9W4C1|Q9W4C1_DROME	Q9W4C1	Q9W4C1_DROME	554	Drosophila melanogaster	1:Experimental evidence at protein level	0.999	1532	1532	1532	208	318	271
P02255	P02255;Q4AB54	His1:CG33864	Histone H1	sp|P02255|H1_DROME Histone H1 OS=Drosophila melanogaster OX=7227 GN=His1:CG33864 PE=1 SV=1	26.34	25	56.6	1	TRUE	FALSE	3	3	0.972749	0.996601	-0.0136165	27.1962	27.9954	26.5449	27.0688	28.4824	26.5386	26.5473	27.203	27.1894	27.9954	26.5449	27.0688	28.4824	26.5386	26.5473	58	34	43	71	32	36	sp|P02255|H1_DROME	P02255	H1_DROME	256	Drosophila melanogaster	1:Experimental evidence at protein level	0.999	274	0	274	0	0	0
Q9XZ21	Q9XZ21	snama	Something that sticks like glue, isoform A	tr|Q9XZ21|Q9XZ21_DROME Something that sticks like glue, isoform A OS=Drosophila melanogaster OX=7227 GN=snama PE=1 SV=1	138.95	37	34.9	1	TRUE	FALSE	3	3	0.945935	0.996601	-0.0236271	25.2303	25.4831	24.6154	25.6278	25.2015	24.5879	25.8659	25.2421	25.2184	25.4831	24.6154	25.6278	25.2015	24.5879	25.8659	31	32	46	32	18	48	tr|Q9XZ21|Q9XZ21_DROME	Q9XZ21	Q9XZ21_DROME	1231	Drosophila melanogaster	1:Experimental evidence at protein level	0.999	207	207	207	31	32	46
Q8T3U2	Q8T3U2	RpS23	Small ribosomal subunit protein uS12	sp|Q8T3U2|RS23_DROME Small ribosomal subunit protein uS12 OS=Drosophila melanogaster OX=7227 GN=RpS23 PE=1 SV=1	16.01	9	50.3	1	TRUE	FALSE	3	3	0.94599	0.996601	-0.0242176	26.7009	26.6587	26.6979	26.7825	26.6282	26.3616	27.0766	26.713	26.6888	26.6587	26.6979	26.7825	26.6282	26.3616	27.0766	13	16	21	13	11	18	sp|Q8T3U2|RS23_DROME	Q8T3U2	RS23_DROME	143	Drosophila melanogaster	1:Experimental evidence at protein level	0.999	92	92	92	13	16	21
P36241	P36241	RpL19	Large ribosomal subunit protein eL19	sp|P36241|RL19_DROME Large ribosomal subunit protein eL19 OS=Drosophila melanogaster OX=7227 GN=RpL19 PE=1 SV=2	23.98	16	43.8	1	TRUE	FALSE	3	3	0.932823	0.996601	-0.0297766	27.5828	27.2978	27.8993	27.5958	27.5043	27.5458	27.6535	27.5976	27.5679	27.2978	27.8993	27.5958	27.5043	27.5458	27.6535	33	40	27	40	29	29	sp|P36241|RL19_DROME	P36241	RL19_DROME	203	Drosophila melanogaster	1:Experimental evidence at protein level	0.999	198	198	198	33	40	27
Q9VN39	Q9VN39	Dmel\CG9775	RE74585p	tr|Q9VN39|Q9VN39_DROME RE74585p OS=Drosophila melanogaster OX=7227 GN=Dmel\CG9775 PE=1 SV=1	46.1	12	33.7	1	TRUE	FALSE	3	3	0.923094	0.996601	-0.0402133	22.7663	22.9182	22.0742	23.3669	23.3891	22.1393	22.7103	22.7864	22.7462	22.9182	22.0742	23.3669	23.3891	22.1393	22.7103	2	5	8	5	2	6	tr|Q9VN39|Q9VN39_DROME	Q9VN39	Q9VN39_DROME	421	Drosophila melanogaster	1:Experimental evidence at protein level	0.999	28	28	28	2	5	8
P48159	P48159	RpL23	Large ribosomal subunit protein uL14	sp|P48159|RL23_DROME Large ribosomal subunit protein uL14 OS=Drosophila melanogaster OX=7227 GN=RpL23 PE=1 SV=2	14.93	14	77.1	1	TRUE	FALSE	3	3	0.901357	0.991021	-0.0468548	24.3061	24.2405	26.0847	22.6634	24.6741	25.7851	22.3888	24.3295	24.2827	24.2405	26.0847	22.6634	24.6741	25.7851	22.3888	12	25	5	15	22	1	sp|P48159|RL23_DROME	P48159	RL23_DROME	140	Drosophila melanogaster	1:Experimental evidence at protein level	0.999	80	80	80	12	25	5
Q9VR99	Q9VR99	cactin	Splicing factor Cactin	sp|Q9VR99|CATIN_DROME Splicing factor Cactin OS=Drosophila melanogaster OX=7227 GN=cactin PE=1 SV=3	86.5	9	14	1	TRUE	FALSE	2	2	0.153461	0.789316	-1.14938	21.5846	23.162	22.715	20.6008	21.4969	23.0974	18.4353	22.1593	21.0099	23.162	22.715		21.4969	23.0974		6	2	0	3	7	0	sp|Q9VR99|CATIN_DROME	Q9VR99	CATIN_DROME	720	Drosophila melanogaster	1:Experimental evidence at protein level	0.999	18	18	18	6	2	0
Q9VJY6	Q9VJY6	RpL24	Large ribosomal subunit protein eL24	sp|Q9VJY6|RL24_DROME Large ribosomal subunit protein eL24 OS=Drosophila melanogaster OX=7227 GN=RpL24 PE=1 SV=1	17.51	9	35.5	1	TRUE	FALSE	3	3	0.865966	0.981925	-0.0621222	26.3416	25.6804	26.4023	27.0351	25.5864	25.9896	27.3554	26.3726	26.3105	25.6804	26.4023	27.0351	25.5864	25.9896	27.3554	5	10	10	6	6	9	sp|Q9VJY6|RL24_DROME	Q9VJY6	RL24_DROME	155	Drosophila melanogaster	1:Experimental evidence at protein level	0.999	46	46	46	5	10	10
Q02645	Q02645	hts	Protein hu-li tai shao	sp|Q02645|HTS_DROME Protein hu-li tai shao OS=Drosophila melanogaster OX=7227 GN=hts PE=1 SV=2	127.86	18	22.5	1	TRUE	FALSE	3	3	0.909248	0.99449	-0.0636127	23.0021	21.9957	23.5596	23.5466	23.0613	23.1641	22.6857	23.034	22.9703	21.9957	23.5596	23.5466	23.0613	23.1641	22.6857	2	17	19	8	12	6	sp|Q02645|HTS_DROME	Q02645	HTS_DROME	1156	Drosophila melanogaster	1:Experimental evidence at protein level	0.999	64	64	64	2	17	19
Q9W0A8	Q9W0A8	RpL23A	FI01658p	tr|Q9W0A8|Q9W0A8_DROME FI01658p OS=Drosophila melanogaster OX=7227 GN=RpL23A PE=1 SV=1	29.45	15	37.9	1	TRUE	FALSE	3	3	0.814727	0.975888	-0.0778468	27.7673	27.9174	27.4419	28.0595	27.8471	27.2676	28.0705	27.8063	27.7284	27.9174	27.4419	28.0595	27.8471	27.2676	28.0705	28	26	24	31	18	19	tr|Q9W0A8|Q9W0A8_DROME	Q9W0A8	Q9W0A8_DROME	277	Drosophila melanogaster	1:Experimental evidence at protein level	0.999	146	146	146	28	26	24
Q9VU43	Q9VU43	Srrm1	FI04407p	tr|Q9VU43|Q9VU43_DROME FI04407p OS=Drosophila melanogaster OX=7227 GN=Srrm1 PE=1 SV=1	107.53	16	16.2	1	TRUE	FALSE	3	3	0.822534	0.975888	-0.0786417	24.8942	25.0073	24.4517	25.3415	24.8211	24.177	25.5665	24.9335	24.8549	25.0073	24.4517	25.3415	24.8211	24.177	25.5665	15	10	17	14	8	18	tr|Q9VU43|Q9VU43_DROME	Q9VU43	Q9VU43_DROME	954	Drosophila melanogaster	1:Experimental evidence at protein level	0.999	82	82	82	15	10	17
P09180	P09180	RpL4	Large ribosomal subunit protein uL4	sp|P09180|RL4_DROME Large ribosomal subunit protein uL4 OS=Drosophila melanogaster OX=7227 GN=RpL4 PE=1 SV=2	45	37	67.1	1	TRUE	FALSE	3	3	0.785292	0.958787	-0.0935311	25.4334	26.5224	27.0135	22.9046	26.6411	26.7127	22.8061	25.4802	25.3866	26.5224	27.0135	22.9046	26.6411	26.7127	22.8061	51	80	6	58	59	6	sp|P09180|RL4_DROME	P09180	RL4_DROME	401	Drosophila melanogaster	1:Experimental evidence at protein level	0.999	260	260	260	51	80	6
Q0E9B6	Q0E9B6	RpS11	Small ribosomal subunit protein uS17	sp|Q0E9B6|RS11_DROME Small ribosomal subunit protein uS17 OS=Drosophila melanogaster OX=7227 GN=RpS11 PE=1 SV=1	18.09	9	45.2	1	TRUE	FALSE	3	3	0.711056	0.917668	-0.125649	26.3743	26.4051	26.6005	26.3058	26.3876	26.5479	25.9991	26.4371	26.3115	26.4051	26.6005	26.3058	26.3876	26.5479	25.9991	12	16	12	12	13	8	sp|Q0E9B6|RS11_DROME	Q0E9B6	RS11_DROME	155	Drosophila melanogaster	1:Experimental evidence at protein level	0.999	73	73	73	12	16	12
Q9VEB3	Q9VEB3	Non3	Ribosome production factor 2 homolog	sp|Q9VEB3|RPF2_DROME Ribosome production factor 2 homolog OS=Drosophila melanogaster OX=7227 GN=Non3 PE=2 SV=3	36.47	8	26.9	1	TRUE	FALSE	3	3	0.725303	0.917668	-0.128475	22.2467	21.7214	22.3668	22.8447	21.9628	22.1739	22.4108	22.311	22.1825	21.7214	22.3668	22.8447	21.9628	22.1739	22.4108	5	3	6	5	3	5	sp|Q9VEB3|RPF2_DROME	Q9VEB3	RPF2_DROME	320	Drosophila melanogaster	2:Experimental evidence at transcript level	0.999	27	27	27	5	3	6
Q9W3X8	Q9W3X8	Dmel\CG3198	RH42690p	tr|Q9W3X8|Q9W3X8_DROME RH42690p OS=Drosophila melanogaster OX=7227 GN=Dmel\CG3198 PE=1 SV=2	49.8	9	23.1	1	TRUE	FALSE	3	3	0.721388	0.917668	-0.139945	21.5205	20.8847	21.8684	22.0184	21.2361	21.6696	21.446	21.5905	21.4506	20.8847	21.8684	22.0184	21.2361	21.6696	21.446	1	3	3	2	5	0	tr|Q9W3X8|Q9W3X8_DROME	Q9W3X8	Q9W3X8_DROME	438	Drosophila melanogaster	1:Experimental evidence at protein level	0.999	14	14	14	1	3	3
O17445	O17445	RpL15	Large ribosomal subunit protein eL15	sp|O17445|RL15_DROME Large ribosomal subunit protein eL15 OS=Drosophila melanogaster OX=7227 GN=RpL15 PE=1 SV=1	24.31	9	43.6	1	TRUE	FALSE	3	3	0.729691	0.917668	-0.141186	25.6309	25.2772	25.8874	25.9398	25.3799	26.1095	25.1914	25.7015	25.5603	25.2772	25.8874	25.9398	25.3799	26.1095	25.1914	7	12	10	6	7	6	sp|O17445|RL15_DROME	O17445	RL15_DROME	204	Drosophila melanogaster	1:Experimental evidence at protein level	0.999	48	48	48	7	12	10
A0A0B4K7J2	A0A0B4K7J2	Nup358	E3 SUMO-protein ligase RanBP2	sp|A0A0B4K7J2|RBP2_DROME E3 SUMO-protein ligase RanBP2 OS=Drosophila melanogaster OX=7227 GN=Nup358 PE=1 SV=1	298.75	18	9.1	1	TRUE	FALSE	3	3	0.742395	0.92738	-0.141699	21.5023	20.9634	21.6729	22.0831	21.5131	21.3101	21.4711	21.5731	21.4314	20.9634	21.6729	22.0831	21.5131	21.3101	21.4711	0	11	11	4	1	4	sp|A0A0B4K7J2|RBP2_DROME	A0A0B4K7J2	RBP2_DROME	2718	Drosophila melanogaster	1:Experimental evidence at protein level	0.999	31	31	31	0	11	11
Q9VNE0	Q9VNE0	Dmel\CG2926	Uncharacterized protein, isoform A	tr|Q9VNE0|Q9VNE0_DROME Uncharacterized protein, isoform A OS=Drosophila melanogaster OX=7227 GN=Dmel\CG2926 PE=1 SV=1	253.09	6	4.6	1	TRUE	FALSE	3	3	0.652274	0.900914	-0.151075	22.3735	22.7858	21.6398	22.9216	22.6392	21.5681	22.6866	22.4491	22.298	22.7858	21.6398	22.9216	22.6392	21.5681	22.6866	5	1	3	4	2	2	tr|Q9VNE0|Q9VNE0_DROME	Q9VNE0	Q9VNE0_DROME	2296	Drosophila melanogaster	1:Experimental evidence at protein level	0.999	17	17	17	5	1	3
Q9W229	Q9W229	RpS24	40S ribosomal protein S24	tr|Q9W229|Q9W229_DROME 40S ribosomal protein S24 OS=Drosophila melanogaster OX=7227 GN=RpS24 PE=1 SV=1	15.04	5	38.2	1	TRUE	FALSE	3	3	0.629075	0.88786	-0.165069	22.1668	22.7636	22.5198	21.4646	22.7612	22.3471	21.1445	22.2494	22.0843	22.7636	22.5198	21.4646	22.7612	22.3471	21.1445	4	5	2	5	3	0	tr|Q9W229|Q9W229_DROME	Q9W229	Q9W229_DROME	131	Drosophila melanogaster	1:Experimental evidence at protein level	0.999	19	19	19	4	5	2
P30189	P30189	Top1	DNA topoisomerase 1	sp|P30189|TOP1_DROME DNA topoisomerase 1 OS=Drosophila melanogaster OX=7227 GN=Top1 PE=1 SV=1	111.62	61	52.5	1	TRUE	FALSE	3	3	0.638794	0.894312	-0.188563	26.1477	26.3688	25.3522	27.005	25.8846	25.7305	26.5452	26.242	26.0534	26.3688	25.3522	27.005	25.8846	25.7305	26.5452	96	57	114	71	59	92	sp|P30189|TOP1_DROME	P30189	TOP1_DROME	972	Drosophila melanogaster	1:Experimental evidence at protein level	0.999	489	489	489	96	57	114
Q9VDS6	Q9VDS6	Surf6	Surfeit locus protein 6 homolog	sp|Q9VDS6|SURF6_DROME Surfeit locus protein 6 homolog OS=Drosophila melanogaster OX=7227 GN=Surf6 PE=1 SV=1	38.11	10	29	1	TRUE	FALSE	3	3	0.594287	0.854796	-0.196255	23.3182	24.2818	22.3862	23.581	24.4694	22.0309	23.1598	23.4163	23.22	24.2818	22.3862	23.581	24.4694	22.0309	23.1598	8	6	8	10	4	8	sp|Q9VDS6|SURF6_DROME	Q9VDS6	SURF6_DROME	324	Drosophila melanogaster	1:Experimental evidence at protein level	0.999	44	44	44	8	6	8
Q9VUA0	Q9VUA0	CG8833	G patch domain-containing protein 1 homolog	sp|Q9VUA0|GPTC1_DROME G patch domain-containing protein 1 homolog OS=Drosophila melanogaster OX=7227 GN=CG8833 PE=2 SV=1	107.83	29	39.9	1	TRUE	FALSE	3	3	0.581768	0.854635	-0.20204	23.6644	23.7878	23.047	24.4614	23.2366	22.9076	24.5459	23.7654	23.5634	23.7878	23.047	24.4614	23.2366	22.9076	24.5459	9	6	32	8	6	25	sp|Q9VUA0|GPTC1_DROME	Q9VUA0	GPTC1_DROME	952	Drosophila melanogaster	2:Experimental evidence at transcript level	0.999	86	86	86	9	6	32
A1Z909	A1Z909	Dmel\CG8545	LD11307p	tr|A1Z909|A1Z909_DROME LD11307p OS=Drosophila melanogaster OX=7227 GN=Dmel\CG8545 PE=1 SV=1	99.78	20	24.2	1	TRUE	FALSE	3	3	0.671325	0.903706	-0.203356	22.3245	22.9801	22.8247	21.4738	22.9633	23.2701	20.4352	22.4262	22.2228	22.9801	22.8247	21.4738	22.9633	23.2701	20.4352	5	14	5	8	10	1	tr|A1Z909|A1Z909_DROME	A1Z909	A1Z909_DROME	891	Drosophila melanogaster	1:Experimental evidence at protein level	0.999	43	43	43	5	14	5
Q9V9U9	Q9V9U9	BcDNA:RE07994	Nucleolar protein 16	tr|Q9V9U9|Q9V9U9_DROME Nucleolar protein 16 OS=Drosophila melanogaster OX=7227 GN=BcDNA:RE07994 PE=1 SV=2	24.74	5	25.1	1	TRUE	FALSE	3	3	0.560925	0.853581	-0.20687	22.1413	22.1008	21.7585	22.8748	22.183	21.4224	22.5081	22.2447	22.0378	22.1008	21.7585	22.8748	22.183	21.4224	22.5081	4	3	5	4	2	6	tr|Q9V9U9|Q9V9U9_DROME	Q9V9U9	Q9V9U9_DROME	207	Drosophila melanogaster	1:Experimental evidence at protein level	0.999	24	24	24	4	3	5
Q9VL71	Q9VL71	Srp54	LD29830p	tr|Q9VL71|Q9VL71_DROME LD29830p OS=Drosophila melanogaster OX=7227 GN=Srp54 PE=1 SV=1	58.33	17	37	1	TRUE	FALSE	3	3	0.536745	0.847493	-0.241964	24.4453	24.4827	24.523	24.6932	23.7994	24.6997	24.474	24.5663	24.3244	24.4827	24.523	24.6932	23.7994	24.6997	24.474	15	21	20	11	19	19	tr|Q9VL71|Q9VL71_DROME	Q9VL71	Q9VL71_DROME	513	Drosophila melanogaster	1:Experimental evidence at protein level	0.999	105	105	105	15	21	20
P49630	P49630	RpL36	Large ribosomal subunit protein eL36	sp|P49630|RL36_DROME Large ribosomal subunit protein eL36 OS=Drosophila melanogaster OX=7227 GN=RpL36 PE=1 SV=1	13.49	6	34.8	1	TRUE	FALSE	3	3	0.560218	0.853581	-0.243835	24.701	25.7296	24.3203	24.4188	25.782	24.405	23.5503	24.8229	24.5791	25.7296	24.3203	24.4188	25.782	24.405	23.5503	11	7	8	11	7	6	sp|P49630|RL36_DROME	P49630	RL36_DROME	115	Drosophila melanogaster	1:Experimental evidence at protein level	0.999	50	50	50	11	7	8
P08985	P08985	His2Av	Histone H2A.v	sp|P08985|H2AV_DROME Histone H2A.v OS=Drosophila melanogaster OX=7227 GN=His2Av PE=1 SV=2	14.97	10	42.6	1	TRUE	FALSE	3	3	0.5724	0.854635	-0.246241	26.1503	26.928	26.4813	25.411	26.7212	26.8201	24.5403	26.2734	26.0272	26.928	26.4813	25.411	26.7212	26.8201	24.5403	9	16	5	11	11	4	sp|P08985|H2AV_DROME	P08985	H2AV_DROME	141	Drosophila melanogaster	1:Experimental evidence at protein level	0.999	56	28	56	6	9	0
P13008	P13008	RpS26	Small ribosomal subunit protein eS26	sp|P13008|RS26_DROME Small ribosomal subunit protein eS26 OS=Drosophila melanogaster OX=7227 GN=RpS26 PE=1 SV=1	13.26	6	50.9	1	TRUE	FALSE	3	3	0.464043	0.816445	-0.268817	28.0084	28.2743	28.3408	27.8132	28.2955	27.7854	27.541	28.1428	27.874	28.2743	28.3408	27.8132	28.2955	27.7854	27.541	12	10	9	10	7	11	sp|P13008|RS26_DROME	P13008	RS26_DROME	114	Drosophila melanogaster	1:Experimental evidence at protein level	0.999	59	59	59	12	10	9
Q9VDE5	Q9VDE5	ppan	Protein Peter pan	sp|Q9VDE5|PPAN_DROME Protein Peter pan OS=Drosophila melanogaster OX=7227 GN=ppan PE=1 SV=1	53.06	8	20	1	TRUE	FALSE	3	3	0.482906	0.819571	-0.278452	21.9457	21.8551	21.9023	22.4974	21.6296	22.0335	21.7565	22.085	21.8065	21.8551	21.9023	22.4974	21.6296	22.0335	21.7565	1	4	2	3	4	0	sp|Q9VDE5|PPAN_DROME	Q9VDE5	PPAN_DROME	460	Drosophila melanogaster	1:Experimental evidence at protein level	0.999	14	14	14	1	4	2
Q9W124	Q9W124	Dmel\CG4806	LD27920p	tr|Q9W124|Q9W124_DROME LD27920p OS=Drosophila melanogaster OX=7227 GN=Dmel\CG4806 PE=1 SV=2	74.96	15	29.2	1	TRUE	FALSE	3	3	0.532349	0.846919	-0.280583	22.1845	21.4889	21.8182	23.6674	21.3399	22.1035	22.6893	22.3248	22.0442	21.4889	21.8182	23.6674	21.3399	22.1035	22.6893	4	4	15	5	4	4	tr|Q9W124|Q9W124_DROME	Q9W124	Q9W124_DROME	657	Drosophila melanogaster	1:Experimental evidence at protein level	0.999	36	36	36	4	4	15
P84040	P84040	His4:CG33909	Histone H4	sp|P84040|H4_DROME Histone H4 OS=Drosophila melanogaster OX=7227 GN=His4:CG33909 PE=1 SV=2	11.37	14	65	1	TRUE	FALSE	3	3	0.585137	0.854635	-0.283459	26.8305	27.2123	27.5429	26.1615	27.521	27.6593	24.8859	26.9722	26.6888	27.2123	27.5429	26.1615	27.521	27.6593	24.8859	24	35	17	32	33	10	sp|P84040|H4_DROME	P84040	H4_DROME	103	Drosophila melanogaster	1:Experimental evidence at protein level	0.999	151	151	151	24	35	17
Q9VN21	Q9VN21	lost	LD30155p	tr|Q9VN21|Q9VN21_DROME LD30155p OS=Drosophila melanogaster OX=7227 GN=lost PE=1 SV=1	59.71	23	38	1	TRUE	FALSE	3	3	0.385394	0.79776	-0.312183	23.9573	24.0801	25.6665	22.5937	23.8579	25.4906	22.0552	24.1134	23.8012	24.0801	25.6665	22.5937	23.8579	25.4906	22.0552	14	28	5	14	20	0	tr|Q9VN21|Q9VN21_DROME	Q9VN21	Q9VN21_DROME	545	Drosophila melanogaster	1:Experimental evidence at protein level	0.999	81	81	81	14	28	5
X2JAG8	X2JAG8	Prp4k	Serine/threonine-protein kinase PRP4 homolog	tr|X2JAG8|X2JAG8_DROME Serine/threonine-protein kinase PRP4 homolog OS=Drosophila melanogaster OX=7227 GN=Prp4k PE=1 SV=1	104.56	10	13	1	TRUE	FALSE	3	3	0.397351	0.79776	-0.313401	23.2234	24.3343	22.8791	22.9269	23.7169	22.8049	22.6783	23.3801	23.0667	24.3343	22.8791	22.9269	23.7169	22.8049	22.6783	7	7	10	8	7	8	tr|X2JAG8|X2JAG8_DROME	X2JAG8	X2JAG8_DROME	912	Drosophila melanogaster	1:Experimental evidence at protein level	0.999	47	47	47	7	7	10
Q7JQN4	Q7JQN4	Rs1	RNA helicase	tr|Q7JQN4|Q7JQN4_DROME RNA helicase OS=Drosophila melanogaster OX=7227 GN=Rs1 PE=1 SV=1	87.79	32	41	1	TRUE	FALSE	3	3	0.378412	0.79776	-0.330174	24.3635	24.902	23.8886	24.7954	24.9059	23.443	24.2464	24.5286	24.1985	24.902	23.8886	24.7954	24.9059	23.443	24.2464	24	23	42	25	7	27	tr|Q7JQN4|Q7JQN4_DROME	Q7JQN4	Q7JQN4_DROME	782	Drosophila melanogaster	1:Experimental evidence at protein level	0.999	148	148	148	24	23	42
C0HL66	C0HL66;C0HL67;P02299	His3.3A	Histone H3.3A	sp|C0HL66|H33A_DROME Histone H3.3A OS=Drosophila melanogaster OX=7227 GN=His3.3A PE=1 SV=1	15.32	6	31.6	1	TRUE	FALSE	3	3	0.436868	0.79776	-0.35018	27.421	28.3726	27.8452	26.5704	27.7409	28.2074	25.7893	27.596	27.2459	28.3726	27.8452	26.5704	27.7409	28.2074	25.7893	30	14	11	24	17	7	sp|C0HL66|H33A_DROME	C0HL66	H33A_DROME	136	Drosophila melanogaster	1:Experimental evidence at protein level	0.999	103	0	103	0	0	0
Q9V9Z9	Q9V9Z9	CG1542	Probable rRNA-processing protein EBP2 homolog	sp|Q9V9Z9|EBP2_DROME Probable rRNA-processing protein EBP2 homolog OS=Drosophila melanogaster OX=7227 GN=CG1542 PE=2 SV=1	35.06	8	22.1	1	TRUE	FALSE	3	3	0.32186	0.789316	-0.353914	24.0743	23.9194	23.3684	25.4659	23.6784	23.0063	25.0072	24.2513	23.8973	23.9194	23.3684	25.4659	23.6784	23.0063	25.0072	7	6	15	7	5	10	sp|Q9V9Z9|EBP2_DROME	Q9V9Z9	EBP2_DROME	307	Drosophila melanogaster	2:Experimental evidence at transcript level	0.999	50	50	50	7	6	15
P41073	P41073	Pep	Zinc finger protein on ecdysone puffs	sp|P41073|PEP_DROME Zinc finger protein on ecdysone puffs OS=Drosophila melanogaster OX=7227 GN=Pep PE=1 SV=1	78	17	26.7	1	TRUE	FALSE	3	3	0.545755	0.853581	-0.360733	23.5088	23.617	24.2314	23.2189	24.2148	24.0662	21.7042	23.6891	23.3284	23.617	24.2314	23.2189	24.2148	24.0662	21.7042	8	17	5	12	13	0	sp|P41073|PEP_DROME	P41073	PEP_DROME	716	Drosophila melanogaster	1:Experimental evidence at protein level	0.999	55	55	55	8	17	5
O16797	O16797	RpL3	Large ribosomal subunit protein uL3	sp|O16797|RL3_DROME Large ribosomal subunit protein uL3 OS=Drosophila melanogaster OX=7227 GN=RpL3 PE=1 SV=3	46.89	30	59.6	1	TRUE	FALSE	3	3	0.308732	0.789316	-0.367622	26.4307	26.2944	27.2091	26.34	25.8825	26.7302	26.1278	26.6145	26.2468	26.2944	27.2091	26.34	25.8825	26.7302	26.1278	24	48	39	18	43	29	sp|O16797|RL3_DROME	O16797	RL3_DROME	416	Drosophila melanogaster	1:Experimental evidence at protein level	0.999	201	201	201	24	48	39
P41042	P41042	RpS4	Small ribosomal subunit protein eS4	sp|P41042|RS4_DROME Small ribosomal subunit protein eS4 OS=Drosophila melanogaster OX=7227 GN=RpS4 PE=1 SV=2	29.12	16	54	1	TRUE	FALSE	3	3	0.446058	0.807519	-0.377976	24.3021	24.8666	25.7375	22.8692	24.9757	25.7553	21.6084	24.4911	24.1131	24.8666	25.7375	22.8692	24.9757	25.7553	21.6084	9	15	6	13	14	1	sp|P41042|RS4_DROME	P41042	RS4_DROME	261	Drosophila melanogaster	1:Experimental evidence at protein level	0.999	58	58	58	9	15	6
Q9VXK5	Q9VXK5	dSpb1	Putative rRNA methyltransferase	tr|Q9VXK5|Q9VXK5_DROME Putative rRNA methyltransferase OS=Drosophila melanogaster OX=7227 GN=dSpb1 PE=1 SV=1	93.29	33	38.9	1	TRUE	FALSE	3	3	0.287157	0.789316	-0.389893	24.5649	25.2067	24.0071	25.0657	24.9223	23.7001	24.4875	24.7598	24.37	25.2067	24.0071	25.0657	24.9223	23.7001	24.4875	37	22	41	44	16	29	tr|Q9VXK5|Q9VXK5_DROME	Q9VXK5	Q9VXK5_DROME	817	Drosophila melanogaster	1:Experimental evidence at protein level	0.999	189	189	189	37	22	41
Q9W5R8	Q9W5R8	RpL5	Large ribosomal subunit protein uL18	sp|Q9W5R8|RL5_DROME Large ribosomal subunit protein uL18 OS=Drosophila melanogaster OX=7227 GN=RpL5 PE=1 SV=2	34.02	13	34.1	1	TRUE	FALSE	3	3	0.368834	0.79776	-0.396519	23.9697	24.3619	25.1352	23.0068	24.4002	24.9461	21.9681	24.168	23.7714	24.3619	25.1352	23.0068	24.4002	24.9461	21.9681	16	21	6	14	17	1	sp|Q9W5R8|RL5_DROME	Q9W5R8	RL5_DROME	299	Drosophila melanogaster	1:Experimental evidence at protein level	0.999	75	75	75	16	21	6
Q9VJG2	Q9VJG2	cg12288	RRM domain-containing protein	tr|Q9VJG2|Q9VJG2_DROME RRM domain-containing protein OS=Drosophila melanogaster OX=7227 GN=cg12288 PE=1 SV=1	47.92	11	27.6	1	TRUE	FALSE	3	3	0.355604	0.79776	-0.397477	21.9736	21.2713	21.8727	23.373	21.1879	21.7659	22.3707	22.1723	21.7748	21.2713	21.8727	23.373	21.1879	21.7659	22.3707	1	5	12	3	2	4	tr|Q9VJG2|Q9VJG2_DROME	Q9VJG2	Q9VJG2_DROME	435	Drosophila melanogaster	1:Experimental evidence at protein level	0.999	27	27	27	1	5	12
C0HKA0	C0HKA0;C0HKA1	RpS14a	Small ribosomal subunit protein uS11A	sp|C0HKA0|RS14A_DROME Small ribosomal subunit protein uS11A OS=Drosophila melanogaster OX=7227 GN=RpS14a PE=1 SV=1	16.25	9	49.7	1	TRUE	FALSE	3	3	0.521085	0.837765	-0.410449	23.3591	24.3124	23.9504	22.4301	24.9038	22.2478	22.3099	23.5643	23.1538	24.3124	23.9504	22.4301	24.9038	22.2478	22.3099	4	7	5	2	12	1	sp|C0HKA0|RS14A_DROME	C0HKA0	RS14A_DROME	151	Drosophila melanogaster	1:Experimental evidence at protein level	0.999	31	0	31	0	0	0
Q95TU2	Q95TU2	Dmel\CG6686	LD23187p	tr|Q95TU2|Q95TU2_DROME LD23187p OS=Drosophila melanogaster OX=7227 GN=Dmel\CG6686 PE=1 SV=1	112.51	39	41.2	1	TRUE	FALSE	3	3	0.312196	0.789316	-0.432357	26.4965	27.4025	26.5612	26.1745	26.9051	26.653	25.283	26.7127	26.2804	27.4025	26.5612	26.1745	26.9051	26.653	25.283	75	48	41	73	39	25	tr|Q95TU2|Q95TU2_DROME	Q95TU2	Q95TU2_DROME	970	Drosophila melanogaster	1:Experimental evidence at protein level	0.999	301	301	301	75	48	41
Q8T8R1	Q8T8R1	CNBP	CCHC-type zinc finger nucleic acid binding protein	sp|Q8T8R1|CNBP_DROME CCHC-type zinc finger nucleic acid binding protein OS=Drosophila melanogaster OX=7227 GN=CNBP PE=1 SV=1	17.6	11	59.4	1	TRUE	FALSE	3	3	0.343016	0.791575	-0.441542	24.8378	24.7303	25.7707	24.6747	24.8388	25.478	23.5342	25.0585	24.617	24.7303	25.7707	24.6747	24.8388	25.478	23.5342	9	18	11	10	14	5	sp|Q8T8R1|CNBP_DROME	Q8T8R1	CNBP_DROME	165	Drosophila melanogaster	1:Experimental evidence at protein level	0.999	67	67	67	9	18	11
Q8STI6	Q8STI6	Dmel\CG1142	RE53401p	tr|Q8STI6|Q8STI6_DROME RE53401p OS=Drosophila melanogaster OX=7227 GN=Dmel\CG1142 PE=1 SV=1	32.68	3	11.7	1	TRUE	FALSE	2	1	0.02416	0.393227	-2.50651	20.316	22.087	21.5949	21.0257	18.3926	20.7269	18.0685	21.5692	19.0627	22.087	21.5949			20.7269		2	2	0	1	0	0	tr|Q8STI6|Q8STI6_DROME	Q8STI6	Q8STI6_DROME	281	Drosophila melanogaster	1:Experimental evidence at protein level	0.9989	5	5	5	2	2	0
Q9VLX2	Q9VLX2	Brd7-9	Bromodomain containing 7/9	tr|Q9VLX2|Q9VLX2_DROME Bromodomain containing 7/9 OS=Drosophila melanogaster OX=7227 GN=Brd7-9 PE=1 SV=1	95.86	8	14.6	1	TRUE	FALSE	2	1	0.17016	0.789316	-1.34358	20.712	21.9767	19.3876	22.787	19.0106	19.8886	21.2214	21.3838	20.0402	21.9767		22.787			21.2214	3	1	7	1	0	0	tr|Q9VLX2|Q9VLX2_DROME	Q9VLX2	Q9VLX2_DROME	861	Drosophila melanogaster	1:Experimental evidence at protein level	0.999	12	12	12	3	1	7
P02283	P02283	His2B:CG33910	Histone H2B	sp|P02283|H2B_DROME Histone H2B OS=Drosophila melanogaster OX=7227 GN=His2B:CG33910 PE=1 SV=2	13.69	8	55.3	1	TRUE	FALSE	3	3	0.39824	0.79776	-0.460737	29.1446	29.1481	29.9871	28.9898	28.8565	30.3208	27.5654	29.375	28.9142	29.1481	29.9871	28.9898	28.8565	30.3208	27.5654	20	21	13	21	16	11	sp|P02283|H2B_DROME	P02283	H2B_DROME	123	Drosophila melanogaster	1:Experimental evidence at protein level	0.999	102	102	102	20	21	13
Q9VQF5	Q9VQF5	Cwc25	Cwc25	tr|Q9VQF5|Q9VQF5_DROME Cwc25 OS=Drosophila melanogaster OX=7227 GN=Cwc25 PE=2 SV=1	61.84	27	40.3	1	TRUE	FALSE	3	3	0.204349	0.789316	-0.482739	24.0181	24.5613	24.2056	24.0114	23.9201	23.8927	23.5173	24.2594	23.7767	24.5613	24.2056	24.0114	23.9201	23.8927	23.5173	35	35	24	24	23	18	tr|Q9VQF5|Q9VQF5_DROME	Q9VQF5	Q9VQF5_DROME	521	Drosophila melanogaster	2:Experimental evidence at transcript level	0.999	159	159	159	35	35	24
Q9W1I6	Q9W1I6	ytr	U4/U6.U5 small nuclear ribonucleoprotein 27 kDa protein	tr|Q9W1I6|Q9W1I6_DROME U4/U6.U5 small nuclear ribonucleoprotein 27 kDa protein OS=Drosophila melanogaster OX=7227 GN=ytr PE=1 SV=1	21.53	17	63.9	1	TRUE	FALSE	3	3	0.28273	0.789316	-0.485171	24.7594	25.9721	25.0427	23.9912	25.2939	25.1914	23.0652	25.002	24.5168	25.9721	25.0427	23.9912	25.2939	25.1914	23.0652	32	32	13	29	23	5	tr|Q9W1I6|Q9W1I6_DROME	Q9W1I6	Q9W1I6_DROME	194	Drosophila melanogaster	1:Experimental evidence at protein level	0.999	134	134	134	32	32	13
Q9W3W8	Q9W3W8	RpL17	Large ribosomal subunit protein uL22	sp|Q9W3W8|RL17_DROME Large ribosomal subunit protein uL22 OS=Drosophila melanogaster OX=7227 GN=RpL17 PE=1 SV=1	21.58	12	49.5	1	TRUE	FALSE	3	3	0.216918	0.789316	-0.505283	25.779	26.1681	26.5252	25.4017	25.9201	26.1652	24.4937	26.0316	25.5264	26.1681	26.5252	25.4017	25.9201	26.1652	24.4937	21	24	10	17	17	6	sp|Q9W3W8|RL17_DROME	Q9W3W8	RL17_DROME	186	Drosophila melanogaster	1:Experimental evidence at protein level	0.999	95	95	95	21	24	10
P20240	P20240	Ote	Otefin	sp|P20240|OTE_DROME Otefin OS=Drosophila melanogaster OX=7227 GN=Ote PE=1 SV=2	46.56	3	10.1	1	TRUE	FALSE	2	1	0.0243426	0.393227	-1.89877	19.8465	21.3084	21.97	19.1092	20.4753	19.1373	17.0787	20.7959	18.8971	21.3084	21.97		20.4753			2	3	0	2	0	0	sp|P20240|OTE_DROME	P20240	OTE_DROME	424	Drosophila melanogaster	1:Experimental evidence at protein level	0.999	7	7	7	2	3	0
O61231	O61231	RpL10	Large ribosomal subunit protein uL16	sp|O61231|RL10_DROME Large ribosomal subunit protein uL16 OS=Drosophila melanogaster OX=7227 GN=RpL10 PE=1 SV=1	25.51	17	59.2	1	TRUE	FALSE	3	3	0.174602	0.789316	-0.528379	25.4509	26.3271	26.3178	24.5002	25.636	25.9828	23.9412	25.715	25.1867	26.3271	26.3178	24.5002	25.636	25.9828	23.9412	43	31	20	31	24	11	sp|O61231|RL10_DROME	O61231	RL10_DROME	218	Drosophila melanogaster	1:Experimental evidence at protein level	0.999	160	160	160	43	31	20
P12297	P12297	su(w[a])	Protein suppressor of white apricot	sp|P12297|SUWA_DROME Protein suppressor of white apricot OS=Drosophila melanogaster OX=7227 GN=su(w[a]) PE=1 SV=3	106.08	5	5.6	1	TRUE	FALSE	2	1	0.0594199	0.779886	-1.30712	20.989	22.9113	21.6445	20.3719	20.8369	21.3415	18.8279	21.6426	20.3355	22.9113	21.6445			21.3415		4	3	0	1	2	0	sp|P12297|SUWA_DROME	P12297	SUWA_DROME	963	Drosophila melanogaster	1:Experimental evidence at protein level	0.999	10	10	10	4	3	0
Q9VVU2	Q9VVU2	RpL26	GEO07453p1	tr|Q9VVU2|Q9VVU2_DROME GEO07453p1 OS=Drosophila melanogaster OX=7227 GN=RpL26 PE=1 SV=1	17.27	12	49.7	1	TRUE	FALSE	3	3	0.411848	0.79776	-0.541715	25.1263	26.0449	25.1949	24.9517	26.2878	25.242	23.0365	25.3971	24.8554	26.0449	25.1949	24.9517	26.2878	25.242	23.0365	18	19	12	19	15	2	tr|Q9VVU2|Q9VVU2_DROME	Q9VVU2	Q9VVU2_DROME	149	Drosophila melanogaster	1:Experimental evidence at protein level	0.999	85	85	85	18	19	12
P41093	P41093	RpL18A	Large ribosomal subunit protein eL20	sp|P41093|RL18A_DROME Large ribosomal subunit protein eL20 OS=Drosophila melanogaster OX=7227 GN=RpL18A PE=1 SV=1	21.02	12	57.6	1	TRUE	FALSE	3	3	0.275557	0.789316	-0.55187	24.3131	25.6576	24.972	23.1373	25.1401	25.1298	21.8415	24.589	24.0371	25.6576	24.972	23.1373	25.1401	25.1298	21.8415	16	21	6	14	19	0	sp|P41093|RL18A_DROME	P41093	RL18A_DROME	177	Drosophila melanogaster	1:Experimental evidence at protein level	0.999	76	76	76	16	21	6
Q9VNB9	Q9VNB9	RpL35A	60S ribosomal protein L35a	tr|Q9VNB9|Q9VNB9_DROME 60S ribosomal protein L35a OS=Drosophila melanogaster OX=7227 GN=RpL35A PE=1 SV=1	17.64	5	29.3	1	TRUE	FALSE	3	3	0.380672	0.79776	-0.568939	21.8821	21.4716	23.0546	21.9736	21.584	23.1368	20.0722	22.1666	21.5977	21.4716	23.0546	21.9736	21.584	23.1368	20.0722	5	3	2	5	1	0	tr|Q9VNB9|Q9VNB9_DROME	Q9VNB9	Q9VNB9_DROME	157	Drosophila melanogaster	1:Experimental evidence at protein level	0.9982	16	16	16	5	3	2
Q9W1V3	Q9W1V3	Fib	rRNA 2'-O-methyltransferase fibrillarin	sp|Q9W1V3|FBRL_DROME rRNA 2'-O-methyltransferase fibrillarin OS=Drosophila melanogaster OX=7227 GN=Fib PE=2 SV=1	34.62	11	37.5	1	TRUE	FALSE	3	3	0.416743	0.79776	-0.650751	22.3747	22.297	23.0049	22.7983	22.5433	23.2306	20.374	22.7001	22.0493	22.297	23.0049	22.7983	22.5433	23.2306	20.374	2	5	8	8	8	0	sp|Q9W1V3|FBRL_DROME	Q9W1V3	FBRL_DROME	344	Drosophila melanogaster	2:Experimental evidence at transcript level	0.999	31	31	31	2	5	8
Q9V3H9	Q9V3H9	Nab2	Zinc finger CCCH domain-containing protein 14	tr|Q9V3H9|Q9V3H9_DROME Zinc finger CCCH domain-containing protein 14 OS=Drosophila melanogaster OX=7227 GN=Nab2 PE=1 SV=1	112.9	9	12.5	1	TRUE	FALSE	3	3	0.197203	0.789316	-0.687943	21.9668	22.6076	22.4645	21.8604	21.9651	22.503	20.4006	22.3108	21.6229	22.6076	22.4645	21.8604	21.9651	22.503	20.4006	4	6	4	2	3	0	tr|Q9V3H9|Q9V3H9_DROME	Q9V3H9	Q9V3H9_DROME	1004	Drosophila melanogaster	1:Experimental evidence at protein level	0.999	19	19	19	4	6	4
Q9VM69	Q9VM69	nop5	CG10206-PA	tr|Q9VM69|Q9VM69_DROME CG10206-PA OS=Drosophila melanogaster OX=7227 GN=nop5 PE=1 SV=2	57.14	16	40.3	1	TRUE	FALSE	3	3	0.508475	0.837765	-0.694475	23.1656	24.5644	23.9566	22.0174	25.0323	24.5767	18.846	23.5128	22.8183	24.5644	23.9566	22.0174	25.0323	24.5767	18.846	17	14	4	21	14	0	tr|Q9VM69|Q9VM69_DROME	Q9VM69	Q9VM69_DROME	511	Drosophila melanogaster	1:Experimental evidence at protein level	0.999	70	70	70	17	14	4
Q9VS34	Q9VS34	RpL18	Large ribosomal subunit protein eL18	sp|Q9VS34|RL18_DROME Large ribosomal subunit protein eL18 OS=Drosophila melanogaster OX=7227 GN=RpL18 PE=1 SV=1	21.65	11	47.3	1	TRUE	FALSE	3	3	0.196809	0.789316	-0.72257	26.6212	27.4082	27.0721	26.4671	26.8607	27.0685	24.8505	26.9825	26.2599	27.4082	27.0721	26.4671	26.8607	27.0685	24.8505	23	28	24	22	20	13	sp|Q9VS34|RL18_DROME	Q9VS34	RL18_DROME	188	Drosophila melanogaster	1:Experimental evidence at protein level	0.999	130	130	130	23	28	24
Q7K0D8	Q7K0D8	Nup50	Nuclear pore complex protein Nup50	sp|Q7K0D8|NUP50_DROME Nuclear pore complex protein Nup50 OS=Drosophila melanogaster OX=7227 GN=Nup50 PE=2 SV=1	59.4	5	10.5	1	TRUE	FALSE	2	0	0.165677	0.789316	-1.31375	20.4274	20.1035	21.1954	21.954	20.4916	19.8182	19.0019	21.0843	19.7705		21.1954	21.954				0	3	4	0	0	0	sp|Q7K0D8|NUP50_DROME	Q7K0D8	NUP50_DROME	564	Drosophila melanogaster	2:Experimental evidence at transcript level	0.999	7	7	7	0	3	4
Q9V4C8	Q9V4C8	Hcf	Host cell factor	sp|Q9V4C8|HCF_DROME Host cell factor OS=Drosophila melanogaster OX=7227 GN=Hcf PE=1 SV=2	160.09	17	17.4	1	TRUE	FALSE	2	1	0.191496	0.789316	-1.28082	20.8036	19.4789	21.9431	22.9101	20.2466	19.7012	20.5419	21.444	20.1632		21.9431	22.9101			20.5419	1	7	17	0	0	0	sp|Q9V4C8|HCF_DROME	Q9V4C8	HCF_DROME	1500	Drosophila melanogaster	1:Experimental evidence at protein level	0.999	25	25	25	1	7	17
Q9VYY7	Q9VYY7	HP5	Heterochromatin protein 5, isoform B	tr|Q9VYY7|Q9VYY7_DROME Heterochromatin protein 5, isoform B OS=Drosophila melanogaster OX=7227 GN=HP5 PE=1 SV=1	92.64	11	14.9	1	TRUE	FALSE	3	3	0.145801	0.789316	-0.729386	22.9348	23.7272	22.8791	23.292	22.9268	22.7882	21.9952	23.2995	22.5701	23.7272	22.8791	23.292	22.9268	22.7882	21.9952	10	4	8	5	4	0	tr|Q9VYY7|Q9VYY7_DROME	Q9VYY7	Q9VYY7_DROME	837	Drosophila melanogaster	1:Experimental evidence at protein level	0.999	31	31	31	10	4	8
P55841	P55841	RpL14	Large ribosomal subunit protein eL14	sp|P55841|RL14_DROME Large ribosomal subunit protein eL14 OS=Drosophila melanogaster OX=7227 GN=RpL14 PE=1 SV=1	19.16	9	42.2	1	TRUE	FALSE	3	3	0.192923	0.789316	-0.76605	26.1455	28.1836	27.1605	24.2415	27.5815	27.192	22.5139	26.5285	25.7625	28.1836	27.1605	24.2415	27.5815	27.192	22.5139	20	14	4	17	8	2	sp|P55841|RL14_DROME	P55841	RL14_DROME	166	Drosophila melanogaster	1:Experimental evidence at protein level	0.999	65	65	65	20	14	4
Q9VLK2	Q9VLK2	CG13096	Ribosomal L1 domain-containing protein CG13096	sp|Q9VLK2|Y3096_DROME Ribosomal L1 domain-containing protein CG13096 OS=Drosophila melanogaster OX=7227 GN=CG13096 PE=1 SV=1	74.32	38	47.1	1	TRUE	FALSE	3	3	0.280203	0.789316	-0.770253	23.4796	24.1563	24.2874	23.1504	24.2988	24.0416	20.9429	23.8647	23.0944	24.1563	24.2874	23.1504	24.2988	24.0416	20.9429	27	44	15	36	27	2	sp|Q9VLK2|Y3096_DROME	Q9VLK2	Y3096_DROME	681	Drosophila melanogaster	1:Experimental evidence at protein level	0.999	151	151	151	27	44	15
Q9VVU4	Q9VVU4	Dmel\CG6843	CBF1-interacting co-repressor CIR N-terminal domain-containing protein	tr|Q9VVU4|Q9VVU4_DROME CBF1-interacting co-repressor CIR N-terminal domain-containing protein OS=Drosophila melanogaster OX=7227 GN=Dmel\CG6843 PE=4 SV=2	43.62	17	44.3	1	TRUE	FALSE	3	3	0.111406	0.789316	-0.796277	24.7113	24.9096	24.3133	26.1052	24.0462	24.0988	24.7943	25.1094	24.3131	24.9096	24.3133	26.1052	24.0462	24.0988	24.7943	9	7	25	6	3	9	tr|Q9VVU4|Q9VVU4_DROME	Q9VVU4	Q9VVU4_DROME	366	Drosophila melanogaster	4:Protein predicted	0.999	59	59	59	9	7	25
Q7KVQ0	Q7KVQ0	CG4038	Probable H/ACA ribonucleoprotein complex subunit 1	sp|Q7KVQ0|GAR1_DROME Probable H/ACA ribonucleoprotein complex subunit 1 OS=Drosophila melanogaster OX=7227 GN=CG4038 PE=2 SV=1	22.65	9	41.4	1	TRUE	FALSE	3	3	0.321368	0.789316	-0.822522	23.1321	22.2804	22.1315	26.2183	21.9517	22.5566	23.6544	23.5434	22.7209	22.2804	22.1315	26.2183	21.9517	22.5566	23.6544	3	2	16	2	3	6	sp|Q7KVQ0|GAR1_DROME	Q7KVQ0	GAR1_DROME	237	Drosophila melanogaster	2:Experimental evidence at transcript level	0.999	32	32	32	3	2	16
Q9VBH8	Q9VBH8	RpL34a	60S ribosomal protein L34	tr|Q9VBH8|Q9VBH8_DROME 60S ribosomal protein L34 OS=Drosophila melanogaster OX=7227 GN=RpL34a PE=1 SV=2	18.06	9	19.1	1	TRUE	FALSE	3	2	0.284888	0.789316	-1.23486	21.6907	23.1882	21.8774	21.859	19.3759	21.6774	22.1666	22.3082	21.0733	23.1882	21.8774	21.859		21.6774	22.1666	2	3	2	2	1	2	tr|Q9VBH8|Q9VBH8_DROME	Q9VBH8	Q9VBH8_DROME	162	Drosophila melanogaster	1:Experimental evidence at protein level	0.9966	12	12	74	2	3	2
P41126	P41126	RpL13	Large ribosomal subunit protein eL13	sp|P41126|RL13_DROME Large ribosomal subunit protein eL13 OS=Drosophila melanogaster OX=7227 GN=RpL13 PE=1 SV=1	24.94	22	45.9	1	TRUE	FALSE	3	3	0.201766	0.789316	-0.958376	27.1008	28.8088	28.4421	25.4891	28.4651	28.3461	23.0537	27.58	26.6216	28.8088	28.4421	25.4891	28.4651	28.3461	23.0537	40	46	14	41	41	3	sp|P41126|RL13_DROME	P41126	RL13_DROME	218	Drosophila melanogaster	1:Experimental evidence at protein level	0.999	185	185	185	40	46	14
Q9VT61	Q9VT61	Ciz1	Ciz1 zinc finger protein, isoform A	tr|Q9VT61|Q9VT61_DROME Ciz1 zinc finger protein, isoform A OS=Drosophila melanogaster OX=7227 GN=Ciz1 PE=1 SV=1	102.89	20	23.7	1	TRUE	FALSE	3	3	0.193859	0.789316	-0.960191	23.8783	24.1621	23.9475	24.9656	23.7518	23.8688	22.5739	24.3584	23.3982	24.1621	23.9475	24.9656	23.7518	23.8688	22.5739	15	21	26	13	14	6	tr|Q9VT61|Q9VT61_DROME	Q9VT61	Q9VT61_DROME	919	Drosophila melanogaster	1:Experimental evidence at protein level	0.999	95	95	95	15	21	26
P13469	P13469	mod	DNA-binding protein modulo	sp|P13469|MODU_DROME DNA-binding protein modulo OS=Drosophila melanogaster OX=7227 GN=mod PE=1 SV=2	60.27	12	27.5	1	TRUE	FALSE	3	2	0.347847	0.793999	-1.28391	21.9871	22.552	22.8378	22.4975	23.4256	22.5064	18.1035	22.6291	21.3452	22.552	22.8378	22.4975	23.4256	22.5064		3	7	6	11	4	0	sp|P13469|MODU_DROME	P13469	MODU_DROME	542	Drosophila melanogaster	1:Experimental evidence at protein level	0.999	31	31	31	3	7	6
Q9W3K3	Q9W3K3	Dmel\CG2260	LD41718p	tr|Q9W3K3|Q9W3K3_DROME LD41718p OS=Drosophila melanogaster OX=7227 GN=Dmel\CG2260 PE=1 SV=1	68.82	8	14	1	TRUE	FALSE	3	2	0.0307571	0.430599	-1.33161	21.2819	21.7411	21.2183	22.8837	20.3141	20.5225	21.0117	21.9477	20.6161	21.7411	21.2183	22.8837		20.5225	21.0117	4	2	4	2	0	0	tr|Q9W3K3|Q9W3K3_DROME	Q9W3K3	Q9W3K3_DROME	609	Drosophila melanogaster	1:Experimental evidence at protein level	0.999	12	12	12	4	2	4
Q9VMU4	Q9VMU4	RpL37A	Large ribosomal subunit protein eL43	sp|Q9VMU4|RL37A_DROME Large ribosomal subunit protein eL43 OS=Drosophila melanogaster OX=7227 GN=RpL37A PE=1 SV=3	10.3	3	38	1	TRUE	FALSE	3	2	0.194115	0.789316	-1.60657	22.644	23.988	22.8024	23.5514	19.8883	23.2735	22.3603	23.4473	21.8407	23.988	22.8024	23.5514		23.2735	22.3603	5	3	3	1	2	1	sp|Q9VMU4|RL37A_DROME	Q9VMU4	RL37A_DROME	92	Drosophila melanogaster	1:Experimental evidence at protein level	0.999	15	15	15	5	3	3
Q9VZ02	Q9VZ02	BcDNA:RE11532	RE11532p	tr|Q9VZ02|Q9VZ02_DROME RE11532p OS=Drosophila melanogaster OX=7227 GN=BcDNA:RE11532 PE=2 SV=1	21.18	4	30.2	1	TRUE	FALSE	2	1	0.243741	0.789316	-2.02204	21.3897	20.0834	22.7207	24.398	20.5828	22.0609	18.4922	22.4007	20.3786		22.7207	24.398		22.0609		1	2	6	1	2	0	tr|Q9VZ02|Q9VZ02_DROME	Q9VZ02	Q9VZ02_DROME	182	Drosophila melanogaster	2:Experimental evidence at transcript level	0.999	12	12	12	1	2	6
Q9VZS5	Q9VZS5	RpL28	Large ribosomal subunit protein eL28	sp|Q9VZS5|RL28_DROME Large ribosomal subunit protein eL28 OS=Drosophila melanogaster OX=7227 GN=RpL28 PE=1 SV=1	16.02	16	65.3	1	TRUE	FALSE	3	2	0.248488	0.789316	-1.29022	24.5835	26.7426	25.9134	23.0299	26.3043	26.1979	19.3131	25.2286	23.9384	26.7426	25.9134	23.0299	26.3043	26.1979		24	13	2	20	12	0	sp|Q9VZS5|RL28_DROME	Q9VZS5	RL28_DROME	144	Drosophila melanogaster	1:Experimental evidence at protein level	0.999	71	71	71	24	13	2
Q9VUC6	Q9VUC6	Frl	Formin-like protein	sp|Q9VUC6|FRL_DROME Formin-like protein OS=Drosophila melanogaster OX=7227 GN=Frl PE=1 SV=3	133.08	36	28.9	1	TRUE	FALSE	3	3	0.0142414	0.332298	-2.01466	22.878	22.8975	24.0895	24.6689	21.7805	21.9454	21.886	23.8853	21.8706	22.8975	24.0895	24.6689	21.7805	21.9454	21.886	9	32	41	6	1	3	sp|Q9VUC6|FRL_DROME	Q9VUC6	FRL_DROME	1183	Drosophila melanogaster	1:Experimental evidence at protein level	0.999	92	92	92	9	32	41
Q8INM3	Q8INM3	sle	Protein slender lobes	sp|Q8INM3|SLE_DROME Protein slender lobes OS=Drosophila melanogaster OX=7227 GN=sle PE=1 SV=1	158.56	32	25.5	1	TRUE	FALSE	3	2	0.119264	0.789316	-1.8573	23.2183	24.4967	24.238	23.706	23.3669	23.9976	19.5044	24.1469	22.2896	24.4967	24.238	23.706	23.3669	23.9976		29	32	8	14	21	0	sp|Q8INM3|SLE_DROME	Q8INM3	SLE_DROME	1420	Drosophila melanogaster	1:Experimental evidence at protein level	0.999	104	67	104	23	20	5
Q9VG05	Q9VG05	Dmel\CG7518	Uncharacterized protein, isoform H	tr|Q9VG05|Q9VG05_DROME Uncharacterized protein, isoform H OS=Drosophila melanogaster OX=7227 GN=Dmel\CG7518 PE=1 SV=4	268.4	16	9.6	1	FALSE	FALSE	1	1			0.441666	22.8744		22.6536			23.0952		22.6536	23.0952		22.6536			23.0952		1	10	0	1	10	0	tr|Q9VG05|Q9VG05_DROME	Q9VG05	Q9VG05_DROME	2464	Drosophila melanogaster	1:Experimental evidence at protein level	0.999	22	22	22	1	10	0
P48149	P48149	RpS15Aa	Small ribosomal subunit protein uS8A	sp|P48149|RS15A_DROME Small ribosomal subunit protein uS8A OS=Drosophila melanogaster OX=7227 GN=RpS15Aa PE=1 SV=2	14.76	6	43.8	1	FALSE	FALSE	1	1			0.224141	23.3079		23.1958			23.42		23.1958	23.42		23.1958			23.42		0	7	3	3	3	2	sp|P48149|RS15A_DROME	P48149	RS15A_DROME	130	Drosophila melanogaster	1:Experimental evidence at protein level	0.999	18	7	18	0	3	1
A8DYI6	A8DYI6	Phb2	Prohibitin	tr|A8DYI6|A8DYI6_DROME Prohibitin OS=Drosophila melanogaster OX=7227 GN=Phb2 PE=1 SV=1	37.26	7	21.6	1	FALSE	FALSE	1	1			0.699383	22.6418		22.2921			22.9914		22.2921	22.9914		22.2921			22.9914		0	5	0	3	7	0	tr|A8DYI6|A8DYI6_DROME	A8DYI6	A8DYI6_DROME	338	Drosophila melanogaster	1:Experimental evidence at protein level	0.999	15	15	15	0	5	0
Q9VUR2	Q9VUR2	Dmel\CG12301	LD31322p	tr|Q9VUR2|Q9VUR2_DROME LD31322p OS=Drosophila melanogaster OX=7227 GN=Dmel\CG12301 PE=1 SV=2	88.67	6	7.4	1	FALSE	FALSE	1	1			-0.091449	22.2999	22.3456			22.2542			22.3456	22.2542	22.3456			22.2542			6	1	1	5	1	0	tr|Q9VUR2|Q9VUR2_DROME	Q9VUR2	Q9VUR2_DROME	771	Drosophila melanogaster	1:Experimental evidence at protein level	0.9989	14	14	14	6	1	1
Q9NFU0	Q9NFU0	Fmr1	Fragile X messenger ribonucleoprotein 1 homolog	sp|Q9NFU0|FMR1_DROME Fragile X messenger ribonucleoprotein 1 homolog OS=Drosophila melanogaster OX=7227 GN=Fmr1 PE=1 SV=1	76.03	8	15.6	1	FALSE	FALSE	1	1			-0.142221	22.0463		22.1174			21.9752		22.1174	21.9752		22.1174			21.9752		1	6	0	1	5	0	sp|Q9NFU0|FMR1_DROME	Q9NFU0	FMR1_DROME	684	Drosophila melanogaster	1:Experimental evidence at protein level	0.999	13	13	13	1	6	0
Q9V411	Q9V411	Non1	Nucleolar GTP-binding protein 1	sp|Q9V411|NOG1_DROME Nucleolar GTP-binding protein 1 OS=Drosophila melanogaster OX=7227 GN=Non1 PE=2 SV=1	75.3	10	13.3	1	FALSE	FALSE	1	1			0.0252416	21.9172		21.9045			21.9298		21.9045	21.9298		21.9045			21.9298		1	7	0	1	3	0	sp|Q9V411|NOG1_DROME	Q9V411	NOG1_DROME	652	Drosophila melanogaster	2:Experimental evidence at transcript level	0.999	12	12	12	1	7	0
M9PFZ1	M9PFZ1	Nopp140	Nopp140, isoform E	tr|M9PFZ1|M9PFZ1_DROME Nopp140, isoform E OS=Drosophila melanogaster OX=7227 GN=Nopp140 PE=1 SV=1	78.15	5	6.9	1	FALSE	FALSE	1	1			1.03572	24.8999			24.3821			25.4178	24.3821	25.4178			24.3821			25.4178	2	2	3	2	2	1	tr|M9PFZ1|M9PFZ1_DROME	M9PFZ1	M9PFZ1_DROME	773	Drosophila melanogaster	1:Experimental evidence at protein level	0.999	12	12	12	2	2	3
Q9VDH8	Q9VDH8	RpS30	Ribosomal protein S30, isoform A	tr|Q9VDH8|Q9VDH8_DROME Ribosomal protein S30, isoform A OS=Drosophila melanogaster OX=7227 GN=RpS30 PE=1 SV=1	14.58	2	14.4	0.9982	FALSE	FALSE	1	1			-0.20768	22.4372			22.5411			22.3334	22.5411	22.3334			22.5411			22.3334	2	1	3	3	1	2	tr|Q9VDH8|Q9VDH8_DROME	Q9VDH8	Q9VDH8_DROME	132	Drosophila melanogaster	1:Experimental evidence at protein level	0.999	12	12	12	2	1	3
P24156	P24156	l(2)37Cc	Protein l(2)37Cc	sp|P24156|L2CC_DROME Protein l(2)37Cc OS=Drosophila melanogaster OX=7227 GN=l(2)37Cc PE=2 SV=2	30.37	7	26.4	1	FALSE	FALSE	1	1			0.786069	22.7153		22.3223			23.1084		22.3223	23.1084		22.3223			23.1084		0	4	0	1	6	0	sp|P24156|L2CC_DROME	P24156	L2CC_DROME	276	Drosophila melanogaster	2:Experimental evidence at transcript level	0.999	11	11	11	0	4	0
P51140	P51140	dsh	Segment polarity protein dishevelled	sp|P51140|DSH_DROME Segment polarity protein dishevelled OS=Drosophila melanogaster OX=7227 GN=dsh PE=1 SV=2	68.87	9	19.6	1	FALSE	FALSE	1	1			3.00135	21.9892			20.4885			23.4899	20.4885	23.4899			20.4885			23.4899	0	0	0	1	0	10	sp|P51140|DSH_DROME	P51140	DSH_DROME	623	Drosophila melanogaster	1:Experimental evidence at protein level	0.999	11	11	11	0	0	0
Q8SY39	Q8SY39	CG6994	RNA helicase	tr|Q8SY39|Q8SY39_DROME RNA helicase OS=Drosophila melanogaster OX=7227 GN=CG6994 PE=1 SV=1	93.31	5	4.7	1	FALSE	FALSE	1	1			-0.794206	20.9996		21.3967			20.6025		21.3967	20.6025		21.3967			20.6025		2	4	1	3	1	0	tr|Q8SY39|Q8SY39_DROME	Q8SY39	Q8SY39_DROME	827	Drosophila melanogaster	1:Experimental evidence at protein level	0.9924	11	11	11	2	4	1
P41094	P41094	RpS18	Small ribosomal subunit protein uS13	sp|P41094|RS18_DROME Small ribosomal subunit protein uS13 OS=Drosophila melanogaster OX=7227 GN=RpS18 PE=1 SV=1	17.6	7	34.2	1	FALSE	FALSE	1	1			-0.293669	22.1089		22.2557			21.962		22.2557	21.962		22.2557			21.962		1	5	0	1	3	0	sp|P41094|RS18_DROME	P41094	RS18_DROME	152	Drosophila melanogaster	1:Experimental evidence at protein level	0.999	10	10	10	1	5	0
Q07436	Q07436	ex	Protein expanded	sp|Q07436|EXPA_DROME Protein expanded OS=Drosophila melanogaster OX=7227 GN=ex PE=1 SV=3	153.55	1	1.1	0.8682	FALSE	FALSE	0	0																			1	2	0	2	2	3	sp|Q07436|EXPA_DROME	Q07436	EXPA_DROME	1427	Drosophila melanogaster	1:Experimental evidence at protein level	0.9833	10	10	10	1	2	0
Q9VCG4	Q9VCG4	Ndc1	Nucleoporin Ndc1	sp|Q9VCG4|NDC1_DROME Nucleoporin Ndc1 OS=Drosophila melanogaster OX=7227 GN=Ndc1 PE=1 SV=1	65.34	4	8.1	1	FALSE	FALSE	1	1			0.759487	21.582		21.2022			21.9617		21.2022	21.9617		21.2022			21.9617		0	3	2	2	2	1	sp|Q9VCG4|NDC1_DROME	Q9VCG4	NDC1_DROME	578	Drosophila melanogaster	1:Experimental evidence at protein level	0.999	10	10	10	0	3	2
Q9VH69	Q9VH69	RpS29	Small ribosomal subunit protein uS14	sp|Q9VH69|RS29_DROME Small ribosomal subunit protein uS14 OS=Drosophila melanogaster OX=7227 GN=RpS29 PE=1 SV=1	6.59	2	28.6	0.9932	FALSE	FALSE	1	1			0.0920254	24.8669		24.8209			24.9129		24.8209	24.9129		24.8209			24.9129		1	3	1	1	3	1	sp|Q9VH69|RS29_DROME	Q9VH69	RS29_DROME	56	Drosophila melanogaster	1:Experimental evidence at protein level	0.9978	10	10	10	1	3	1
Q9W3C0	Q9W3C0	CG1789	Probable U3 small nucleolar RNA-associated protein 11	sp|Q9W3C0|UTP11_DROME Probable U3 small nucleolar RNA-associated protein 11 OS=Drosophila melanogaster OX=7227 GN=CG1789 PE=2 SV=1	28.52	3	11	1	FALSE	FALSE	1	1			-2.20448	21.8594			22.9617			20.7572	22.9617	20.7572			22.9617			20.7572	3	1	3	2	1	0	sp|Q9W3C0|UTP11_DROME	Q9W3C0	UTP11_DROME	237	Drosophila melanogaster	2:Experimental evidence at transcript level	0.9989	10	10	10	3	1	3
Q8I937	Q8I937	BcDNA:LD24586	Ribosome biogenesis regulatory protein	tr|Q8I937|Q8I937_DROME Ribosome biogenesis regulatory protein OS=Drosophila melanogaster OX=7227 GN=BcDNA:LD24586 PE=1 SV=2	39.43	5	13.8	1	FALSE	FALSE	1	1			-0.484965	23.4598			23.7023			23.2173	23.7023	23.2173			23.7023			23.2173	1	0	5	1	0	3	tr|Q8I937|Q8I937_DROME	Q8I937	Q8I937_DROME	349	Drosophila melanogaster	1:Experimental evidence at protein level	0.9987	10	10	10	1	0	5
Q05825	Q05825	ATPsynbeta	ATP synthase subunit beta, mitochondrial	sp|Q05825|ATPB_DROME ATP synthase subunit beta, mitochondrial OS=Drosophila melanogaster OX=7227 GN=ATPsynbeta PE=1 SV=3	54.07	7	17.4	1	FALSE	FALSE	0	0																			0	1	0	8	0	0	sp|Q05825|ATPB_DROME	Q05825	ATPB_DROME	505	Drosophila melanogaster	1:Experimental evidence at protein level	0.999	9	8	9	0	1	0
Q9VEJ1	Q9VEJ1	SF1	Branchpoint-bridging protein	tr|Q9VEJ1|Q9VEJ1_DROME Branchpoint-bridging protein OS=Drosophila melanogaster OX=7227 GN=SF1 PE=1 SV=3	87.32	5	7.8	1	FALSE	FALSE	1	1			0.0295953	22.3263	22.3115				22.3411		22.3115	22.3411	22.3115				22.3411		3	1	1	1	3	0	tr|Q9VEJ1|Q9VEJ1_DROME	Q9VEJ1	Q9VEJ1_DROME	787	Drosophila melanogaster	1:Experimental evidence at protein level	0.9984	9	9	9	3	1	1
Q9VIQ8	Q9VIQ8	COX4	Cytochrome c oxidase subunit 4	tr|Q9VIQ8|Q9VIQ8_DROME Cytochrome c oxidase subunit 4 OS=Drosophila melanogaster OX=7227 GN=COX4 PE=1 SV=1	20.51	4	22.5	1	FALSE	FALSE	1	1			0.635085	24.1157		23.7982			24.4333		23.7982	24.4333		23.7982			24.4333		0	4	0	0	4	1	tr|Q9VIQ8|Q9VIQ8_DROME	Q9VIQ8	Q9VIQ8_DROME	182	Drosophila melanogaster	1:Experimental evidence at protein level	0.999	9	9	9	0	4	0
Q9VK59	Q9VK59	Dmel\CG5787	LD23647p	tr|Q9VK59|Q9VK59_DROME LD23647p OS=Drosophila melanogaster OX=7227 GN=Dmel\CG5787 PE=1 SV=2	100.2	6	6	1	FALSE	FALSE	0	0																			1	2	2	1	3	0	tr|Q9VK59|Q9VK59_DROME	Q9VK59	Q9VK59_DROME	950	Drosophila melanogaster	1:Experimental evidence at protein level	0.9986	9	9	9	1	2	2
A0A0B7P9G0	A0A0B7P9G0	uex	Unextended protein	sp|A0A0B7P9G0|UEX_DROME Unextended protein OS=Drosophila melanogaster OX=7227 GN=uex PE=1 SV=1	93.23	6	7.1	1	FALSE	FALSE	1	1			0.248274	21.2985		21.1743			21.4226		21.1743	21.4226		21.1743			21.4226		0	3	0	2	3	0	sp|A0A0B7P9G0|UEX_DROME	A0A0B7P9G0	UEX_DROME	834	Drosophila melanogaster	1:Experimental evidence at protein level	0.9987	8	8	8	0	3	0
P40798	P40798	stc	Protein shuttle craft	sp|P40798|STC_DROME Protein shuttle craft OS=Drosophila melanogaster OX=7227 GN=stc PE=1 SV=2	123.1	6	5.6	1	FALSE	FALSE	0	0																			0	5	1	0	2	0	sp|P40798|STC_DROME	P40798	STC_DROME	1106	Drosophila melanogaster	1:Experimental evidence at protein level	0.999	8	8	8	0	5	1
P55935	P55935	RpS9	Small ribosomal subunit protein uS4	sp|P55935|RS9_DROME Small ribosomal subunit protein uS4 OS=Drosophila melanogaster OX=7227 GN=RpS9 PE=1 SV=2	22.61	4	17.4	1	FALSE	FALSE	1	1			0.573809	22.8237		22.5368			23.1106		22.5368	23.1106		22.5368			23.1106		0	2	0	2	4	0	sp|P55935|RS9_DROME	P55935	RS9_DROME	195	Drosophila melanogaster	1:Experimental evidence at protein level	0.9984	8	8	8	0	2	0
Q9VGW1	Q9VGW1	Cad86C	Cadherin-86C	sp|Q9VGW1|CAD86_DROME Cadherin-86C OS=Drosophila melanogaster OX=7227 GN=Cad86C PE=2 SV=3	220.27	1	0.4	0.2384	FALSE	FALSE	0	0																			1	3	2	0	1	1	sp|Q9VGW1|CAD86_DROME	Q9VGW1	CAD86_DROME	1943	Drosophila melanogaster	2:Experimental evidence at transcript level	0.9622	8	8	8	1	3	2
Q9VZE6	Q9VZE6	CG11583	Ribosome biogenesis protein BRX1 homolog	sp|Q9VZE6|BRX1_DROME Ribosome biogenesis protein BRX1 homolog OS=Drosophila melanogaster OX=7227 GN=CG11583 PE=2 SV=2	41.59	6	14.8	1	FALSE	FALSE	1	1			-0.150118	22.1827		22.2578			22.1077		22.2578	22.1077		22.2578			22.1077		1	4	2	0	1	0	sp|Q9VZE6|BRX1_DROME	Q9VZE6	BRX1_DROME	359	Drosophila melanogaster	2:Experimental evidence at transcript level	0.999	8	8	8	1	4	2
Q9VJ74	Q9VJ74	Dmel\CG10333	RNA helicase	tr|Q9VJ74|Q9VJ74_DROME RNA helicase OS=Drosophila melanogaster OX=7227 GN=Dmel\CG10333 PE=1 SV=2	94.49	7	9.1	1	FALSE	FALSE	0	0																			6	1	0	1	0	0	tr|Q9VJ74|Q9VJ74_DROME	Q9VJ74	Q9VJ74_DROME	822	Drosophila melanogaster	1:Experimental evidence at protein level	0.9988	8	8	8	6	1	0
Q9VQ34	Q9VQ34	Dmel\CG17660	GH17801p	tr|Q9VQ34|Q9VQ34_DROME GH17801p OS=Drosophila melanogaster OX=7227 GN=Dmel\CG17660 PE=1 SV=3	60.09	3	6	1	FALSE	FALSE	1	1			1.05632	21.8687		21.3405			22.3968		21.3405	22.3968		21.3405			22.3968		0	3	0	2	3	0	tr|Q9VQ34|Q9VQ34_DROME	Q9VQ34	Q9VQ34_DROME	536	Drosophila melanogaster	1:Experimental evidence at protein level	0.998	8	8	8	0	3	0
Q9VRL8	Q9VRL8	blanks	Blanks	tr|Q9VRL8|Q9VRL8_DROME Blanks OS=Drosophila melanogaster OX=7227 GN=blanks PE=1 SV=1	35.6	6	17.6	1	FALSE	FALSE	1	1			-0.241261	23.112		23.2327			22.9914		23.2327	22.9914		23.2327			22.9914		0	5	1	1	1	0	tr|Q9VRL8|Q9VRL8_DROME	Q9VRL8	Q9VRL8_DROME	324	Drosophila melanogaster	1:Experimental evidence at protein level	0.9988	8	8	8	0	5	1
P15348	P15348	Top2	DNA topoisomerase 2	sp|P15348|TOP2_DROME DNA topoisomerase 2 OS=Drosophila melanogaster OX=7227 GN=Top2 PE=1 SV=1	164.29	4	2.2	1	FALSE	FALSE	1	1			0.0105367	20.8725		20.8672			20.8778		20.8672	20.8778		20.8672			20.8778		0	3	0	2	2	0	sp|P15348|TOP2_DROME	P15348	TOP2_DROME	1447	Drosophila melanogaster	1:Experimental evidence at protein level	0.9916	7	7	7	0	3	0
Q7KKH3	Q7KKH3	Mys45A	Protein SDA1 homolog	sp|Q7KKH3|SDA1_DROME Protein SDA1 homolog OS=Drosophila melanogaster OX=7227 GN=Mys45A PE=1 SV=1	81.93	5	6.5	1	FALSE	FALSE	1	1			-2.56284	19.2613		20.5428			17.9799		20.5428	17.9799		20.5428			17.9799		1	3	0	1	2	0	sp|Q7KKH3|SDA1_DROME	Q7KKH3	SDA1_DROME	712	Drosophila melanogaster	1:Experimental evidence at protein level	0.9964	7	7	7	1	3	0
A1Z9S8	A1Z9S8	Dmel\CG12863	Zinc finger CCHC domain-containing protein 4	tr|A1Z9S8|A1Z9S8_DROME Zinc finger CCHC domain-containing protein 4 OS=Drosophila melanogaster OX=7227 GN=Dmel\CG12863 PE=4 SV=1	51.05	4	9.2	1	FALSE	FALSE	0	0																			1	2	2	1	1	0	tr|A1Z9S8|A1Z9S8_DROME	A1Z9S8	A1Z9S8_DROME	437	Drosophila melanogaster	4:Protein predicted	0.9931	7	7	7	1	2	2
Q59DP9	Q59DP9	PMCA	Calcium-transporting ATPase	tr|Q59DP9|Q59DP9_DROME Calcium-transporting ATPase OS=Drosophila melanogaster OX=7227 GN=PMCA PE=1 SV=3	138.58	7	6.2	1	FALSE	FALSE	0	0																			0	0	0	7	0	0	tr|Q59DP9|Q59DP9_DROME	Q59DP9	Q59DP9_DROME	1255	Drosophila melanogaster	1:Experimental evidence at protein level	0.999	7	7	7	0	0	0
Q8MSW9	Q8MSW9	U3-55K	LD17611p	tr|Q8MSW9|Q8MSW9_DROME LD17611p OS=Drosophila melanogaster OX=7227 GN=U3-55K PE=1 SV=1	53.25	6	13.2	1	FALSE	FALSE	1	1			1.26225	21.1868	20.5557			21.8179			20.5557	21.8179	20.5557			21.8179			0	0	0	6	1	0	tr|Q8MSW9|Q8MSW9_DROME	Q8MSW9	Q8MSW9_DROME	484	Drosophila melanogaster	1:Experimental evidence at protein level	0.9989	7	7	7	0	0	0
Q9VJ19	Q9VJ19	RpL30	60S ribosomal protein L30	tr|Q9VJ19|Q9VJ19_DROME 60S ribosomal protein L30 OS=Drosophila melanogaster OX=7227 GN=RpL30 PE=1 SV=1	12.23	4	53.2	1	FALSE	FALSE	1	1			0.182237	22.9121		22.821			23.0032		22.821	23.0032		22.821			23.0032		0	2	0	2	3	0	tr|Q9VJ19|Q9VJ19_DROME	Q9VJ19	Q9VJ19_DROME	111	Drosophila melanogaster	1:Experimental evidence at protein level	0.999	7	7	7	0	2	0
Q9VKC1	Q9VKC1	RpL7-like	IP16805p	tr|Q9VKC1|Q9VKC1_DROME IP16805p OS=Drosophila melanogaster OX=7227 GN=RpL7-like PE=1 SV=2	29.14	4	13.6	1	FALSE	FALSE	1	1			0.0696018	23.0006	22.9658			23.0354			22.9658	23.0354	22.9658			23.0354			1	1	0	4	1	0	tr|Q9VKC1|Q9VKC1_DROME	Q9VKC1	Q9VKC1_DROME	257	Drosophila melanogaster	1:Experimental evidence at protein level	0.9989	7	7	7	1	1	0
Q9VL91	Q9VL91	zf30C	LD23102p	tr|Q9VL91|Q9VL91_DROME LD23102p OS=Drosophila melanogaster OX=7227 GN=zf30C PE=1 SV=2	88.29	4	5	1	FALSE	FALSE	1	1			-0.877268	20.965		21.4037			20.5264		21.4037	20.5264		21.4037			20.5264		2	3	0	2	0	0	tr|Q9VL91|Q9VL91_DROME	Q9VL91	Q9VL91_DROME	777	Drosophila melanogaster	1:Experimental evidence at protein level	0.9965	7	7	7	2	3	0
Q9VYX8	Q9VYX8	Dmel\CG1572	LD04844p	tr|Q9VYX8|Q9VYX8_DROME LD04844p OS=Drosophila melanogaster OX=7227 GN=Dmel\CG1572 PE=1 SV=1	17.77	1	5	0.9077	FALSE	FALSE	0	0																			1	2	1	1	1	1	tr|Q9VYX8|Q9VYX8_DROME	Q9VYX8	Q9VYX8_DROME	160	Drosophila melanogaster	1:Experimental evidence at protein level	0.9988	7	7	7	1	2	1
P23226	P23226	Map205	205 kDa microtubule-associated protein	sp|P23226|MA205_DROME 205 kDa microtubule-associated protein OS=Drosophila melanogaster OX=7227 GN=Map205 PE=1 SV=2	126.59	3	3.2	1	FALSE	FALSE	1	1			-0.677478	23.2084		23.5471			22.8696		23.5471	22.8696		23.5471			22.8696		0	2	1	1	2	0	sp|P23226|MA205_DROME	P23226	MA205_DROME	1185	Drosophila melanogaster	1:Experimental evidence at protein level	0.999	6	6	6	0	2	1
P29742	P29742	Chc	Clathrin heavy chain	sp|P29742|CLH_DROME Clathrin heavy chain OS=Drosophila melanogaster OX=7227 GN=Chc PE=1 SV=1	191.06	6	3.8	1	FALSE	FALSE	1	1			0.535366	20.7908		20.5231			21.0585		20.5231	21.0585		20.5231			21.0585		0	3	0	0	3	0	sp|P29742|CLH_DROME	P29742	CLH_DROME	1678	Drosophila melanogaster	1:Experimental evidence at protein level	0.999	6	6	6	0	3	0
Q8IH00	Q8IH00	Mat89Ba	Nucleolar protein 6	sp|Q8IH00|NOL6_DROME Nucleolar protein 6 OS=Drosophila melanogaster OX=7227 GN=Mat89Ba PE=1 SV=1	136.3	5	4.2	1	FALSE	FALSE	1	1			1.5386	20.9858	20.2165			21.7551			20.2165	21.7551	20.2165			21.7551			0	1	1	3	0	1	sp|Q8IH00|NOL6_DROME	Q8IH00	NOL6_DROME	1193	Drosophila melanogaster	1:Experimental evidence at protein level	0.9966	6	6	6	0	1	1
Q9VYA7	Q9VYA7	CG2691	RRP12-like protein	sp|Q9VYA7|RRP12_DROME RRP12-like protein OS=Drosophila melanogaster OX=7227 GN=CG2691 PE=1 SV=2	153.46	3	3.7	1	FALSE	FALSE	1	1			0.206031	21.038	20.9349			21.141			20.9349	21.141	20.9349			21.141			0	2	1	2	1	0	sp|Q9VYA7|RRP12_DROME	Q9VYA7	RRP12_DROME	1384	Drosophila melanogaster	1:Experimental evidence at protein level	0.999	6	6	6	0	2	1
A0A0B4KFE4	A0A0B4KFE4	Acsl	Acyl-CoA synthetase long-chain, isoform J	tr|A0A0B4KFE4|A0A0B4KFE4_DROME Acyl-CoA synthetase long-chain, isoform J OS=Drosophila melanogaster OX=7227 GN=Acsl PE=1 SV=1	81.76	5	6.7	1	FALSE	FALSE	0	0																			0	1	0	5	0	0	tr|A0A0B4KFE4|A0A0B4KFE4_DROME	A0A0B4KFE4	A0A0B4KFE4_DROME	728	Drosophila melanogaster	1:Experimental evidence at protein level	0.999	6	6	6	0	1	0
A1Z7K2	A1Z7K2	CG2396	FI03455p	tr|A1Z7K2|A1Z7K2_DROME FI03455p OS=Drosophila melanogaster OX=7227 GN=CG2396 PE=1 SV=1	68.26	4	8.4	1	FALSE	FALSE	0	0																			0	1	1	2	2	0	tr|A1Z7K2|A1Z7K2_DROME	A1Z7K2	A1Z7K2_DROME	620	Drosophila melanogaster	1:Experimental evidence at protein level	0.999	6	6	6	0	1	1
A8DYD1	A8DYD1	cg	Combgap, isoform L	tr|A8DYD1|A8DYD1_DROME Combgap, isoform L OS=Drosophila melanogaster OX=7227 GN=cg PE=1 SV=2	90.78	4	5.4	1	FALSE	FALSE	0	0																			1	3	1	1	0	0	tr|A8DYD1|A8DYD1_DROME	A8DYD1	A8DYD1_DROME	837	Drosophila melanogaster	1:Experimental evidence at protein level	0.9989	6	6	6	1	3	1
Q4U2G8	Q4U2G8	Dmel\CG11961	LD02432p	tr|Q4U2G8|Q4U2G8_DROME LD02432p OS=Drosophila melanogaster OX=7227 GN=Dmel\CG11961 PE=1 SV=1	100.93	5	7.7	1	FALSE	FALSE	0	0																			0	0	0	5	1	0	tr|Q4U2G8|Q4U2G8_DROME	Q4U2G8	Q4U2G8_DROME	891	Drosophila melanogaster	1:Experimental evidence at protein level	0.999	6	6	6	0	0	0
Q9VMV5	Q9VMV5	vkg	Viking, isoform A	tr|Q9VMV5|Q9VMV5_DROME Viking, isoform A OS=Drosophila melanogaster OX=7227 GN=vkg PE=1 SV=1	193.66	5	3.7	1	FALSE	FALSE	0	0																			1	0	0	4	1	0	tr|Q9VMV5|Q9VMV5_DROME	Q9VMV5	Q9VMV5_DROME	1940	Drosophila melanogaster	1:Experimental evidence at protein level	0.999	6	6	6	1	0	0
Q9VPB0	Q9VPB0	HIPP1	FI23914p1	tr|Q9VPB0|Q9VPB0_DROME FI23914p1 OS=Drosophila melanogaster OX=7227 GN=HIPP1 PE=1 SV=2	99.93	4	4.1	1	FALSE	FALSE	1	1			-0.799957	19.4038		19.8038			19.0039		19.8038	19.0039		19.8038			19.0039		1	2	0	1	2	0	tr|Q9VPB0|Q9VPB0_DROME	Q9VPB0	Q9VPB0_DROME	926	Drosophila melanogaster	1:Experimental evidence at protein level	0.999	6	6	6	1	2	0
Q9VWF8	Q9VWF8	Dmel\CG14210	Coiled-coil domain-containing protein 86	tr|Q9VWF8|Q9VWF8_DROME Coiled-coil domain-containing protein 86 OS=Drosophila melanogaster OX=7227 GN=Dmel\CG14210 PE=2 SV=1	16.49	5	30.7	1	FALSE	FALSE	1	1			0.105214	21.2451	21.1924			21.2977			21.1924	21.2977	21.1924			21.2977			3	0	0	2	1	0	tr|Q9VWF8|Q9VWF8_DROME	Q9VWF8	Q9VWF8_DROME	140	Drosophila melanogaster	2:Experimental evidence at transcript level	0.9979	6	6	6	3	0	0
O01666	O01666	ATPsyngamma	ATP synthase subunit gamma, mitochondrial	sp|O01666|ATPG_DROME ATP synthase subunit gamma, mitochondrial OS=Drosophila melanogaster OX=7227 GN=ATPsyngamma PE=2 SV=2	32.85	5	21.2	1	FALSE	FALSE	0	0																			0	0	0	5	0	0	sp|O01666|ATPG_DROME	O01666	ATPG_DROME	297	Drosophila melanogaster	2:Experimental evidence at transcript level	0.999	5	5	5	0	0	0
P00408	P00408	mt:CoII	Cytochrome c oxidase subunit 2	sp|P00408|COX2_DROME Cytochrome c oxidase subunit 2 OS=Drosophila melanogaster OX=7227 GN=mt:CoII PE=3 SV=1	26.17	2	7.5	0.9997	FALSE	FALSE	1	1			0.785703	22.3446		21.9517			22.7374		21.9517	22.7374		21.9517			22.7374		0	2	0	1	2	0	sp|P00408|COX2_DROME	P00408	COX2_DROME	228	Drosophila melanogaster	3:Protein inferred from homology	0.999	5	5	5	0	2	0
P23380	P23380	Vha16-1	V-type proton ATPase 16 kDa proteolipid subunit c	sp|P23380|VATL_DROME V-type proton ATPase 16 kDa proteolipid subunit c OS=Drosophila melanogaster OX=7227 GN=Vha16-1 PE=2 SV=1	16.26	1	11.3	1	FALSE	FALSE	1	1			2.02509	22.0982		21.0857			23.1108		21.0857	23.1108		21.0857			23.1108		0	1	0	0	4	0	sp|P23380|VATL_DROME	P23380	VATL_DROME	159	Drosophila melanogaster	2:Experimental evidence at transcript level	0.999	5	5	5	0	1	0
P49455	P49455	Tm1	Tropomyosin-1, isoforms 33/34	sp|P49455|TPM4_DROME Tropomyosin-1, isoforms 33/34 OS=Drosophila melanogaster OX=7227 GN=Tm1 PE=2 SV=2	54.55	1	1.7	0.3434	FALSE	FALSE	0	0																			0	1	1	1	1	1	sp|P49455|TPM4_DROME	P49455	TPM4_DROME	518	Drosophila melanogaster	2:Experimental evidence at transcript level	0.977	5	5	5	0	1	1
P54397	P54397	Fkbp39	39 kDa FK506-binding nuclear protein	sp|P54397|FKB39_DROME 39 kDa FK506-binding nuclear protein OS=Drosophila melanogaster OX=7227 GN=Fkbp39 PE=1 SV=2	39.32	5	11.5	1	FALSE	FALSE	0	0																			0	0	0	5	0	0	sp|P54397|FKB39_DROME	P54397	FKB39_DROME	357	Drosophila melanogaster	1:Experimental evidence at protein level	0.9988	5	5	5	0	0	0
Q9VJ87	Q9VJ87	ncm	Pre-mRNA-splicing factor CWC22 homolog	sp|Q9VJ87|CWC22_DROME Pre-mRNA-splicing factor CWC22 homolog OS=Drosophila melanogaster OX=7227 GN=ncm PE=1 SV=3	151.55	4	3.5	1	FALSE	FALSE	1	1			-0.858086	20.4379		20.8669			20.0088		20.8669	20.0088		20.8669			20.0088		0	4	1	0	0	0	sp|Q9VJ87|CWC22_DROME	Q9VJ87	CWC22_DROME	1330	Drosophila melanogaster	1:Experimental evidence at protein level	0.999	5	5	5	0	4	1
Q9VKJ3	Q9VKJ3	Nup160	Nuclear pore complex protein Nup160 homolog	sp|Q9VKJ3|NU160_DROME Nuclear pore complex protein Nup160 homolog OS=Drosophila melanogaster OX=7227 GN=Nup160 PE=1 SV=1	160.17	3	2.6	1	FALSE	FALSE	0	0																			0	2	0	3	0	0	sp|Q9VKJ3|NU160_DROME	Q9VKJ3	NU160_DROME	1411	Drosophila melanogaster	1:Experimental evidence at protein level	0.999	5	5	5	0	2	0
Q9VVT2	Q9VVT2	Indy	Protein I'm not dead yet	sp|Q9VVT2|INDY1_DROME Protein I'm not dead yet OS=Drosophila melanogaster OX=7227 GN=Indy PE=2 SV=2	65.54	1	2.5	1	FALSE	FALSE	1	1			1.66848	21.9756		21.1414			22.8099		21.1414	22.8099		21.1414			22.8099		0	1	0	1	3	0	sp|Q9VVT2|INDY1_DROME	Q9VVT2	INDY1_DROME	590	Drosophila melanogaster	2:Experimental evidence at transcript level	0.999	5	5	5	0	1	0
A8JNU6	A8JNU6	Ogdh	oxoglutarate dehydrogenase (succinyl-transferring)	tr|A8JNU6|A8JNU6_DROME oxoglutarate dehydrogenase (succinyl-transferring) OS=Drosophila melanogaster OX=7227 GN=Ogdh PE=1 SV=1	122.82	4	4.5	1	FALSE	FALSE	0	0																			0	0	0	3	2	0	tr|A8JNU6|A8JNU6_DROME	A8JNU6	A8JNU6_DROME	1105	Drosophila melanogaster	1:Experimental evidence at protein level	0.9978	5	5	5	0	0	0
O18332	O18332	Rab1	FI01544p	tr|O18332|O18332_DROME FI01544p OS=Drosophila melanogaster OX=7227 GN=Rab1 PE=1 SV=1	22.75	3	20	1	FALSE	FALSE	0	0																			0	0	1	3	1	0	tr|O18332|O18332_DROME	O18332	O18332_DROME	205	Drosophila melanogaster	1:Experimental evidence at protein level	0.9989	5	2	5	0	0	1
O61360	O61360	crol	CROL ALPHA	tr|O61360|O61360_DROME CROL ALPHA OS=Drosophila melanogaster OX=7227 GN=crol PE=1 SV=1	106.29	3	3.8	1	FALSE	FALSE	1	1			-0.855103	21.4769		21.9045			21.0494		21.9045	21.0494		21.9045			21.0494		0	3	1	0	1	0	tr|O61360|O61360_DROME	O61360	O61360_DROME	962	Drosophila melanogaster	1:Experimental evidence at protein level	0.999	5	5	5	0	3	1
Q5U0X8	Q5U0X8	Dmel\CG12325	LD10780p	tr|Q5U0X8|Q5U0X8_DROME LD10780p OS=Drosophila melanogaster OX=7227 GN=Dmel\CG12325 PE=1 SV=1	105.92	4	3.8	1	FALSE	FALSE	0	0																			0	1	0	4	0	0	tr|Q5U0X8|Q5U0X8_DROME	Q5U0X8	Q5U0X8_DROME	949	Drosophila melanogaster	1:Experimental evidence at protein level	0.999	5	5	5	0	1	0
Q7K4Y0	Q7K4Y0	Desat1	Desaturase 1, isoform A	tr|Q7K4Y0|Q7K4Y0_DROME Desaturase 1, isoform A OS=Drosophila melanogaster OX=7227 GN=Desat1 PE=1 SV=1	43.39	4	15.7	1	FALSE	FALSE	0	0																			0	0	0	5	0	0	tr|Q7K4Y0|Q7K4Y0_DROME	Q7K4Y0	Q7K4Y0_DROME	383	Drosophila melanogaster	1:Experimental evidence at protein level	0.999	5	3	5	0	0	0
Q7KU01	Q7KU01	PNUTS	Phosphatase 1 nuclear targeting subunit, isoform D	tr|Q7KU01|Q7KU01_DROME Phosphatase 1 nuclear targeting subunit, isoform D OS=Drosophila melanogaster OX=7227 GN=PNUTS PE=1 SV=1	120.56	2	1.9	0.953	FALSE	FALSE	0	0																			1	2	0	0	2	0	tr|Q7KU01|Q7KU01_DROME	Q7KU01	Q7KU01_DROME	1135	Drosophila melanogaster	1:Experimental evidence at protein level	0.9948	5	5	5	1	2	0
Q9VE98	Q9VE98	Dmel\CG8064	GH01043p	tr|Q9VE98|Q9VE98_DROME GH01043p OS=Drosophila melanogaster OX=7227 GN=Dmel\CG8064 PE=1 SV=1	103.09	2	2.6	0.999	FALSE	FALSE	0	0																			1	1	0	2	1	0	tr|Q9VE98|Q9VE98_DROME	Q9VE98	Q9VE98_DROME	922	Drosophila melanogaster	1:Experimental evidence at protein level	0.9985	5	5	5	1	1	0
Q9VFF0	Q9VFF0	UQCR-C1	GH01077p	tr|Q9VFF0|Q9VFF0_DROME GH01077p OS=Drosophila melanogaster OX=7227 GN=UQCR-C1 PE=1 SV=2	51.84	4	8.3	1	FALSE	FALSE	0	0																			0	0	0	3	2	0	tr|Q9VFF0|Q9VFF0_DROME	Q9VFF0	Q9VFF0_DROME	470	Drosophila melanogaster	1:Experimental evidence at protein level	0.9988	5	5	5	0	0	0
Q9VJY3	Q9VJY3	Dmel\CG7110	Uncharacterized protein, isoform B	tr|Q9VJY3|Q9VJY3_DROME Uncharacterized protein, isoform B OS=Drosophila melanogaster OX=7227 GN=Dmel\CG7110 PE=4 SV=3	94.91	5	6.8	1	FALSE	FALSE	0	0																			0	0	0	4	1	0	tr|Q9VJY3|Q9VJY3_DROME	Q9VJY3	Q9VJY3_DROME	825	Drosophila melanogaster	4:Protein predicted	0.999	5	5	5	0	0	0
Q9VRI0	Q9VRI0	Ddx56	ATP-dependent RNA helicase	tr|Q9VRI0|Q9VRI0_DROME ATP-dependent RNA helicase OS=Drosophila melanogaster OX=7227 GN=Ddx56 PE=1 SV=2	62.84	2	5.4	1	FALSE	FALSE	0	0																			1	2	0	1	1	0	tr|Q9VRI0|Q9VRI0_DROME	Q9VRI0	Q9VRI0_DROME	560	Drosophila melanogaster	1:Experimental evidence at protein level	0.999	5	5	5	1	2	0
Q9VZ34	Q9VZ34	Dmel\CG2076	RH72958p	tr|Q9VZ34|Q9VZ34_DROME RH72958p OS=Drosophila melanogaster OX=7227 GN=Dmel\CG2076 PE=1 SV=1	35.79	2	6.7	1	FALSE	FALSE	1	1			1.13689	22.667		22.0986			23.2355		22.0986	23.2355		22.0986			23.2355		0	2	0	0	3	0	tr|Q9VZ34|Q9VZ34_DROME	Q9VZ34	Q9VZ34_DROME	341	Drosophila melanogaster	1:Experimental evidence at protein level	0.999	5	5	5	0	2	0
Q9W526	Q9W526	Dmel\CG16903	LD24704p	tr|Q9W526|Q9W526_DROME LD24704p OS=Drosophila melanogaster OX=7227 GN=Dmel\CG16903 PE=1 SV=1	62.28	2	5.4	0.9991	FALSE	FALSE	0	0																			2	1	0	1	0	1	tr|Q9W526|Q9W526_DROME	Q9W526	Q9W526_DROME	560	Drosophila melanogaster	1:Experimental evidence at protein level	0.999	5	5	5	2	1	0
X2JGK1	X2JGK1	CG18490	Uncharacterized protein, isoform K	tr|X2JGK1|X2JGK1_DROME Uncharacterized protein, isoform K OS=Drosophila melanogaster OX=7227 GN=CG18490 PE=4 SV=1	140.28	4	4.5	1	FALSE	FALSE	0	0																			0	0	0	3	1	1	tr|X2JGK1|X2JGK1_DROME	X2JGK1	X2JGK1_DROME	1302	Drosophila melanogaster	4:Protein predicted	0.999	5	5	5	0	0	0
P05205	P05205	Su(var)205	Heterochromatin protein 1	sp|P05205|HP1_DROME Heterochromatin protein 1 OS=Drosophila melanogaster OX=7227 GN=Su(var)205 PE=1 SV=2	23.17	2	13.6	1	FALSE	FALSE	1	1			0.459261	20.9938		20.7642			21.2235		20.7642	21.2235		20.7642			21.2235		0	1	0	0	2	1	sp|P05205|HP1_DROME	P05205	HP1_DROME	206	Drosophila melanogaster	1:Experimental evidence at protein level	0.9989	4	4	4	0	1	0
P07909	P07909	Hrb98DE	Heterogeneous nuclear ribonucleoprotein A1	sp|P07909|ROA1_DROME Heterogeneous nuclear ribonucleoprotein A1 OS=Drosophila melanogaster OX=7227 GN=Hrb98DE PE=2 SV=1	39.01	4	15.3	1	FALSE	FALSE	0	0																			0	0	4	0	0	0	sp|P07909|ROA1_DROME	P07909	ROA1_DROME	365	Drosophila melanogaster	2:Experimental evidence at transcript level	0.9986	4	4	4	0	0	4
P08928	P08928	Lam	Lamin Dm0	sp|P08928|LAM0_DROME Lamin Dm0 OS=Drosophila melanogaster OX=7227 GN=Lam PE=1 SV=4	71.26	3	4	1	FALSE	FALSE	0	0																			0	2	0	1	1	0	sp|P08928|LAM0_DROME	P08928	LAM0_DROME	622	Drosophila melanogaster	1:Experimental evidence at protein level	0.9921	4	4	4	0	2	0
P21187	P21187	pAbp	Polyadenylate-binding protein	sp|P21187|PABP_DROME Polyadenylate-binding protein OS=Drosophila melanogaster OX=7227 GN=pAbp PE=1 SV=3	69.88	2	5.2	1	FALSE	FALSE	1	1			-0.102897	21.7285		21.78			21.6771		21.78	21.6771		21.78			21.6771		0	2	0	0	1	1	sp|P21187|PABP_DROME	P21187	PABP_DROME	634	Drosophila melanogaster	1:Experimental evidence at protein level	0.999	4	4	4	0	2	0
P48602	P48602	Vha68-1	V-type proton ATPase catalytic subunit A isoform 1	sp|P48602|VATA1_DROME V-type proton ATPase catalytic subunit A isoform 1 OS=Drosophila melanogaster OX=7227 GN=Vha68-1 PE=2 SV=2	68.33	2	6.2	0.965	FALSE	FALSE	0	0																			1	1	1	1	0	0	sp|P48602|VATA1_DROME	P48602	VATA1_DROME	614	Drosophila melanogaster	2:Experimental evidence at transcript level	0.9979	4	1	4	1	0	0
P50882	P50882	RpL9	Large ribosomal subunit protein uL6	sp|P50882|RL9_DROME Large ribosomal subunit protein uL6 OS=Drosophila melanogaster OX=7227 GN=RpL9 PE=1 SV=2	21.38	4	14.7	1	FALSE	FALSE	1	1			0.3778	21.5819		21.393			21.7708		21.393	21.7708		21.393			21.7708		0	2	0	0	2	0	sp|P50882|RL9_DROME	P50882	RL9_DROME	190	Drosophila melanogaster	1:Experimental evidence at protein level	0.9989	4	4	4	0	2	0
P55828	P55828	RpS20	Small ribosomal subunit protein uS10	sp|P55828|RS20_DROME Small ribosomal subunit protein uS10 OS=Drosophila melanogaster OX=7227 GN=RpS20 PE=1 SV=1	13.48	1	12.5	1	FALSE	FALSE	1	1			2.90989	20.5469	19.092			22.0019			19.092	22.0019	19.092			22.0019			0	1	0	2	1	0	sp|P55828|RS20_DROME	P55828	RS20_DROME	120	Drosophila melanogaster	1:Experimental evidence at protein level	0.999	4	4	4	0	1	0
P91679	P91679	yin	Peptide transporter family 1	sp|P91679|PEPT1_DROME Peptide transporter family 1 OS=Drosophila melanogaster OX=7227 GN=yin PE=1 SV=2	82.19	1	1.6	0.9137	FALSE	FALSE	0	0																			0	1	0	2	1	0	sp|P91679|PEPT1_DROME	P91679	PEPT1_DROME	743	Drosophila melanogaster	1:Experimental evidence at protein level	0.9988	4	4	4	0	1	0
Q02748	Q02748	eIF4A	Eukaryotic initiation factor 4A	sp|Q02748|IF4A_DROME Eukaryotic initiation factor 4A OS=Drosophila melanogaster OX=7227 GN=eIF4A PE=1 SV=3	45.85	3	6.2	1	FALSE	FALSE	0	0																			0	0	1	2	1	0	sp|Q02748|IF4A_DROME	Q02748	IF4A_DROME	403	Drosophila melanogaster	1:Experimental evidence at protein level	0.9983	4	4	4	0	0	1
Q23978	Q23978	Myo31DF	Unconventional myosin ID	sp|Q23978|MY31D_DROME Unconventional myosin ID OS=Drosophila melanogaster OX=7227 GN=Myo31DF PE=1 SV=1	117.02	2	2.7	0.9998	FALSE	FALSE	0	0																			0	1	1	1	1	0	sp|Q23978|MY31D_DROME	Q23978	MY31D_DROME	1011	Drosophila melanogaster	1:Experimental evidence at protein level	0.999	4	4	4	0	1	1
Q9V3P0	Q9V3P0	Jafrac1	Peroxiredoxin 1	sp|Q9V3P0|PRDX1_DROME Peroxiredoxin 1 OS=Drosophila melanogaster OX=7227 GN=Jafrac1 PE=1 SV=1	21.72	1	5.7	0.9221	FALSE	FALSE	0	0																			0	1	1	0	1	1	sp|Q9V3P0|PRDX1_DROME	Q9V3P0	PRDX1_DROME	194	Drosophila melanogaster	1:Experimental evidence at protein level	0.999	4	4	4	0	1	1
Q9VIF6	Q9VIF6	pths	ATP-dependent RNA helicase DDX47	sp|Q9VIF6|DDX47_DROME ATP-dependent RNA helicase DDX47 OS=Drosophila melanogaster OX=7227 GN=pths PE=1 SV=1	56.45	1	2.2	0.7166	FALSE	FALSE	0	0																			0	1	1	1	1	0	sp|Q9VIF6|DDX47_DROME	Q9VIF6	DDX47_DROME	507	Drosophila melanogaster	1:Experimental evidence at protein level	0.9952	4	4	4	0	1	1
Q9VT04	Q9VT04	path	Proton-coupled amino acid transporter-like protein pathetic	sp|Q9VT04|PATH_DROME Proton-coupled amino acid transporter-like protein pathetic OS=Drosophila melanogaster OX=7227 GN=path PE=1 SV=1	52.02	2	5.9	1	FALSE	FALSE	1	1			-0.167482	21.8412		21.9249			21.7574		21.9249	21.7574		21.9249			21.7574		0	1	0	1	2	0	sp|Q9VT04|PATH_DROME	Q9VT04	PATH_DROME	471	Drosophila melanogaster	1:Experimental evidence at protein level	0.999	4	4	4	0	1	0
Q9VTP4	Q9VTP4	RpL10Ab	Large ribosomal subunit protein uL1	sp|Q9VTP4|R10AB_DROME Large ribosomal subunit protein uL1 OS=Drosophila melanogaster OX=7227 GN=RpL10Ab PE=1 SV=2	24.26	2	10.1	0.9996	FALSE	FALSE	0	0																			0	1	0	2	1	0	sp|Q9VTP4|R10AB_DROME	Q9VTP4	R10AB_DROME	217	Drosophila melanogaster	1:Experimental evidence at protein level	0.9989	4	4	4	0	1	0
Q9VUV9	Q9VUV9	Brr2	U5 small nuclear ribonucleoprotein 200 kDa helicase	sp|Q9VUV9|U520_DROME U5 small nuclear ribonucleoprotein 200 kDa helicase OS=Drosophila melanogaster OX=7227 GN=Brr2 PE=2 SV=4	244.36	3	1.5	1	FALSE	FALSE	0	0																			0	2	0	0	2	0	sp|Q9VUV9|U520_DROME	Q9VUV9	U520_DROME	2142	Drosophila melanogaster	2:Experimental evidence at transcript level	0.9976	4	4	4	0	2	0
A0A0B4K6G3	A0A0B4K6G3	pps	Protein partner of snf, isoform B	tr|A0A0B4K6G3|A0A0B4K6G3_DROME Protein partner of snf, isoform B OS=Drosophila melanogaster OX=7227 GN=pps PE=1 SV=1	222.09	2	1.3	0.9983	FALSE	FALSE	0	0																			0	1	0	2	1	0	tr|A0A0B4K6G3|A0A0B4K6G3_DROME	A0A0B4K6G3	A0A0B4K6G3_DROME	2018	Drosophila melanogaster	1:Experimental evidence at protein level	0.9977	4	4	4	0	1	0
A0A0B4KH86	A0A0B4KH86	Irk1	Inwardly rectifying potassium channel 1, isoform F	tr|A0A0B4KH86|A0A0B4KH86_DROME Inwardly rectifying potassium channel 1, isoform F OS=Drosophila melanogaster OX=7227 GN=Irk1 PE=1 SV=1	71.68	4	6.4	1	FALSE	FALSE	0	0																			0	0	0	4	0	0	tr|A0A0B4KH86|A0A0B4KH86_DROME	A0A0B4KH86	A0A0B4KH86_DROME	652	Drosophila melanogaster	1:Experimental evidence at protein level	0.999	4	4	4	0	0	0
E2QCS8	E2QCS8	tho2	THO complex subunit 2	tr|E2QCS8|E2QCS8_DROME THO complex subunit 2 OS=Drosophila melanogaster OX=7227 GN=tho2 PE=1 SV=1	188.49	4	2.9	1	FALSE	FALSE	1	1			1.51815	20.1985	19.4394			20.9576			19.4394	20.9576	19.4394			20.9576			0	1	0	3	0	0	tr|E2QCS8|E2QCS8_DROME	E2QCS8	E2QCS8_DROME	1642	Drosophila melanogaster	1:Experimental evidence at protein level	0.9989	4	4	4	0	1	0
Q8MRW1	Q8MRW1	Tim23	SD19278p	tr|Q8MRW1|Q8MRW1_DROME SD19278p OS=Drosophila melanogaster OX=7227 GN=Tim23 PE=1 SV=1	22.12	2	19.4	1	FALSE	FALSE	0	0																			0	0	0	1	3	0	tr|Q8MRW1|Q8MRW1_DROME	Q8MRW1	Q8MRW1_DROME	206	Drosophila melanogaster	1:Experimental evidence at protein level	0.999	4	4	4	0	0	0
Q9VC34	Q9VC34	Dmel\CG6980	GH10293p	tr|Q9VC34|Q9VC34_DROME GH10293p OS=Drosophila melanogaster OX=7227 GN=Dmel\CG6980 PE=2 SV=1	28.91	1	3.6	0.7353	FALSE	FALSE	0	0																			0	1	1	0	1	1	tr|Q9VC34|Q9VC34_DROME	Q9VC34	Q9VC34_DROME	250	Drosophila melanogaster	2:Experimental evidence at transcript level	0.9956	4	4	4	0	1	1
Q9VK06	Q9VK06	CG6263	Phospholipid-transporting ATPase	tr|Q9VK06|Q9VK06_DROME Phospholipid-transporting ATPase OS=Drosophila melanogaster OX=7227 GN=CG6263 PE=1 SV=2	139.38	2	1.8	0.9649	FALSE	FALSE	0	0																			0	1	0	2	1	0	tr|Q9VK06|Q9VK06_DROME	Q9VK06	Q9VK06_DROME	1256	Drosophila melanogaster	1:Experimental evidence at protein level	0.9849	4	4	4	0	1	0
Q9VL75	Q9VL75	Bka	Bekka	tr|Q9VL75|Q9VL75_DROME Bekka OS=Drosophila melanogaster OX=7227 GN=Bka PE=1 SV=2	23.25	3	14	1	FALSE	FALSE	1	1			-0.049735	22.1558	22.1807			22.131			22.1807	22.131	22.1807			22.131			1	0	0	3	0	0	tr|Q9VL75|Q9VL75_DROME	Q9VL75	Q9VL75_DROME	200	Drosophila melanogaster	1:Experimental evidence at protein level	0.9978	4	4	4	1	0	0
Q9VS57	Q9VS57	Sec63	RE14391p	tr|Q9VS57|Q9VS57_DROME RE14391p OS=Drosophila melanogaster OX=7227 GN=Sec63 PE=1 SV=1	85.8	4	6.4	1	FALSE	FALSE	0	0																			0	0	0	4	0	0	tr|Q9VS57|Q9VS57_DROME	Q9VS57	Q9VS57_DROME	753	Drosophila melanogaster	1:Experimental evidence at protein level	0.999	4	4	4	0	0	0
Q9VUN7	Q9VUN7	Dmel\CG7275	DDB1- and CUL4-associated factor 13	tr|Q9VUN7|Q9VUN7_DROME DDB1- and CUL4-associated factor 13 OS=Drosophila melanogaster OX=7227 GN=Dmel\CG7275 PE=1 SV=2	51.42	4	9	1	FALSE	FALSE	0	0																			0	1	2	1	0	0	tr|Q9VUN7|Q9VUN7_DROME	Q9VUN7	Q9VUN7_DROME	446	Drosophila melanogaster	1:Experimental evidence at protein level	0.9978	4	4	4	0	1	2
Q9VZC8	Q9VZC8	Dmel\CG15019	GEO12024p1	tr|Q9VZC8|Q9VZC8_DROME GEO12024p1 OS=Drosophila melanogaster OX=7227 GN=Dmel\CG15019 PE=1 SV=1	17.26	2	19.9	0.9999	FALSE	FALSE	1	1			0.187142	22.4915			22.3979			22.5851	22.3979	22.5851			22.3979			22.5851	0	0	1	0	0	3	tr|Q9VZC8|Q9VZC8_DROME	Q9VZC8	Q9VZC8_DROME	146	Drosophila melanogaster	1:Experimental evidence at protein level	0.999	4	4	4	0	0	1
Q9VZI4	Q9VZI4	CT34848	Uncharacterized protein, isoform A	tr|Q9VZI4|Q9VZI4_DROME Uncharacterized protein, isoform A OS=Drosophila melanogaster OX=7227 GN=CT34848 PE=4 SV=1	51.75	4	9.3	1	FALSE	FALSE	0	0																			0	0	0	3	1	0	tr|Q9VZI4|Q9VZI4_DROME	Q9VZI4	Q9VZI4_DROME	454	Drosophila melanogaster	4:Protein predicted	0.9988	4	4	4	0	0	0
O18405	O18405	Surf4	Surfeit locus protein 4 homolog	sp|O18405|SURF4_DROME Surfeit locus protein 4 homolog OS=Drosophila melanogaster OX=7227 GN=Surf4 PE=2 SV=1	30.53	3	10	1	FALSE	FALSE	0	0																			0	0	0	3	0	0	sp|O18405|SURF4_DROME	O18405	SURF4_DROME	270	Drosophila melanogaster	2:Experimental evidence at transcript level	0.9981	3	3	3	0	0	0
P17133	P17133	snRNP-U1-70K	U1 small nuclear ribonucleoprotein 70 kDa	sp|P17133|RU17_DROME U1 small nuclear ribonucleoprotein 70 kDa OS=Drosophila melanogaster OX=7227 GN=snRNP-U1-70K PE=1 SV=2	52.87	2	3.8	0.9708	FALSE	FALSE	0	0																			0	2	0	0	1	0	sp|P17133|RU17_DROME	P17133	RU17_DROME	448	Drosophila melanogaster	1:Experimental evidence at protein level	0.9969	3	3	3	0	2	0
P18824	P18824	arm	Armadillo segment polarity protein	sp|P18824|ARM_DROME Armadillo segment polarity protein OS=Drosophila melanogaster OX=7227 GN=arm PE=1 SV=1	91.1	2	2.8	1	FALSE	FALSE	0	0																			0	0	2	0	0	1	sp|P18824|ARM_DROME	P18824	ARM_DROME	843	Drosophila melanogaster	1:Experimental evidence at protein level	0.999	3	3	3	0	0	2
P26686	P26686	B52	Serine-arginine protein 55	sp|P26686|SRR55_DROME Serine-arginine protein 55 OS=Drosophila melanogaster OX=7227 GN=B52 PE=1 SV=4	42.79	2	4.3	0.9966	FALSE	FALSE	0	0																			0	0	1	0	2	0	sp|P26686|SRR55_DROME	P26686	SRR55_DROME	376	Drosophila melanogaster	1:Experimental evidence at protein level	0.9982	3	3	3	0	0	1
P52172	P52172	srp	Box A-binding factor	sp|P52172|SRP_DROME Box A-binding factor OS=Drosophila melanogaster OX=7227 GN=srp PE=1 SV=2	134.08	2	2.1	0.9904	FALSE	FALSE	0	0																			0	1	0	0	2	0	sp|P52172|SRP_DROME	P52172	SRP_DROME	1264	Drosophila melanogaster	1:Experimental evidence at protein level	0.9945	3	3	3	0	1	0
P91929	P91929	ND-42	NADH dehydrogenase [ubiquinone] 1 alpha subcomplex subunit 10, mitochondrial	sp|P91929|NDUAA_DROME NADH dehydrogenase [ubiquinone] 1 alpha subcomplex subunit 10, mitochondrial OS=Drosophila melanogaster OX=7227 GN=ND-42 PE=1 SV=2	46.87	2	4.7	0.9991	FALSE	FALSE	0	0																			0	1	0	2	0	0	sp|P91929|NDUAA_DROME	P91929	NDUAA_DROME	407	Drosophila melanogaster	1:Experimental evidence at protein level	0.9985	3	3	3	0	1	0
Q04047	Q04047	nonA	Protein no-on-transient A	sp|Q04047|NONA_DROME Protein no-on-transient A OS=Drosophila melanogaster OX=7227 GN=nonA PE=1 SV=2	76.93	3	4.4	1	FALSE	FALSE	0	0																			0	2	0	1	0	0	sp|Q04047|NONA_DROME	Q04047	NONA_DROME	700	Drosophila melanogaster	1:Experimental evidence at protein level	0.999	3	3	3	0	2	0
Q06559	Q06559	RpS3	Small ribosomal subunit protein uS3	sp|Q06559|RS3_DROME Small ribosomal subunit protein uS3 OS=Drosophila melanogaster OX=7227 GN=RpS3 PE=1 SV=1	27.45	3	12.2	1	FALSE	FALSE	0	0																			0	0	0	3	0	0	sp|Q06559|RS3_DROME	Q06559	RS3_DROME	246	Drosophila melanogaster	1:Experimental evidence at protein level	0.999	3	3	3	0	0	0
Q7K3L1	Q7K3L1	mars	Guanylate kinase-associated protein mars	sp|Q7K3L1|MARS_DROME Guanylate kinase-associated protein mars OS=Drosophila melanogaster OX=7227 GN=mars PE=1 SV=1	101.88	2	2.1	0.8897	FALSE	FALSE	0	0																			0	2	0	1	0	0	sp|Q7K3L1|MARS_DROME	Q7K3L1	MARS_DROME	921	Drosophila melanogaster	1:Experimental evidence at protein level	0.9717	3	3	3	0	2	0
Q8IQ70	Q8IQ70	MCU	Calcium uniporter protein, mitochondrial	sp|Q8IQ70|MCU_DROME Calcium uniporter protein, mitochondrial OS=Drosophila melanogaster OX=7227 GN=MCU PE=1 SV=2	42.45	1	2.5	0.9149	FALSE	FALSE	0	0																			0	1	0	1	1	0	sp|Q8IQ70|MCU_DROME	Q8IQ70	MCU_DROME	366	Drosophila melanogaster	1:Experimental evidence at protein level	0.9989	3	3	3	0	1	0
Q9V468	Q9V468	CG9776	Zinc finger matrin-type protein CG9776	sp|Q9V468|Y9776_DROME Zinc finger matrin-type protein CG9776 OS=Drosophila melanogaster OX=7227 GN=CG9776 PE=1 SV=1	140.21	3	2.3	1	FALSE	FALSE	1	1			-0.406844	19.4948		19.6982			19.2914		19.6982	19.2914		19.6982			19.2914		0	3	0	0	0	0	sp|Q9V468|Y9776_DROME	Q9V468	Y9776_DROME	1260	Drosophila melanogaster	1:Experimental evidence at protein level	0.9935	3	3	3	0	3	0
Q9VAW5	Q9VAW5	larp	La-related protein 1	sp|Q9VAW5|LARP_DROME La-related protein 1 OS=Drosophila melanogaster OX=7227 GN=larp PE=1 SV=5	178.04	3	1.9	1	FALSE	FALSE	0	0																			0	3	0	0	0	0	sp|Q9VAW5|LARP_DROME	Q9VAW5	LARP_DROME	1673	Drosophila melanogaster	1:Experimental evidence at protein level	0.999	3	3	3	0	3	0
Q9VCA8	Q9VCA8	mask	Ankyrin repeat and KH domain-containing protein mask	sp|Q9VCA8|ANKHM_DROME Ankyrin repeat and KH domain-containing protein mask OS=Drosophila melanogaster OX=7227 GN=mask PE=1 SV=2	422.94	2	0.6	0.9265	FALSE	FALSE	0	0																			1	1	0	0	0	1	sp|Q9VCA8|ANKHM_DROME	Q9VCA8	ANKHM_DROME	4001	Drosophila melanogaster	1:Experimental evidence at protein level	0.9894	3	3	3	1	1	0
Q9VD51	Q9VD51	pit	Probable ATP-dependent RNA helicase pitchoune	sp|Q9VD51|DDX18_DROME Probable ATP-dependent RNA helicase pitchoune OS=Drosophila melanogaster OX=7227 GN=pit PE=2 SV=2	76.88	2	2.9	0.8994	FALSE	FALSE	0	0																			1	1	0	1	0	0	sp|Q9VD51|DDX18_DROME	Q9VD51	DDX18_DROME	680	Drosophila melanogaster	2:Experimental evidence at transcript level	0.9895	3	3	3	1	1	0
Q9VKK1	Q9VKK1	Ge-1	Enhancer of mRNA-decapping protein 4 homolog	sp|Q9VKK1|EDC4_DROME Enhancer of mRNA-decapping protein 4 homolog OS=Drosophila melanogaster OX=7227 GN=Ge-1 PE=1 SV=2	149.16	2	1.2	0.8637	FALSE	FALSE	0	0																			0	1	0	1	0	1	sp|Q9VKK1|EDC4_DROME	Q9VKK1	EDC4_DROME	1354	Drosophila melanogaster	1:Experimental evidence at protein level	0.9854	3	3	3	0	1	0
Q9VWN4	Q9VWN4	Flacc	Fl(2)d-associated complex component	sp|Q9VWN4|FLACC_DROME Fl(2)d-associated complex component OS=Drosophila melanogaster OX=7227 GN=Flacc PE=1 SV=1	128.9	2	1.5	0.8513	FALSE	FALSE	0	0																			1	1	0	1	0	0	sp|Q9VWN4|FLACC_DROME	Q9VWN4	FLACC_DROME	1150	Drosophila melanogaster	1:Experimental evidence at protein level	0.9755	3	3	3	1	1	0
Q9VZM5	Q9VZM5	PIG-B	GPI mannosyltransferase 3	sp|Q9VZM5|PIGB_DROME GPI mannosyltransferase 3 OS=Drosophila melanogaster OX=7227 GN=PIG-B PE=2 SV=2	64.97	3	4.6	1	FALSE	FALSE	0	0																			0	0	0	3	0	0	sp|Q9VZM5|PIGB_DROME	Q9VZM5	PIGB_DROME	561	Drosophila melanogaster	2:Experimental evidence at transcript level	0.9984	3	3	3	0	0	0
Q9W1X4	Q9W1X4	Nup214	Nuclear pore complex protein Nup214	sp|Q9W1X4|NU214_DROME Nuclear pore complex protein Nup214 OS=Drosophila melanogaster OX=7227 GN=Nup214 PE=1 SV=2	175.07	3	1.9	1	FALSE	FALSE	0	0																			0	0	0	3	0	0	sp|Q9W1X4|NU214_DROME	Q9W1X4	NU214_DROME	1711	Drosophila melanogaster	1:Experimental evidence at protein level	0.9985	3	3	3	0	0	0
O46307	O46307	EG:8D8.4	EG:8D8.4 protein	tr|O46307|O46307_DROME EG:8D8.4 protein OS=Drosophila melanogaster OX=7227 GN=EG:8D8.4 PE=3 SV=1	88.48	3	4	1	FALSE	FALSE	0	0																			0	0	0	3	0	0	tr|O46307|O46307_DROME	O46307	O46307_DROME	771	Drosophila melanogaster	3:Protein inferred from homology	0.9971	3	3	3	0	0	0
O97102	O97102	Sumo	Small ubiquitin-related modifier	tr|O97102|O97102_DROME Small ubiquitin-related modifier OS=Drosophila melanogaster OX=7227 GN=Sumo PE=1 SV=1	10.12	2	25.6	0.9991	FALSE	FALSE	0	0																			1	0	0	0	1	1	tr|O97102|O97102_DROME	O97102	O97102_DROME	90	Drosophila melanogaster	1:Experimental evidence at protein level	0.9984	3	3	3	1	0	0
Q6NQY9	Q6NQY9	cg9143	ATP-dependent RNA helicase	tr|Q6NQY9|Q6NQY9_DROME ATP-dependent RNA helicase OS=Drosophila melanogaster OX=7227 GN=cg9143 PE=1 SV=1	91.52	3	4.2	1	FALSE	FALSE	0	0																			0	0	0	2	1	0	tr|Q6NQY9|Q6NQY9_DROME	Q6NQY9	Q6NQY9_DROME	813	Drosophila melanogaster	1:Experimental evidence at protein level	0.9989	3	3	3	0	0	0
Q7JXU4	Q7JXU4	Ns2	Nucleolar GTP-binding protein 2	tr|Q7JXU4|Q7JXU4_DROME Nucleolar GTP-binding protein 2 OS=Drosophila melanogaster OX=7227 GN=Ns2 PE=1 SV=1	76.56	2	3.1	1	FALSE	FALSE	0	0																			1	0	0	2	0	0	tr|Q7JXU4|Q7JXU4_DROME	Q7JXU4	Q7JXU4_DROME	674	Drosophila melanogaster	1:Experimental evidence at protein level	0.9981	3	3	3	1	0	0
Q7K172	Q7K172	ste24a	CAAX prenyl protease	tr|Q7K172|Q7K172_DROME CAAX prenyl protease OS=Drosophila melanogaster OX=7227 GN=ste24a PE=1 SV=1	51.61	3	5.3	1	FALSE	FALSE	0	0																			0	0	0	3	0	0	tr|Q7K172|Q7K172_DROME	Q7K172	Q7K172_DROME	451	Drosophila melanogaster	1:Experimental evidence at protein level	0.9954	3	2	3	0	0	0
Q7KHK9	Q7KHK9	Strica	DREAM	tr|Q7KHK9|Q7KHK9_DROME DREAM OS=Drosophila melanogaster OX=7227 GN=Strica PE=1 SV=1	57.41	3	6.1	1	FALSE	FALSE	0	0																			0	0	0	2	1	0	tr|Q7KHK9|Q7KHK9_DROME	Q7KHK9	Q7KHK9_DROME	527	Drosophila melanogaster	1:Experimental evidence at protein level	0.9987	3	3	3	0	0	0
Q8IMV6	Q8IMV6	Saf-B	Scaffold attachment factor B, isoform B	tr|Q8IMV6|Q8IMV6_DROME Scaffold attachment factor B, isoform B OS=Drosophila melanogaster OX=7227 GN=Saf-B PE=1 SV=2	102.01	3	2.8	1	FALSE	FALSE	0	0																			0	0	3	0	0	0	tr|Q8IMV6|Q8IMV6_DROME	Q8IMV6	Q8IMV6_DROME	928	Drosophila melanogaster	1:Experimental evidence at protein level	0.9974	3	3	3	0	0	3
Q8MT48	Q8MT48	CG9416-PA	RE28322p	tr|Q8MT48|Q8MT48_DROME RE28322p OS=Drosophila melanogaster OX=7227 GN=CG9416-PA PE=2 SV=1	98.01	3	3.6	1	FALSE	FALSE	0	0																			0	0	0	3	0	0	tr|Q8MT48|Q8MT48_DROME	Q8MT48	Q8MT48_DROME	861	Drosophila melanogaster	2:Experimental evidence at transcript level	0.9989	3	3	3	0	0	0
Q8SWW4	Q8SWW4	anon-WO0140519.52	LD28380p	tr|Q8SWW4|Q8SWW4_DROME LD28380p OS=Drosophila melanogaster OX=7227 GN=anon-WO0140519.52 PE=1 SV=1	190.96	2	1.4	0.9892	FALSE	FALSE	0	0																			0	1	0	2	0	0	tr|Q8SWW4|Q8SWW4_DROME	Q8SWW4	Q8SWW4_DROME	1710	Drosophila melanogaster	1:Experimental evidence at protein level	0.9984	3	3	3	0	1	0
Q8T4G5	Q8T4G5	Afg3l2	AFG3 like matrix AAA peptidase subunit 2, isoform A	tr|Q8T4G5|Q8T4G5_DROME AFG3 like matrix AAA peptidase subunit 2, isoform A OS=Drosophila melanogaster OX=7227 GN=Afg3l2 PE=1 SV=1	89.64	3	3.6	0.9998	FALSE	FALSE	0	0																			1	2	0	0	0	0	tr|Q8T4G5|Q8T4G5_DROME	Q8T4G5	Q8T4G5_DROME	826	Drosophila melanogaster	1:Experimental evidence at protein level	0.9768	3	3	3	1	2	0
Q95T98	Q95T98	CG9798	Elongation of very long chain fatty acids protein	tr|Q95T98|Q95T98_DROME Elongation of very long chain fatty acids protein OS=Drosophila melanogaster OX=7227 GN=CG9798 PE=2 SV=1	41.14	1	2.5	0.9068	FALSE	FALSE	0	0																			1	0	0	1	1	0	tr|Q95T98|Q95T98_DROME	Q95T98	Q95T98_DROME	354	Drosophila melanogaster	2:Experimental evidence at transcript level	0.9987	3	3	3	1	0	0
Q95WY3	Q95WY3	Nop56	FI04781p	tr|Q95WY3|Q95WY3_DROME FI04781p OS=Drosophila melanogaster OX=7227 GN=Nop56 PE=1 SV=1	54.8	3	7.7	1	FALSE	FALSE	0	0																			0	0	0	3	0	0	tr|Q95WY3|Q95WY3_DROME	Q95WY3	Q95WY3_DROME	496	Drosophila melanogaster	1:Experimental evidence at protein level	0.999	3	3	3	0	0	0
Q9V3A8	Q9V3A8	ergic53	Ergic53, isoform A	tr|Q9V3A8|Q9V3A8_DROME Ergic53, isoform A OS=Drosophila melanogaster OX=7227 GN=ergic53 PE=1 SV=1	57.53	2	3.3	0.947	FALSE	FALSE	0	0																			0	0	0	2	1	0	tr|Q9V3A8|Q9V3A8_DROME	Q9V3A8	Q9V3A8_DROME	512	Drosophila melanogaster	1:Experimental evidence at protein level	0.986	3	3	3	0	0	0
Q9V9Z8	Q9V9Z8	Dmel\CG15561	G-patch domain-containing protein	tr|Q9V9Z8|Q9V9Z8_DROME G-patch domain-containing protein OS=Drosophila melanogaster OX=7227 GN=Dmel\CG15561 PE=4 SV=2	39.92	2	6.2	0.9999	FALSE	FALSE	0	0																			1	1	0	1	0	0	tr|Q9V9Z8|Q9V9Z8_DROME	Q9V9Z8	Q9V9Z8_DROME	357	Drosophila melanogaster	4:Protein predicted	0.9989	3	3	3	1	1	0
Q9VCY1	Q9VCY1	Dmel\CG6937	RRM domain-containing protein	tr|Q9VCY1|Q9VCY1_DROME RRM domain-containing protein OS=Drosophila melanogaster OX=7227 GN=Dmel\CG6937 PE=1 SV=1	39.54	3	8.4	1	FALSE	FALSE	0	0																			1	0	0	1	1	0	tr|Q9VCY1|Q9VCY1_DROME	Q9VCY1	Q9VCY1_DROME	356	Drosophila melanogaster	1:Experimental evidence at protein level	0.999	3	3	3	1	0	0
Q9VEH2	Q9VEH2	Dmel\CG7523	Transmembrane protein 192	tr|Q9VEH2|Q9VEH2_DROME Transmembrane protein 192 OS=Drosophila melanogaster OX=7227 GN=Dmel\CG7523 PE=1 SV=1	29.14	3	10.8	1	FALSE	FALSE	1	1			2.61013	19.8233		18.5182			21.1284		18.5182	21.1284		18.5182			21.1284		0	0	0	1	2	0	tr|Q9VEH2|Q9VEH2_DROME	Q9VEH2	Q9VEH2_DROME	260	Drosophila melanogaster	1:Experimental evidence at protein level	0.9906	3	3	3	0	0	0
Q9VGM1	Q9VGM1	Mrp4	Multidrug resistance protein 4	tr|Q9VGM1|Q9VGM1_DROME Multidrug resistance protein 4 OS=Drosophila melanogaster OX=7227 GN=Mrp4 PE=1 SV=2	147.78	4	3.1	1	FALSE	FALSE	0	0																			0	0	0	3	0	0	tr|Q9VGM1|Q9VGM1_DROME	Q9VGM1	Q9VGM1_DROME	1316	Drosophila melanogaster	1:Experimental evidence at protein level	0.999	3	3	4	0	0	0
Q9VKJ6	Q9VKJ6	Dmel\CG6230	FI03653p	tr|Q9VKJ6|Q9VKJ6_DROME FI03653p OS=Drosophila melanogaster OX=7227 GN=Dmel\CG6230 PE=1 SV=1	136.35	3	2.5	1	FALSE	FALSE	0	0																			0	0	0	3	0	0	tr|Q9VKJ6|Q9VKJ6_DROME	Q9VKJ6	Q9VKJ6_DROME	1225	Drosophila melanogaster	1:Experimental evidence at protein level	0.9989	3	3	3	0	0	0
Q9VRE0	Q9VRE0	Stt3A	dolichyl-diphosphooligosaccharide--protein glycotransferase	tr|Q9VRE0|Q9VRE0_DROME dolichyl-diphosphooligosaccharide--protein glycotransferase OS=Drosophila melanogaster OX=7227 GN=Stt3A PE=1 SV=1	80.62	1	1	0.3336	FALSE	FALSE	0	0																			0	0	1	2	0	0	tr|Q9VRE0|Q9VRE0_DROME	Q9VRE0	Q9VRE0_DROME	713	Drosophila melanogaster	1:Experimental evidence at protein level	0.976	3	3	3	0	0	1
Q9VT48	Q9VT48	Ae2	Anion exchange protein	tr|Q9VT48|Q9VT48_DROME Anion exchange protein OS=Drosophila melanogaster OX=7227 GN=Ae2 PE=1 SV=2	142.71	2	1.6	0.9997	FALSE	FALSE	0	0																			0	1	0	1	1	0	tr|Q9VT48|Q9VT48_DROME	Q9VT48	Q9VT48_DROME	1268	Drosophila melanogaster	1:Experimental evidence at protein level	0.9989	3	3	3	0	1	0
Q9VVI1	Q9VVI1	Alsin2	LD04387p	tr|Q9VVI1|Q9VVI1_DROME LD04387p OS=Drosophila melanogaster OX=7227 GN=Alsin2 PE=1 SV=1	48.39	2	5.2	0.9973	FALSE	FALSE	0	0																			0	0	0	1	2	0	tr|Q9VVI1|Q9VVI1_DROME	Q9VVI1	Q9VVI1_DROME	420	Drosophila melanogaster	1:Experimental evidence at protein level	0.999	3	3	3	0	0	0
Q9VVM6	Q9VVM6	Prestin	FI18412p1	tr|Q9VVM6|Q9VVM6_DROME FI18412p1 OS=Drosophila melanogaster OX=7227 GN=Prestin PE=2 SV=1	80.26	1	1.2	0.5965	FALSE	FALSE	0	0																			1	1	0	0	1	0	tr|Q9VVM6|Q9VVM6_DROME	Q9VVM6	Q9VVM6_DROME	742	Drosophila melanogaster	2:Experimental evidence at transcript level	0.9918	3	3	3	1	1	0
Q9VX80	Q9VX80	anon-15Db	FI18040p1	tr|Q9VX80|Q9VX80_DROME FI18040p1 OS=Drosophila melanogaster OX=7227 GN=anon-15Db PE=2 SV=1	136.74	3	2.9	1	FALSE	FALSE	0	0																			0	0	0	2	1	0	tr|Q9VX80|Q9VX80_DROME	Q9VX80	Q9VX80_DROME	1247	Drosophila melanogaster	2:Experimental evidence at transcript level	0.9988	3	3	3	0	0	0
Q9VZP5	Q9VZP5	eIF5B	Eukaryotic translation initiation factor 5B	tr|Q9VZP5|Q9VZP5_DROME Eukaryotic translation initiation factor 5B OS=Drosophila melanogaster OX=7227 GN=eIF5B PE=1 SV=2	127.12	2	2.4	0.9328	FALSE	FALSE	0	0																			1	1	0	1	0	0	tr|Q9VZP5|Q9VZP5_DROME	Q9VZP5	Q9VZP5_DROME	1144	Drosophila melanogaster	1:Experimental evidence at protein level	0.9852	3	3	3	1	1	0
Q9VZV8	Q9VZV8	Dmel\CG16753	LD46404p	tr|Q9VZV8|Q9VZV8_DROME LD46404p OS=Drosophila melanogaster OX=7227 GN=Dmel\CG16753 PE=2 SV=1	20.56	2	12.4	0.9993	FALSE	FALSE	0	0																			1	0	0	2	0	0	tr|Q9VZV8|Q9VZV8_DROME	Q9VZV8	Q9VZV8_DROME	177	Drosophila melanogaster	2:Experimental evidence at transcript level	0.999	3	3	3	1	0	0
Q9W0R0	Q9W0R0	Cdc5	Cell division cycle 5, isoform A	tr|Q9W0R0|Q9W0R0_DROME Cell division cycle 5, isoform A OS=Drosophila melanogaster OX=7227 GN=Cdc5 PE=1 SV=2	93.03	3	4.9	1	FALSE	FALSE	1	1			-0.901441	20.9481		21.3988			20.4974		21.3988	20.4974		21.3988			20.4974		0	3	0	0	0	0	tr|Q9W0R0|Q9W0R0_DROME	Q9W0R0	Q9W0R0_DROME	814	Drosophila melanogaster	1:Experimental evidence at protein level	0.999	3	3	3	0	3	0
Q9W1I8	Q9W1I8	Snap29	LD03592p	tr|Q9W1I8|Q9W1I8_DROME LD03592p OS=Drosophila melanogaster OX=7227 GN=Snap29 PE=1 SV=1	31.58	2	8.1	0.9999	FALSE	FALSE	0	0																			0	0	1	0	1	1	tr|Q9W1I8|Q9W1I8_DROME	Q9W1I8	Q9W1I8_DROME	284	Drosophila melanogaster	1:Experimental evidence at protein level	0.999	3	3	3	0	0	1
Q9W1Q8	Q9W1Q8	eIF2Bdelta	Eukaryotic translation initiation factor 2B subunit delta, isoform A	tr|Q9W1Q8|Q9W1Q8_DROME Eukaryotic translation initiation factor 2B subunit delta, isoform A OS=Drosophila melanogaster OX=7227 GN=eIF2Bdelta PE=1 SV=1	67.57	3	4.5	1	FALSE	FALSE	0	0																			0	1	0	2	0	0	tr|Q9W1Q8|Q9W1Q8_DROME	Q9W1Q8	Q9W1Q8_DROME	626	Drosophila melanogaster	1:Experimental evidence at protein level	0.999	3	3	3	0	1	0
Q9W3W6	Q9W3W6	sov	Small ovary, isoform A	tr|Q9W3W6|Q9W3W6_DROME Small ovary, isoform A OS=Drosophila melanogaster OX=7227 GN=sov PE=1 SV=2	371.14	1	0.5	0.9392	FALSE	FALSE	0	0																			1	1	0	1	0	0	tr|Q9W3W6|Q9W3W6_DROME	Q9W3W6	Q9W3W6_DROME	3313	Drosophila melanogaster	1:Experimental evidence at protein level	0.9956	3	3	3	1	1	0
Q9Y166	Q9Y166	Dic1	BcDNA.GH02431	tr|Q9Y166|Q9Y166_DROME BcDNA.GH02431 OS=Drosophila melanogaster OX=7227 GN=Dic1 PE=1 SV=1	30.69	1	3.9	0.9197	FALSE	FALSE	0	0																			0	0	0	1	2	0	tr|Q9Y166|Q9Y166_DROME	Q9Y166	Q9Y166_DROME	280	Drosophila melanogaster	1:Experimental evidence at protein level	0.9989	3	3	3	0	0	0
A1Z9L3	A1Z9L3	pea	ATP-dependent RNA helicase DHX8	sp|A1Z9L3|DHX8_DROME ATP-dependent RNA helicase DHX8 OS=Drosophila melanogaster OX=7227 GN=pea PE=1 SV=1	141.85	1	0.8	0.8967	FALSE	FALSE	0	0																			1	0	0	1	0	0	sp|A1Z9L3|DHX8_DROME	A1Z9L3	DHX8_DROME	1242	Drosophila melanogaster	1:Experimental evidence at protein level	0.9986	2	2	2	1	0	0
O61345	O61345	peng	Protein penguin	sp|O61345|PENG_DROME Protein penguin OS=Drosophila melanogaster OX=7227 GN=peng PE=2 SV=1	81.25	2	4.2	0.9835	FALSE	FALSE	0	0																			0	1	0	0	0	1	sp|O61345|PENG_DROME	O61345	PENG_DROME	737	Drosophila melanogaster	2:Experimental evidence at transcript level	0.9988	2	2	2	0	1	0
O97067	O97067	CG1307	Probable peptidyl-tRNA hydrolase 2	sp|O97067|PTH2_DROME Probable peptidyl-tRNA hydrolase 2 OS=Drosophila melanogaster OX=7227 GN=CG1307 PE=2 SV=2	19.86	2	12.9	0.9172	FALSE	FALSE	0	0																			0	0	0	1	1	0	sp|O97067|PTH2_DROME	O97067	PTH2_DROME	186	Drosophila melanogaster	2:Experimental evidence at transcript level	0.9824	2	2	2	0	0	0
P07486	P07486;P07487;Q7JY07	Gapdh1	Glyceraldehyde-3-phosphate dehydrogenase 1	sp|P07486|G3P1_DROME Glyceraldehyde-3-phosphate dehydrogenase 1 OS=Drosophila melanogaster OX=7227 GN=Gapdh1 PE=2 SV=2	35.33	1	2.1	0.8165	FALSE	FALSE	0	0																			0	1	1	0	0	0	sp|P07486|G3P1_DROME	P07486	G3P1_DROME	332	Drosophila melanogaster	2:Experimental evidence at transcript level	0.9669	2	0	2	0	0	0
P12982	P12982;Q05547	Pp1-87B	Serine/threonine-protein phosphatase alpha-2 isoform	sp|P12982|PP12_DROME Serine/threonine-protein phosphatase alpha-2 isoform OS=Drosophila melanogaster OX=7227 GN=Pp1-87B PE=1 SV=1	34.52	2	6.3	0.9785	FALSE	FALSE	0	0																			0	0	0	2	0	0	sp|P12982|PP12_DROME	P12982	PP12_DROME	302	Drosophila melanogaster	1:Experimental evidence at protein level	0.9948	2	0	2	0	0	0
P22058	P22058	D1	Chromosomal protein D1	sp|P22058|CPD1_DROME Chromosomal protein D1 OS=Drosophila melanogaster OX=7227 GN=D1 PE=1 SV=3	36.98	2	8.5	0.9981	FALSE	FALSE	0	0																			0	0	2	0	0	0	sp|P22058|CPD1_DROME	P22058	CPD1_DROME	355	Drosophila melanogaster	1:Experimental evidence at protein level	0.9987	2	2	2	0	0	2
P56538	P56538	eIF6	Eukaryotic translation initiation factor 6	sp|P56538|IF6_DROME Eukaryotic translation initiation factor 6 OS=Drosophila melanogaster OX=7227 GN=eIF6 PE=2 SV=3	26.48	1	4.9	0.969	FALSE	FALSE	0	0																			0	0	0	2	0	0	sp|P56538|IF6_DROME	P56538	IF6_DROME	245	Drosophila melanogaster	2:Experimental evidence at transcript level	0.9978	2	2	2	0	0	0
Q02427	Q02427	Rbp1	RNA-binding protein 1	sp|Q02427|RBP1_DROME RNA-binding protein 1 OS=Drosophila melanogaster OX=7227 GN=Rbp1 PE=2 SV=3	16	2	14.6	0.9953	FALSE	FALSE	0	0																			0	0	2	0	0	0	sp|Q02427|RBP1_DROME	Q02427	RBP1_DROME	144	Drosophila melanogaster	2:Experimental evidence at transcript level	0.9955	2	1	2	0	0	1
Q24208	Q24208	eIF2gamma	Eukaryotic translation initiation factor 2 subunit 3	sp|Q24208|IF2G_DROME Eukaryotic translation initiation factor 2 subunit 3 OS=Drosophila melanogaster OX=7227 GN=eIF2gamma PE=2 SV=1	51.45	2	4.8	0.9994	FALSE	FALSE	0	0																			0	0	0	2	0	0	sp|Q24208|IF2G_DROME	Q24208	IF2G_DROME	475	Drosophila melanogaster	2:Experimental evidence at transcript level	0.9986	2	1	2	0	0	0
Q8IMZ9	Q8IMZ9	wfs1	Wolframin	sp|Q8IMZ9|WFS1_DROME Wolframin OS=Drosophila melanogaster OX=7227 GN=wfs1 PE=1 SV=2	96.73	1	1.5	0.4597	FALSE	FALSE	0	0																			0	1	0	1	0	0	sp|Q8IMZ9|WFS1_DROME	Q8IMZ9	WFS1_DROME	853	Drosophila melanogaster	1:Experimental evidence at protein level	0.9858	2	2	2	0	1	0
Q8IQV9	Q8IQV9	Nup205	Nuclear pore complex protein Nup205	sp|Q8IQV9|NU205_DROME Nuclear pore complex protein Nup205 OS=Drosophila melanogaster OX=7227 GN=Nup205 PE=2 SV=1	235	2	0.9	0.9349	FALSE	FALSE	0	0																			0	1	0	1	0	0	sp|Q8IQV9|NU205_DROME	Q8IQV9	NU205_DROME	2090	Drosophila melanogaster	2:Experimental evidence at transcript level	0.9831	2	2	2	0	1	0
Q94523	Q94523	SdhA	Succinate dehydrogenase [ubiquinone] flavoprotein subunit, mitochondrial	sp|Q94523|SDHA_DROME Succinate dehydrogenase [ubiquinone] flavoprotein subunit, mitochondrial OS=Drosophila melanogaster OX=7227 GN=SdhA PE=2 SV=3	72.3	1	1.7	0.7493	FALSE	FALSE	0	0																			0	0	0	2	0	0	sp|Q94523|SDHA_DROME	Q94523	SDHA_DROME	661	Drosophila melanogaster	2:Experimental evidence at transcript level	0.9775	2	2	2	0	0	0
Q9V3U2	Q9V3U2	NHP2	H/ACA ribonucleoprotein complex subunit 2-like protein	sp|Q9V3U2|NHP2_DROME H/ACA ribonucleoprotein complex subunit 2-like protein OS=Drosophila melanogaster OX=7227 GN=NHP2 PE=1 SV=1	17.71	1	6.2	0.9743	FALSE	FALSE	0	0																			0	0	0	2	0	0	sp|Q9V3U2|NHP2_DROME	Q9V3U2	NHP2_DROME	160	Drosophila melanogaster	1:Experimental evidence at protein level	0.9982	2	2	2	0	0	0
Q9VAL0	Q9VAL0	Spase12	Signal peptidase complex subunit 1	sp|Q9VAL0|SPCS1_DROME Signal peptidase complex subunit 1 OS=Drosophila melanogaster OX=7227 GN=Spase12 PE=1 SV=2	11.05	1	10.2	0.9706	FALSE	FALSE	0	0																			0	0	0	1	1	0	sp|Q9VAL0|SPCS1_DROME	Q9VAL0	SPCS1_DROME	98	Drosophila melanogaster	1:Experimental evidence at protein level	0.997	2	2	2	0	0	0
Q9VBX1	Q9VBX1	Clbn	Ribosome quality control complex subunit NEMF homolog	sp|Q9VBX1|NEMF_DROME Ribosome quality control complex subunit NEMF homolog OS=Drosophila melanogaster OX=7227 GN=Clbn PE=1 SV=2	112.55	2	1.7	0.9779	FALSE	FALSE	0	0																			0	2	0	0	0	0	sp|Q9VBX1|NEMF_DROME	Q9VBX1	NEMF_DROME	992	Drosophila melanogaster	1:Experimental evidence at protein level	0.9961	2	2	2	0	2	0
Q9VCH5	Q9VCH5	Nup98-96	Nuclear pore complex protein Nup98-Nup96	sp|Q9VCH5|NUP98_DROME Nuclear pore complex protein Nup98-Nup96 OS=Drosophila melanogaster OX=7227 GN=Nup98-96 PE=1 SV=3	210.01	1	0.5	0.6935	FALSE	FALSE	0	0																			0	0	1	1	0	0	sp|Q9VCH5|NUP98_DROME	Q9VCH5	NUP98_DROME	1960	Drosophila melanogaster	1:Experimental evidence at protein level	0.9946	2	2	2	0	0	1
Q9VEX6	Q9VEX6	bor	ATPase family AAA domain-containing protein 3A homolog	sp|Q9VEX6|ATD3A_DROME ATPase family AAA domain-containing protein 3A homolog OS=Drosophila melanogaster OX=7227 GN=bor PE=1 SV=2	68.32	2	3.3	0.9998	FALSE	FALSE	0	0																			0	0	0	1	1	0	sp|Q9VEX6|ATD3A_DROME	Q9VEX6	ATD3A_DROME	604	Drosophila melanogaster	1:Experimental evidence at protein level	0.999	2	2	2	0	0	0
Q9VH89	Q9VH89	dmt	Protein dalmatian	sp|Q9VH89|DALMA_DROME Protein dalmatian OS=Drosophila melanogaster OX=7227 GN=dmt PE=1 SV=1	96.45	2	4	0.9909	FALSE	FALSE	0	0																			0	0	0	0	2	0	sp|Q9VH89|DALMA_DROME	Q9VH89	DALMA_DROME	857	Drosophila melanogaster	1:Experimental evidence at protein level	0.9987	2	2	2	0	0	0
Q9VJ26	Q9VJ26	Swip-1	EF-hand domain-containing protein D2 homolog	sp|Q9VJ26|EFHD2_DROME EF-hand domain-containing protein D2 homolog OS=Drosophila melanogaster OX=7227 GN=Swip-1 PE=2 SV=1	25.07	1	6.9	0.4863	FALSE	FALSE	0	0																			0	0	1	1	0	0	sp|Q9VJ26|EFHD2_DROME	Q9VJ26	EFHD2_DROME	217	Drosophila melanogaster	2:Experimental evidence at transcript level	0.9872	2	2	2	0	0	1
Q9VM75	Q9VM75	l(2)k09022	HEAT repeat-containing protein 1 homolog	sp|Q9VM75|HEAT1_DROME HEAT repeat-containing protein 1 homolog OS=Drosophila melanogaster OX=7227 GN=l(2)k09022 PE=2 SV=2	237.07	1	0.7	0.7951	FALSE	FALSE	0	0																			0	0	0	1	1	0	sp|Q9VM75|HEAT1_DROME	Q9VM75	HEAT1_DROME	2096	Drosophila melanogaster	2:Experimental evidence at transcript level	0.9968	2	2	2	0	0	0
Q9VP22	Q9VP22	Cdk12	Cyclin-dependent kinase 12	sp|Q9VP22|CDK12_DROME Cyclin-dependent kinase 12 OS=Drosophila melanogaster OX=7227 GN=Cdk12 PE=1 SV=1	128.26	2	2	0.9936	FALSE	FALSE	1	1			-1.87805	21.0297			21.9687			20.0906	21.9687	20.0906			21.9687			20.0906	0	0	2	0	0	0	sp|Q9VP22|CDK12_DROME	Q9VP22	CDK12_DROME	1157	Drosophila melanogaster	1:Experimental evidence at protein level	0.9967	2	2	2	0	0	2
Q9VQG4	Q9VQG4	colt	Congested-like trachea protein	sp|Q9VQG4|COLT_DROME Congested-like trachea protein OS=Drosophila melanogaster OX=7227 GN=colt PE=2 SV=1	32.93	2	3.6	0.9724	FALSE	FALSE	0	0																			0	0	0	0	1	1	sp|Q9VQG4|COLT_DROME	Q9VQG4	COLT_DROME	306	Drosophila melanogaster	2:Experimental evidence at transcript level	0.9961	2	1	2	0	0	0
Q9VWE6	Q9VWE6	Elys	Protein ELYS homolog	sp|Q9VWE6|ELYS_DROME Protein ELYS homolog OS=Drosophila melanogaster OX=7227 GN=Elys PE=1 SV=2	235.04	2	1	0.9855	FALSE	FALSE	0	0																			0	0	0	1	1	0	sp|Q9VWE6|ELYS_DROME	Q9VWE6	ELYS_DROME	2111	Drosophila melanogaster	1:Experimental evidence at protein level	0.9974	2	2	2	0	0	0
Q9VWF2	Q9VWF2	e(y)3	Supporter of activation of yellow protein	sp|Q9VWF2|SAYP_DROME Supporter of activation of yellow protein OS=Drosophila melanogaster OX=7227 GN=e(y)3 PE=1 SV=3	212.59	1	0.6	0.7147	FALSE	FALSE	0	0																			0	1	0	1	0	0	sp|Q9VWF2|SAYP_DROME	Q9VWF2	SAYP_DROME	2006	Drosophila melanogaster	1:Experimental evidence at protein level	0.9951	2	2	2	0	1	0
Q9VWW0	Q9VWW0	CrebB	Cyclic AMP response element-binding protein B	sp|Q9VWW0|CREBB_DROME Cyclic AMP response element-binding protein B OS=Drosophila melanogaster OX=7227 GN=CrebB PE=1 SV=1	37.92	2	2.8	0.9897	FALSE	FALSE	1	1			-1.40212	20.7625		21.4636			20.0614		21.4636	20.0614		21.4636			20.0614		0	2	0	0	0	0	sp|Q9VWW0|CREBB_DROME	Q9VWW0	CREBB_DROME	359	Drosophila melanogaster	1:Experimental evidence at protein level	0.998	2	2	2	0	2	0
Q9W3C2	Q9W3C2	CG1785	Ribosome biogenesis protein NOP53	sp|Q9W3C2|NOP53_DROME Ribosome biogenesis protein NOP53 OS=Drosophila melanogaster OX=7227 GN=CG1785 PE=2 SV=1	55.75	2	6.5	0.9969	FALSE	FALSE	0	0																			0	1	1	0	0	0	sp|Q9W3C2|NOP53_DROME	Q9W3C2	NOP53_DROME	478	Drosophila melanogaster	2:Experimental evidence at transcript level	0.9975	2	2	2	0	1	1
A0A0B4KG69	A0A0B4KG69	ear	ENL/AF9-related, isoform B	tr|A0A0B4KG69|A0A0B4KG69_DROME ENL/AF9-related, isoform B OS=Drosophila melanogaster OX=7227 GN=ear PE=1 SV=1	101.46	2	3.2	0.9913	FALSE	FALSE	0	0																			0	0	0	0	0	2	tr|A0A0B4KG69|A0A0B4KG69_DROME	A0A0B4KG69	A0A0B4KG69_DROME	945	Drosophila melanogaster	1:Experimental evidence at protein level	0.9976	2	2	2	0	0	0
A0A0B4LGD3	A0A0B4LGD3	kcc	Kazachoc, isoform G	tr|A0A0B4LGD3|A0A0B4LGD3_DROME Kazachoc, isoform G OS=Drosophila melanogaster OX=7227 GN=kcc PE=1 SV=1	119.63	2	1.8	0.9344	FALSE	FALSE	0	0																			0	1	0	1	0	0	tr|A0A0B4LGD3|A0A0B4LGD3_DROME	A0A0B4LGD3	A0A0B4LGD3_DROME	1077	Drosophila melanogaster	1:Experimental evidence at protein level	0.9922	2	2	2	0	1	0
A0A140SRF8	A0A140SRF8	Dmel\CG11857	Uncharacterized protein, isoform C	tr|A0A140SRF8|A0A140SRF8_DROME Uncharacterized protein, isoform C OS=Drosophila melanogaster OX=7227 GN=Dmel\CG11857 PE=1 SV=1	29.56	2	7.9	0.9995	FALSE	FALSE	0	0																			0	0	0	2	0	0	tr|A0A140SRF8|A0A140SRF8_DROME	A0A140SRF8	A0A140SRF8_DROME	265	Drosophila melanogaster	1:Experimental evidence at protein level	0.9988	2	2	2	0	0	0
A1Z9S6	A1Z9S6	Su(var)2-HP2	Su(Var)2-HP2, isoform A	tr|A1Z9S6|A1Z9S6_DROME Su(Var)2-HP2, isoform A OS=Drosophila melanogaster OX=7227 GN=Su(var)2-HP2 PE=1 SV=1	355.76	2	0.6	0.738	FALSE	FALSE	0	0																			0	1	0	0	1	0	tr|A1Z9S6|A1Z9S6_DROME	A1Z9S6	A1Z9S6_DROME	3257	Drosophila melanogaster	1:Experimental evidence at protein level	0.9616	2	2	2	0	1	0
A1ZAU6	A1ZAU6	Dmel\CG4853	FI05912p	tr|A1ZAU6|A1ZAU6_DROME FI05912p OS=Drosophila melanogaster OX=7227 GN=Dmel\CG4853 PE=1 SV=1	78.99	1	1.8	0.9221	FALSE	FALSE	0	0																			0	0	1	0	0	1	tr|A1ZAU6|A1ZAU6_DROME	A1ZAU6	A1ZAU6_DROME	709	Drosophila melanogaster	1:Experimental evidence at protein level	0.999	2	2	2	0	0	1
A8DZ29	A8DZ29	eIF4G1	Eukaryotic translation initiation factor 4G1, isoform B	tr|A8DZ29|A8DZ29_DROME Eukaryotic translation initiation factor 4G1, isoform B OS=Drosophila melanogaster OX=7227 GN=eIF4G1 PE=1 SV=1	210.99	2	1.7	0.9997	FALSE	FALSE	0	0																			1	0	0	0	0	1	tr|A8DZ29|A8DZ29_DROME	A8DZ29	A8DZ29_DROME	1919	Drosophila melanogaster	1:Experimental evidence at protein level	0.9985	2	2	2	1	0	0
B7YZX6	B7YZX6	Dmel\CG10600	Uncharacterized protein, isoform B	tr|B7YZX6|B7YZX6_DROME Uncharacterized protein, isoform B OS=Drosophila melanogaster OX=7227 GN=Dmel\CG10600 PE=1 SV=1	153.55	2	1.3	0.8397	FALSE	FALSE	0	0																			0	1	0	0	1	0	tr|B7YZX6|B7YZX6_DROME	B7YZX6	B7YZX6_DROME	1406	Drosophila melanogaster	1:Experimental evidence at protein level	0.9804	2	2	2	0	1	0
E1JGL8	E1JGL8	Dmel\CG30122	Uncharacterized protein, isoform C	tr|E1JGL8|E1JGL8_DROME Uncharacterized protein, isoform C OS=Drosophila melanogaster OX=7227 GN=Dmel\CG30122 PE=1 SV=1	140.48	1	1.4	0.9497	FALSE	FALSE	0	0																			0	1	0	0	1	0	tr|E1JGL8|E1JGL8_DROME	E1JGL8	E1JGL8_DROME	1272	Drosophila melanogaster	1:Experimental evidence at protein level	0.9964	2	2	2	0	1	0
E1JIH4	E1JIH4	Dmel\CG8478	Uncharacterized protein, isoform D	tr|E1JIH4|E1JIH4_DROME Uncharacterized protein, isoform D OS=Drosophila melanogaster OX=7227 GN=Dmel\CG8478 PE=1 SV=1	63.08	1	2.1	0.9242	FALSE	FALSE	0	0																			0	1	0	1	0	0	tr|E1JIH4|E1JIH4_DROME	E1JIH4	E1JIH4_DROME	576	Drosophila melanogaster	1:Experimental evidence at protein level	0.999	2	2	2	0	1	0
M9NF14	M9NF14	Imp	IGF-II mRNA-binding protein, isoform L	tr|M9NF14|M9NF14_DROME IGF-II mRNA-binding protein, isoform L OS=Drosophila melanogaster OX=7227 GN=Imp PE=1 SV=1	69.87	2	3.4	0.9919	FALSE	FALSE	0	0																			0	1	0	0	0	1	tr|M9NF14|M9NF14_DROME	M9NF14	M9NF14_DROME	638	Drosophila melanogaster	1:Experimental evidence at protein level	0.9976	2	2	2	0	1	0
M9NGE9	M9NGE9	MB8.chrX.pasa.104-MIP02663	DDE Tnp4 domain-containing protein	tr|M9NGE9|M9NGE9_DROME DDE Tnp4 domain-containing protein OS=Drosophila melanogaster OX=7227 GN=MB8.chrX.pasa.104-MIP02663 PE=3 SV=1	41.37	2	6.1	0.9816	FALSE	FALSE	0	0																			0	1	0	0	1	0	tr|M9NGE9|M9NGE9_DROME	M9NGE9	M9NGE9_DROME	362	Drosophila melanogaster	3:Protein inferred from homology	0.9978	2	2	2	0	1	0
M9PI41	M9PI41	sti	Sticky, isoform B	tr|M9PI41|M9PI41_DROME Sticky, isoform B OS=Drosophila melanogaster OX=7227 GN=sti PE=1 SV=1	211.65	2	1.1	0.8901	FALSE	FALSE	0	0																			0	0	0	2	0	0	tr|M9PI41|M9PI41_DROME	M9PI41	M9PI41_DROME	1858	Drosophila melanogaster	1:Experimental evidence at protein level	0.9759	2	2	2	0	0	0
Q2PDP6	Q2PDP6	Dmel\CG12877	FI18136p1	tr|Q2PDP6|Q2PDP6_DROME FI18136p1 OS=Drosophila melanogaster OX=7227 GN=Dmel\CG12877 PE=2 SV=1	111.67	2	2.2	0.909	FALSE	FALSE	0	0																			0	2	0	0	0	0	tr|Q2PDP6|Q2PDP6_DROME	Q2PDP6	Q2PDP6_DROME	991	Drosophila melanogaster	2:Experimental evidence at transcript level	0.9931	2	2	2	0	2	0
Q7JZ25	Q7JZ25	ClC-b	Chloride channel protein	tr|Q7JZ25|Q7JZ25_DROME Chloride channel protein OS=Drosophila melanogaster OX=7227 GN=ClC-b PE=1 SV=1	90.46	1	1.2	0.9935	FALSE	FALSE	0	0																			0	0	0	1	1	0	tr|Q7JZ25|Q7JZ25_DROME	Q7JZ25	Q7JZ25_DROME	813	Drosophila melanogaster	1:Experimental evidence at protein level	0.9982	2	2	2	0	0	0
Q8IPV3	Q8IPV3	Dmel\CG3164	Uncharacterized protein, isoform A	tr|Q8IPV3|Q8IPV3_DROME Uncharacterized protein, isoform A OS=Drosophila melanogaster OX=7227 GN=Dmel\CG3164 PE=1 SV=1	78.39	2	3.3	1	FALSE	FALSE	0	0																			0	0	0	2	0	0	tr|Q8IPV3|Q8IPV3_DROME	Q8IPV3	Q8IPV3_DROME	699	Drosophila melanogaster	1:Experimental evidence at protein level	0.999	2	2	2	0	0	0
Q8STG9	Q8STG9	Sec61alpha	DSec61alpha	tr|Q8STG9|Q8STG9_DROME DSec61alpha OS=Drosophila melanogaster OX=7227 GN=Sec61alpha PE=1 SV=1	52.15	2	4	0.9711	FALSE	FALSE	0	0																			0	1	0	1	0	0	tr|Q8STG9|Q8STG9_DROME	Q8STG9	Q8STG9_DROME	476	Drosophila melanogaster	1:Experimental evidence at protein level	0.9973	2	2	2	0	1	0
Q8SWS7	Q8SWS7	vito	Nucleolar protein 12	tr|Q8SWS7|Q8SWS7_DROME Nucleolar protein 12 OS=Drosophila melanogaster OX=7227 GN=vito PE=1 SV=1	31.31	1	4.5	0.9175	FALSE	FALSE	0	0																			0	0	1	0	0	1	tr|Q8SWS7|Q8SWS7_DROME	Q8SWS7	Q8SWS7_DROME	264	Drosophila melanogaster	1:Experimental evidence at protein level	0.9989	2	2	2	0	0	1
Q960E9	Q960E9	Dmel\CG32452	SD04526p	tr|Q960E9|Q960E9_DROME SD04526p OS=Drosophila melanogaster OX=7227 GN=Dmel\CG32452 PE=2 SV=1	65.94	2	3.5	0.9899	FALSE	FALSE	0	0																			0	0	1	0	0	1	tr|Q960E9|Q960E9_DROME	Q960E9	Q960E9_DROME	574	Drosophila melanogaster	2:Experimental evidence at transcript level	0.9963	2	2	2	0	0	1
Q961H2	Q961H2	CG8054	GH23453p	tr|Q961H2|Q961H2_DROME GH23453p OS=Drosophila melanogaster OX=7227 GN=CG8054 PE=1 SV=1	55.87	2	6.9	1	FALSE	FALSE	0	0																			0	0	0	1	1	0	tr|Q961H2|Q961H2_DROME	Q961H2	Q961H2_DROME	507	Drosophila melanogaster	1:Experimental evidence at protein level	0.999	2	2	2	0	0	0
Q9V3N6	Q9V3N6	TM9SF4	Transmembrane 9 superfamily member	tr|Q9V3N6|Q9V3N6_DROME Transmembrane 9 superfamily member OS=Drosophila melanogaster OX=7227 GN=TM9SF4 PE=1 SV=1	72.49	1	2.7	0.9246	FALSE	FALSE	0	0																			0	0	0	1	1	0	tr|Q9V3N6|Q9V3N6_DROME	Q9V3N6	Q9V3N6_DROME	630	Drosophila melanogaster	1:Experimental evidence at protein level	0.999	2	2	2	0	0	0
Q9V3Y4	Q9V3Y4	Mtch	LD43650p	tr|Q9V3Y4|Q9V3Y4_DROME LD43650p OS=Drosophila melanogaster OX=7227 GN=Mtch PE=1 SV=1	34.99	2	9.8	1	FALSE	FALSE	1	1			0.338662	21.9963		21.827			22.1657		21.827	22.1657		21.827			22.1657		0	1	0	0	1	0	tr|Q9V3Y4|Q9V3Y4_DROME	Q9V3Y4	Q9V3Y4_DROME	316	Drosophila melanogaster	1:Experimental evidence at protein level	0.999	2	2	2	0	1	0
Q9VC94	Q9VC94	Rrp5	LD41803p	tr|Q9VC94|Q9VC94_DROME LD41803p OS=Drosophila melanogaster OX=7227 GN=Rrp5 PE=1 SV=2	159.71	2	1.5	0.9996	FALSE	FALSE	0	0																			0	0	0	2	0	0	tr|Q9VC94|Q9VC94_DROME	Q9VC94	Q9VC94_DROME	1430	Drosophila melanogaster	1:Experimental evidence at protein level	0.9988	2	2	2	0	0	0
Q9VFF3	Q9VFF3	Rrp6	Rrp6, isoform B	tr|Q9VFF3|Q9VFF3_DROME Rrp6, isoform B OS=Drosophila melanogaster OX=7227 GN=Rrp6 PE=1 SV=3	102.85	2	3.6	0.9111	FALSE	FALSE	0	0																			1	0	0	0	1	0	tr|Q9VFF3|Q9VFF3_DROME	Q9VFF3	Q9VFF3_DROME	900	Drosophila melanogaster	1:Experimental evidence at protein level	0.9895	2	2	2	1	0	0
Q9VFV8	Q9VFV8	Dmel\CG9799	WD repeat-containing protein 55 homolog	tr|Q9VFV8|Q9VFV8_DROME WD repeat-containing protein 55 homolog OS=Drosophila melanogaster OX=7227 GN=Dmel\CG9799 PE=1 SV=1	103.41	2	2.4	0.7664	FALSE	FALSE	0	0																			0	1	1	0	0	0	tr|Q9VFV8|Q9VFV8_DROME	Q9VFV8	Q9VFV8_DROME	922	Drosophila melanogaster	1:Experimental evidence at protein level	0.9621	2	2	2	0	1	1
Q9VLK0	Q9VLK0	PIG-U	LD37974p	tr|Q9VLK0|Q9VLK0_DROME LD37974p OS=Drosophila melanogaster OX=7227 GN=PIG-U PE=2 SV=1	48.69	1	2.1	0.7372	FALSE	FALSE	0	0																			0	0	0	2	0	0	tr|Q9VLK0|Q9VLK0_DROME	Q9VLK0	Q9VLK0_DROME	426	Drosophila melanogaster	2:Experimental evidence at transcript level	0.9956	2	2	2	0	0	0
Q9VMB6	Q9VMB6	Ent2	Equilibrative nucleoside transporter 2, isoform A	tr|Q9VMB6|Q9VMB6_DROME Equilibrative nucleoside transporter 2, isoform A OS=Drosophila melanogaster OX=7227 GN=Ent2 PE=1 SV=1	51.29	1	3.1	0.9195	FALSE	FALSE	0	0																			0	1	0	0	1	0	tr|Q9VMB6|Q9VMB6_DROME	Q9VMB6	Q9VMB6_DROME	458	Drosophila melanogaster	1:Experimental evidence at protein level	0.9989	2	2	2	0	1	0
Q9VMC7	Q9VMC7	CG9545	LP11564p	tr|Q9VMC7|Q9VMC7_DROME LP11564p OS=Drosophila melanogaster OX=7227 GN=CG9545 PE=1 SV=3	79.74	2	4.3	0.9983	FALSE	FALSE	0	0																			0	0	0	0	1	1	tr|Q9VMC7|Q9VMC7_DROME	Q9VMC7	Q9VMC7_DROME	704	Drosophila melanogaster	1:Experimental evidence at protein level	0.999	2	2	2	0	0	0
Q9VQL0	Q9VQL0	Dmel\CG17258	Uncharacterized protein, isoform B	tr|Q9VQL0|Q9VQL0_DROME Uncharacterized protein, isoform B OS=Drosophila melanogaster OX=7227 GN=Dmel\CG17258 PE=4 SV=2	103.91	1	0.9	0.6672	FALSE	FALSE	0	0																			0	1	0	0	1	0	tr|Q9VQL0|Q9VQL0_DROME	Q9VQL0	Q9VQL0_DROME	876	Drosophila melanogaster	4:Protein predicted	0.9939	2	2	2	0	1	0
Q9VV52	Q9VV52	RAF2	LD37257p	tr|Q9VV52|Q9VV52_DROME LD37257p OS=Drosophila melanogaster OX=7227 GN=RAF2 PE=1 SV=3	125.41	2	3.2	0.9957	FALSE	FALSE	0	0																			1	1	0	0	0	0	tr|Q9VV52|Q9VV52_DROME	Q9VV52	Q9VV52_DROME	1117	Drosophila melanogaster	1:Experimental evidence at protein level	0.999	2	2	2	1	1	0
Q9VVF4	Q9VVF4	Dmel\CG6479	FI08815p	tr|Q9VVF4|Q9VVF4_DROME FI08815p OS=Drosophila melanogaster OX=7227 GN=Dmel\CG6479 PE=1 SV=1	62.05	1	1.5	0.5505	FALSE	FALSE	0	0																			1	0	0	1	0	0	tr|Q9VVF4|Q9VVF4_DROME	Q9VVF4	Q9VVF4_DROME	542	Drosophila melanogaster	1:Experimental evidence at protein level	0.9901	2	2	2	1	0	0
Q9VWS3	Q9VWS3	Rip11	Rab11 interacting protein, isoform A	tr|Q9VWS3|Q9VWS3_DROME Rab11 interacting protein, isoform A OS=Drosophila melanogaster OX=7227 GN=Rip11 PE=1 SV=1	91.82	2	1.9	0.9618	FALSE	FALSE	0	0																			0	0	0	2	0	0	tr|Q9VWS3|Q9VWS3_DROME	Q9VWS3	Q9VWS3_DROME	832	Drosophila melanogaster	1:Experimental evidence at protein level	0.9922	2	2	2	0	0	0
Q9W255	Q9W255	qkr58E-1	GH05812p	tr|Q9W255|Q9W255_DROME GH05812p OS=Drosophila melanogaster OX=7227 GN=qkr58E-1 PE=1 SV=1	45.36	1	6.3	0.9936	FALSE	FALSE	0	0																			0	1	0	1	0	0	tr|Q9W255|Q9W255_DROME	Q9W255	Q9W255_DROME	396	Drosophila melanogaster	1:Experimental evidence at protein level	0.9987	2	2	2	0	1	0
X2JAM4	X2JAM4	Svil	Supervillin, isoform AE	tr|X2JAM4|X2JAM4_DROME Supervillin, isoform AE OS=Drosophila melanogaster OX=7227 GN=Svil PE=1 SV=1	496.48	2	0.5	1	FALSE	FALSE	0	0																			0	0	0	1	0	1	tr|X2JAM4|X2JAM4_DROME	X2JAM4	X2JAM4_DROME	4526	Drosophila melanogaster	1:Experimental evidence at protein level	0.9989	2	2	2	0	0	0
A1A708	A1A708	CG4951	Uncharacterized protein CG4951	sp|A1A708|Y4951_DROME Uncharacterized protein CG4951 OS=Drosophila melanogaster OX=7227 GN=CG4951 PE=1 SV=1	50.72	1	2.5	0.4498	FALSE	FALSE	0	0																			0	1	0	0	0	0	sp|A1A708|Y4951_DROME	A1A708	Y4951_DROME	446	Drosophila melanogaster	1:Experimental evidence at protein level	0.9852	1	1	1	0	1	0
A1Z8D0	A1Z8D0	nclb	Periodic tryptophan protein 1 homolog	sp|A1Z8D0|PWP1_DROME Periodic tryptophan protein 1 homolog OS=Drosophila melanogaster OX=7227 GN=nclb PE=1 SV=1	51.36	1	2.2	0.8057	FALSE	FALSE	0	0																			0	0	0	1	0	0	sp|A1Z8D0|PWP1_DROME	A1Z8D0	PWP1_DROME	459	Drosophila melanogaster	1:Experimental evidence at protein level	0.997	1	1	1	0	0	0
A1ZAX1	A1ZAX1	eIF3c	Eukaryotic translation initiation factor 3 subunit C	sp|A1ZAX1|EIF3C_DROME Eukaryotic translation initiation factor 3 subunit C OS=Drosophila melanogaster OX=7227 GN=eIF3c PE=1 SV=1	105.59	1	0.8	0.2771	FALSE	FALSE	0	0																			0	0	0	0	1	0	sp|A1ZAX1|EIF3C_DROME	A1ZAX1	EIF3C_DROME	910	Drosophila melanogaster	1:Experimental evidence at protein level	0.969	1	1	1	0	0	0
M9MRD1	M9MRD1	Msp300	Muscle-specific protein 300 kDa	sp|M9MRD1|MS300_DROME Muscle-specific protein 300 kDa OS=Drosophila melanogaster OX=7227 GN=Msp300 PE=1 SV=1	1404.29	1	0.1	0.8093	FALSE	FALSE	0	0																			0	0	0	1	0	0	sp|M9MRD1|MS300_DROME	M9MRD1	MS300_DROME	12345	Drosophila melanogaster	1:Experimental evidence at protein level	0.9971	1	1	1	0	0	0
O18640	O18640	Rack1	Small ribosomal subunit protein RACK1	sp|O18640|GBLP_DROME Small ribosomal subunit protein RACK1 OS=Drosophila melanogaster OX=7227 GN=Rack1 PE=1 SV=2	35.6	1	6.3	0.493	FALSE	FALSE	0	0																			0	0	0	0	0	1	sp|O18640|GBLP_DROME	O18640	GBLP_DROME	318	Drosophila melanogaster	1:Experimental evidence at protein level	0.9875	1	1	1	0	0	0
O62621	O62621	beta'COP	Coatomer subunit beta'	sp|O62621|COPB2_DROME Coatomer subunit beta' OS=Drosophila melanogaster OX=7227 GN=beta'COP PE=2 SV=2	102.65	1	1	0.3489	FALSE	FALSE	0	0																			0	0	0	0	1	0	sp|O62621|COPB2_DROME	O62621	COPB2_DROME	914	Drosophila melanogaster	2:Experimental evidence at transcript level	0.9776	1	1	1	0	0	0
P02828	P02828;Q9VAY2	Hsp83	Heat shock protein 83	sp|P02828|HSP83_DROME Heat shock protein 83 OS=Drosophila melanogaster OX=7227 GN=Hsp83 PE=1 SV=1	81.81	1	1.7	0.8076	FALSE	FALSE	0	0																			0	0	0	0	1	0	sp|P02828|HSP83_DROME	P02828	HSP83_DROME	717	Drosophila melanogaster	1:Experimental evidence at protein level	0.9971	1	0	1	0	0	0
P04052	P04052	RpII215	DNA-directed RNA polymerase II subunit RPB1	sp|P04052|RPB1_DROME DNA-directed RNA polymerase II subunit RPB1 OS=Drosophila melanogaster OX=7227 GN=RpII215 PE=3 SV=4	209.03	1	0.5	0.3867	FALSE	FALSE	0	0																			0	0	0	1	0	0	sp|P04052|RPB1_DROME	P04052	RPB1_DROME	1887	Drosophila melanogaster	3:Protein inferred from homology	0.9809	1	1	1	0	0	0
P08646	P08646	Ras85D	Ras-like protein 1	sp|P08646|RAS1_DROME Ras-like protein 1 OS=Drosophila melanogaster OX=7227 GN=Ras85D PE=1 SV=2	21.58	1	5.8	0.9235	FALSE	FALSE	0	0																			0	0	0	1	0	0	sp|P08646|RAS1_DROME	P08646	RAS1_DROME	189	Drosophila melanogaster	1:Experimental evidence at protein level	0.999	1	1	1	0	0	0
P13395	P13395	alpha-Spec	Spectrin alpha chain	sp|P13395|SPTCA_DROME Spectrin alpha chain OS=Drosophila melanogaster OX=7227 GN=alpha-Spec PE=1 SV=2	278.13	1	0.4	0.8141	FALSE	FALSE	0	0																			0	0	0	1	0	0	sp|P13395|SPTCA_DROME	P13395	SPTCA_DROME	2415	Drosophila melanogaster	1:Experimental evidence at protein level	0.9845	1	1	1	0	0	0
P15007	P15007	Eno	Enolase	sp|P15007|ENO_DROME Enolase OS=Drosophila melanogaster OX=7227 GN=Eno PE=1 SV=2	54.28	1	2.4	0.4861	FALSE	FALSE	0	0																			0	0	1	0	0	0	sp|P15007|ENO_DROME	P15007	ENO_DROME	500	Drosophila melanogaster	1:Experimental evidence at protein level	0.9872	1	1	1	0	0	1
P17704	P17704	RpS17	Small ribosomal subunit protein eS17	sp|P17704|RS17_DROME Small ribosomal subunit protein eS17 OS=Drosophila melanogaster OX=7227 GN=RpS17 PE=1 SV=2	15.28	1	10.7	0.8915	FALSE	FALSE	0	0																			0	1	0	0	0	0	sp|P17704|RS17_DROME	P17704	RS17_DROME	131	Drosophila melanogaster	1:Experimental evidence at protein level	0.9985	1	1	1	0	1	0
P18932	P18932	mt:ND5	NADH-ubiquinone oxidoreductase chain 5	sp|P18932|NU5M_DROME NADH-ubiquinone oxidoreductase chain 5 OS=Drosophila melanogaster OX=7227 GN=mt:ND5 PE=3 SV=4	65.1	1	3.1	0.9247	FALSE	FALSE	0	0																			0	0	0	0	1	0	sp|P18932|NU5M_DROME	P18932	NU5M_DROME	572	Drosophila melanogaster	3:Protein inferred from homology	0.999	1	1	1	0	0	0
P18935	P18935	mt:Cyt-b	Cytochrome b	sp|P18935|CYB_DROME Cytochrome b OS=Drosophila melanogaster OX=7227 GN=mt:Cyt-b PE=3 SV=2	43.09	1	1.9	0.3828	FALSE	FALSE	0	0																			0	0	0	0	1	0	sp|P18935|CYB_DROME	P18935	CYB_DROME	378	Drosophila melanogaster	3:Protein inferred from homology	0.9806	1	1	1	0	0	0
P25172	P25172	Su(z)2	Protein suppressor 2 of zeste	sp|P25172|SUZ2_DROME Protein suppressor 2 of zeste OS=Drosophila melanogaster OX=7227 GN=Su(z)2 PE=2 SV=2	146.3	1	1	0.2397	FALSE	FALSE	0	0																			0	1	0	0	0	0	sp|P25172|SUZ2_DROME	P25172	SUZ2_DROME	1368	Drosophila melanogaster	2:Experimental evidence at transcript level	0.9625	1	1	1	0	1	0
P29310	P29310;P92177	14-3-3zeta	14-3-3 protein zeta	sp|P29310|1433Z_DROME 14-3-3 protein zeta OS=Drosophila melanogaster OX=7227 GN=14-3-3zeta PE=1 SV=1	28.21	1	3.2	0.6991	FALSE	FALSE	0	0																			0	0	0	1	0	0	sp|P29310|1433Z_DROME	P29310	1433Z_DROME	248	Drosophila melanogaster	1:Experimental evidence at protein level	0.9947	1	0	1	0	0	0
P35600	P35600	Gnf1	Replication factor C subunit 1	sp|P35600|RFC1_DROME Replication factor C subunit 1 OS=Drosophila melanogaster OX=7227 GN=Gnf1 PE=1 SV=2	108.55	1	0.9	0.3276	FALSE	FALSE	0	0																			0	1	0	0	0	0	sp|P35600|RFC1_DROME	P35600	RFC1_DROME	986	Drosophila melanogaster	1:Experimental evidence at protein level	0.9754	1	1	1	0	1	0
P41374	P41374	eIF2alpha	Eukaryotic translation initiation factor 2 subunit 1	sp|P41374|IF2A_DROME Eukaryotic translation initiation factor 2 subunit 1 OS=Drosophila melanogaster OX=7227 GN=eIF2alpha PE=2 SV=1	38.62	1	2.3	0.6967	FALSE	FALSE	0	0																			0	0	0	0	1	0	sp|P41374|IF2A_DROME	P41374	IF2A_DROME	341	Drosophila melanogaster	2:Experimental evidence at transcript level	0.9947	1	1	1	0	0	0
P45594	P45594	tsr	Cofilin/actin-depolymerizing factor homolog	sp|P45594|CADF_DROME Cofilin/actin-depolymerizing factor homolog OS=Drosophila melanogaster OX=7227 GN=tsr PE=1 SV=1	17.14	1	8.1	0.916	FALSE	FALSE	0	0																			0	0	0	1	0	0	sp|P45594|CADF_DROME	P45594	CADF_DROME	148	Drosophila melanogaster	1:Experimental evidence at protein level	0.9989	1	1	1	0	0	0
P45888	P45888	Arp2	Actin-related protein 2	sp|P45888|ARP2_DROME Actin-related protein 2 OS=Drosophila melanogaster OX=7227 GN=Arp2 PE=2 SV=3	45.25	1	3.3	0.2289	FALSE	FALSE	0	0																			0	0	0	0	1	0	sp|P45888|ARP2_DROME	P45888	ARP2_DROME	399	Drosophila melanogaster	2:Experimental evidence at transcript level	0.9603	1	1	1	0	0	0
P48603	P48603	cpb	F-actin-capping protein subunit beta	sp|P48603|CAPZB_DROME F-actin-capping protein subunit beta OS=Drosophila melanogaster OX=7227 GN=cpb PE=2 SV=1	31.34	1	3.3	0.8059	FALSE	FALSE	0	0																			0	0	0	1	0	0	sp|P48603|CAPZB_DROME	P48603	CAPZB_DROME	276	Drosophila melanogaster	2:Experimental evidence at transcript level	0.997	1	1	1	0	0	0
P48605	P48605	CCT3	T-complex protein 1 subunit gamma	sp|P48605|TCPG_DROME T-complex protein 1 subunit gamma OS=Drosophila melanogaster OX=7227 GN=CCT3 PE=2 SV=2	59.36	1	2	0.2991	FALSE	FALSE	0	0																			0	1	0	0	0	0	sp|P48605|TCPG_DROME	P48605	TCPG_DROME	544	Drosophila melanogaster	2:Experimental evidence at transcript level	0.972	1	1	1	0	1	0
P49963	P49963	Srp19	Signal recognition particle 19 kDa protein	sp|P49963|SRP19_DROME Signal recognition particle 19 kDa protein OS=Drosophila melanogaster OX=7227 GN=Srp19 PE=2 SV=2	18.38	1	8.1	0.9147	FALSE	FALSE	0	0																			0	0	0	1	0	0	sp|P49963|SRP19_DROME	P49963	SRP19_DROME	160	Drosophila melanogaster	2:Experimental evidence at transcript level	0.9989	1	1	1	0	0	0
P54399	P54399	Pdi	Protein disulfide-isomerase	sp|P54399|PDI_DROME Protein disulfide-isomerase OS=Drosophila melanogaster OX=7227 GN=Pdi PE=2 SV=1	55.75	1	2.2	0.8551	FALSE	FALSE	0	0																			0	0	0	0	1	0	sp|P54399|PDI_DROME	P54399	PDI_DROME	496	Drosophila melanogaster	2:Experimental evidence at transcript level	0.9979	1	1	1	0	0	0
P61857	P61857	betaTub85D	Tubulin beta-2 chain	sp|P61857|TBB2_DROME Tubulin beta-2 chain OS=Drosophila melanogaster OX=7227 GN=betaTub85D PE=1 SV=1	49.84	6	3.4	0.9993	FALSE	FALSE	0	0																			0	0	1	0	0	0	sp|P61857|TBB2_DROME	P61857	TBB2_DROME	446	Drosophila melanogaster	1:Experimental evidence at protein level	0.999	1	1	10	0	0	1
Q27333	Q27333	l(2)not	Lethal(2)neighbour of tid protein	sp|Q27333|NT56_DROME Lethal(2)neighbour of tid protein OS=Drosophila melanogaster OX=7227 GN=l(2)not PE=1 SV=1	58.42	1	2.4	0.9038	FALSE	FALSE	0	0																			0	0	0	1	0	0	sp|Q27333|NT56_DROME	Q27333	NT56_DROME	510	Drosophila melanogaster	1:Experimental evidence at protein level	0.9987	1	1	1	0	0	0
Q7JVI3	Q7JVI3	eIF3m	Eukaryotic translation initiation factor 3 subunit M	sp|Q7JVI3|EIF3M_DROME Eukaryotic translation initiation factor 3 subunit M OS=Drosophila melanogaster OX=7227 GN=eIF3m PE=2 SV=1	44.06	1	7	0.4219	FALSE	FALSE	0	0																			0	0	1	0	0	0	sp|Q7JVI3|EIF3M_DROME	Q7JVI3	EIF3M_DROME	387	Drosophila melanogaster	2:Experimental evidence at transcript level	0.9834	1	1	1	0	0	1
Q7K2X8	Q7K2X8	Nup44A	Nucleoporin seh1	sp|Q7K2X8|SEH1_DROME Nucleoporin seh1 OS=Drosophila melanogaster OX=7227 GN=Nup44A PE=1 SV=1	39.49	1	2.3	0.5412	FALSE	FALSE	0	0																			0	0	0	1	0	0	sp|Q7K2X8|SEH1_DROME	Q7K2X8	SEH1_DROME	354	Drosophila melanogaster	1:Experimental evidence at protein level	0.9897	1	1	1	0	0	0
Q7K4H4	Q7K4H4	NO66	Bifunctional lysine-specific demethylase and histidyl-hydroxylase NO66	sp|Q7K4H4|NO66_DROME Bifunctional lysine-specific demethylase and histidyl-hydroxylase NO66 OS=Drosophila melanogaster OX=7227 GN=NO66 PE=1 SV=1	73.05	1	1.5	0.9021	FALSE	FALSE	0	0																			0	0	0	1	0	0	sp|Q7K4H4|NO66_DROME	Q7K4H4	NO66_DROME	653	Drosophila melanogaster	1:Experimental evidence at protein level	0.9926	1	1	1	0	0	0
Q7KQM6	Q7KQM6	Gyf	GIGYF family protein Gyf	sp|Q7KQM6|GGYF1_DROME GIGYF family protein Gyf OS=Drosophila melanogaster OX=7227 GN=Gyf PE=1 SV=2	173.62	1	0.8	0.8453	FALSE	FALSE	0	0																			0	0	0	0	1	0	sp|Q7KQM6|GGYF1_DROME	Q7KQM6	GGYF1_DROME	1574	Drosophila melanogaster	1:Experimental evidence at protein level	0.9978	1	1	1	0	0	0
Q8MS27	Q8MS27	mRpL35	Large ribosomal subunit protein bL35m	sp|Q8MS27|RM35_DROME Large ribosomal subunit protein bL35m OS=Drosophila melanogaster OX=7227 GN=mRpL35 PE=2 SV=1	20.46	1	5.1	0.5974	FALSE	FALSE	0	0																			0	0	0	1	0	0	sp|Q8MS27|RM35_DROME	Q8MS27	RM35_DROME	178	Drosophila melanogaster	2:Experimental evidence at transcript level	0.9918	1	1	1	0	0	0
Q8SXY6	Q8SXY6	bai	Transmembrane emp24 domain-containing protein bai	sp|Q8SXY6|TMEDA_DROME Transmembrane emp24 domain-containing protein bai OS=Drosophila melanogaster OX=7227 GN=bai PE=2 SV=1	23.68	1	5.3	0.7334	FALSE	FALSE	0	0																			0	0	0	1	0	0	sp|Q8SXY6|TMEDA_DROME	Q8SXY6	TMEDA_DROME	206	Drosophila melanogaster	2:Experimental evidence at transcript level	0.9956	1	1	1	0	0	0
Q8T498	Q8T498	raskol	Ras GTPase-activating protein raskol	sp|Q8T498|GAP2_DROME Ras GTPase-activating protein raskol OS=Drosophila melanogaster OX=7227 GN=raskol PE=1 SV=3	173.42	1	0.9	0.2729	FALSE	FALSE	0	0																			0	0	0	1	0	0	sp|Q8T498|GAP2_DROME	Q8T498	GAP2_DROME	1580	Drosophila melanogaster	1:Experimental evidence at protein level	0.9683	1	1	1	0	0	0
Q94516	Q94516	ATPsynB	ATP synthase subunit b, mitochondrial	sp|Q94516|AT5F1_DROME ATP synthase subunit b, mitochondrial OS=Drosophila melanogaster OX=7227 GN=ATPsynB PE=2 SV=2	27.34	1	4.5	0.9114	FALSE	FALSE	0	0																			0	0	0	1	0	0	sp|Q94516|AT5F1_DROME	Q94516	AT5F1_DROME	243	Drosophila melanogaster	2:Experimental evidence at transcript level	0.9988	1	1	1	0	0	0
Q95SP2	Q95SP2	sip3	E3 ubiquitin-protein ligase HRD1	sp|Q95SP2|HRD1_DROME E3 ubiquitin-protein ligase HRD1 OS=Drosophila melanogaster OX=7227 GN=sip3 PE=1 SV=1	69.23	1	1.8	0.8022	FALSE	FALSE	0	0																			0	0	0	1	0	0	sp|Q95SP2|HRD1_DROME	Q95SP2	HRD1_DROME	626	Drosophila melanogaster	1:Experimental evidence at protein level	0.997	1	1	1	0	0	0
Q960C5	Q960C5	Lrch	Leucine-rich repeat and calponin homology domain-containing protein	sp|Q960C5|LRCH_DROME Leucine-rich repeat and calponin homology domain-containing protein OS=Drosophila melanogaster OX=7227 GN=Lrch PE=2 SV=1	87.05	1	1.1	0.5065	FALSE	FALSE	0	0																			0	0	0	1	0	0	sp|Q960C5|LRCH_DROME	Q960C5	LRCH_DROME	809	Drosophila melanogaster	2:Experimental evidence at transcript level	0.9882	1	1	1	0	0	0
Q960Z0	Q960Z0	Klp10A	Kinesin-like protein Klp10A	sp|Q960Z0|KI10A_DROME Kinesin-like protein Klp10A OS=Drosophila melanogaster OX=7227 GN=Klp10A PE=1 SV=1	88.62	1	1.1	0.8092	FALSE	FALSE	0	0																			0	0	0	1	0	0	sp|Q960Z0|KI10A_DROME	Q960Z0	KI10A_DROME	805	Drosophila melanogaster	1:Experimental evidence at protein level	0.9971	1	1	1	0	0	0
Q9I7K5	Q9I7K5;Q86BA5	eca	Transmembrane emp24 domain-containing protein eca	sp|Q9I7K5|TMEDE_DROME Transmembrane emp24 domain-containing protein eca OS=Drosophila melanogaster OX=7227 GN=eca PE=2 SV=2	25.14	1	4.6	0.695	FALSE	FALSE	0	0																			0	0	0	1	0	0	sp|Q9I7K5|TMEDE_DROME	Q9I7K5	TMEDE_DROME	216	Drosophila melanogaster	2:Experimental evidence at transcript level	0.9946	1	0	1	0	0	0
Q9NG98	Q9NG98	Top3alpha	DNA topoisomerase 3-alpha	sp|Q9NG98|TOP3A_DROME DNA topoisomerase 3-alpha OS=Drosophila melanogaster OX=7227 GN=Top3alpha PE=2 SV=2	136.05	1	0.9	0.3865	FALSE	FALSE	0	0																			0	0	0	0	1	0	sp|Q9NG98|TOP3A_DROME	Q9NG98	TOP3A_DROME	1250	Drosophila melanogaster	2:Experimental evidence at transcript level	0.9809	1	1	1	0	0	0
Q9V463	Q9V463	Nup154	Nuclear pore complex protein Nup154	sp|Q9V463|NU154_DROME Nuclear pore complex protein Nup154 OS=Drosophila melanogaster OX=7227 GN=Nup154 PE=1 SV=1	153.8	1	0.9	0.914	FALSE	FALSE	0	0																			0	0	0	1	0	0	sp|Q9V463|NU154_DROME	Q9V463	NU154_DROME	1365	Drosophila melanogaster	1:Experimental evidence at protein level	0.9988	1	1	1	0	0	0
Q9VCA2	Q9VCA2	Orct	Organic cation transporter protein	sp|Q9VCA2|ORCT_DROME Organic cation transporter protein OS=Drosophila melanogaster OX=7227 GN=Orct PE=1 SV=1	60.96	3	2.2	0.7882	FALSE	FALSE	0	0																			0	1	0	0	0	0	sp|Q9VCA2|ORCT_DROME	Q9VCA2	ORCT_DROME	548	Drosophila melanogaster	1:Experimental evidence at protein level	0.9818	1	1	5	0	1	0
Q9VDD7	Q9VDD7	meigo	Solute carrier family 35 member B1 homolog	sp|Q9VDD7|S35B1_DROME Solute carrier family 35 member B1 homolog OS=Drosophila melanogaster OX=7227 GN=meigo PE=2 SV=1	37.41	1	3.3	0.2759	FALSE	FALSE	0	0																			0	0	0	1	0	0	sp|Q9VDD7|S35B1_DROME	Q9VDD7	S35B1_DROME	338	Drosophila melanogaster	2:Experimental evidence at transcript level	0.9688	1	1	1	0	0	0
Q9VE86	Q9VE86	WRNexo	3'-5' exonuclease	sp|Q9VE86|WRNXO_DROME 3'-5' exonuclease OS=Drosophila melanogaster OX=7227 GN=WRNexo PE=1 SV=2	40.27	1	2.5	0.4002	FALSE	FALSE	0	0																			0	0	0	1	0	0	sp|Q9VE86|WRNXO_DROME	Q9VE86	WRNXO_DROME	353	Drosophila melanogaster	1:Experimental evidence at protein level	0.9819	1	1	1	0	0	0
Q9VLL3	Q9VLL3	Akap200	A-kinase anchor protein 200	sp|Q9VLL3|AK200_DROME A-kinase anchor protein 200 OS=Drosophila melanogaster OX=7227 GN=Akap200 PE=1 SV=3	78.98	1	2.3	0.923	FALSE	FALSE	0	0																			0	1	0	0	0	0	sp|Q9VLL3|AK200_DROME	Q9VLL3	AK200_DROME	753	Drosophila melanogaster	1:Experimental evidence at protein level	0.999	1	1	1	0	1	0
Q9VVK8	Q9VVK8	ais	DEAD box protein 52 homolog	sp|Q9VVK8|DDX52_DROME DEAD box protein 52 homolog OS=Drosophila melanogaster OX=7227 GN=ais PE=1 SV=1	67.5	1	1.3	0.4207	FALSE	FALSE	0	0																			0	0	0	1	0	0	sp|Q9VVK8|DDX52_DROME	Q9VVK8	DDX52_DROME	594	Drosophila melanogaster	1:Experimental evidence at protein level	0.9834	1	1	1	0	0	0
Q9VXE6	Q9VXE6	Nup153	Nuclear pore complex protein Nup153	sp|Q9VXE6|NU153_DROME Nuclear pore complex protein Nup153 OS=Drosophila melanogaster OX=7227 GN=Nup153 PE=1 SV=4	196.46	1	0.6	0.9921	FALSE	FALSE	0	0																			0	0	0	1	0	0	sp|Q9VXE6|NU153_DROME	Q9VXE6	NU153_DROME	1883	Drosophila melanogaster	1:Experimental evidence at protein level	0.999	1	1	1	0	0	0
Q9VYY2	Q9VYY2	Spase25	Signal peptidase complex subunit 2	sp|Q9VYY2|SPCS2_DROME Signal peptidase complex subunit 2 OS=Drosophila melanogaster OX=7227 GN=Spase25 PE=2 SV=1	22.2	1	4.5	0.5455	FALSE	FALSE	0	0																			0	0	0	1	0	0	sp|Q9VYY2|SPCS2_DROME	Q9VYY2	SPCS2_DROME	199	Drosophila melanogaster	2:Experimental evidence at transcript level	0.9899	1	1	1	0	0	0
Q9W141	Q9W141	ATPsynF	Putative ATP synthase subunit f, mitochondrial	sp|Q9W141|ATPK_DROME Putative ATP synthase subunit f, mitochondrial OS=Drosophila melanogaster OX=7227 GN=ATPsynF PE=3 SV=1	12.48	1	8.4	0.6498	FALSE	FALSE	0	0																			0	0	0	1	0	0	sp|Q9W141|ATPK_DROME	Q9W141	ATPK_DROME	107	Drosophila melanogaster	3:Protein inferred from homology	0.9934	1	1	1	0	0	0
Q9W4V8	Q9W4V8	ttm50	Mitochondrial import inner membrane translocase subunit TIM50-C	sp|Q9W4V8|TI50C_DROME Mitochondrial import inner membrane translocase subunit TIM50-C OS=Drosophila melanogaster OX=7227 GN=ttm50 PE=2 SV=2	49.64	1	2.6	0.9244	FALSE	FALSE	0	0																			0	0	0	1	0	0	sp|Q9W4V8|TI50C_DROME	Q9W4V8	TI50C_DROME	428	Drosophila melanogaster	2:Experimental evidence at transcript level	0.999	1	1	1	0	0	0
A0A0B4K6I6	A0A0B4K6I6	CT19744	Uncharacterized protein, isoform B	tr|A0A0B4K6I6|A0A0B4K6I6_DROME Uncharacterized protein, isoform B OS=Drosophila melanogaster OX=7227 GN=CT19744 PE=1 SV=1	55.42	1	3.7	0.2276	FALSE	FALSE	0	0																			0	0	0	0	1	0	tr|A0A0B4K6I6|A0A0B4K6I6_DROME	A0A0B4K6I6	A0A0B4K6I6_DROME	508	Drosophila melanogaster	1:Experimental evidence at protein level	0.96	1	1	1	0	0	0
A0A0B4K7Y4	A0A0B4K7Y4	bbc	Bb in a boxcar, isoform C	tr|A0A0B4K7Y4|A0A0B4K7Y4_DROME Bb in a boxcar, isoform C OS=Drosophila melanogaster OX=7227 GN=bbc PE=1 SV=1	46.34	1	2.6	0.8647	FALSE	FALSE	0	0																			0	0	0	0	1	0	tr|A0A0B4K7Y4|A0A0B4K7Y4_DROME	A0A0B4K7Y4	A0A0B4K7Y4_DROME	417	Drosophila melanogaster	1:Experimental evidence at protein level	0.9981	1	1	1	0	0	0
A0A0B4KER0	A0A0B4KER0	row	Relative of woc, isoform C	tr|A0A0B4KER0|A0A0B4KER0_DROME Relative of woc, isoform C OS=Drosophila melanogaster OX=7227 GN=row PE=1 SV=1	146.01	1	0.8	0.9296	FALSE	FALSE	0	0																			0	1	0	0	0	0	tr|A0A0B4KER0|A0A0B4KER0_DROME	A0A0B4KER0	A0A0B4KER0_DROME	1301	Drosophila melanogaster	1:Experimental evidence at protein level	0.9948	1	1	1	0	1	0
A0A4D6K3L8	A0A4D6K3L8	Dmel\CG9706	Uncharacterized protein, isoform C	tr|A0A4D6K3L8|A0A4D6K3L8_DROME Uncharacterized protein, isoform C OS=Drosophila melanogaster OX=7227 GN=Dmel\CG9706 PE=1 SV=1	59.54	1	1.9	0.8739	FALSE	FALSE	0	0																			0	0	0	1	0	0	tr|A0A4D6K3L8|A0A4D6K3L8_DROME	A0A4D6K3L8	A0A4D6K3L8_DROME	530	Drosophila melanogaster	1:Experimental evidence at protein level	0.9982	1	1	1	0	0	0
A1Z6Z8	A1Z6Z8	didum	Dilute class unconventional myosin, isoform C	tr|A1Z6Z8|A1Z6Z8_DROME Dilute class unconventional myosin, isoform C OS=Drosophila melanogaster OX=7227 GN=didum PE=1 SV=1	208.11	1	0.6	0.2841	FALSE	FALSE	0	0																			0	0	0	0	1	0	tr|A1Z6Z8|A1Z6Z8_DROME	A1Z6Z8	A1Z6Z8_DROME	1800	Drosophila melanogaster	1:Experimental evidence at protein level	0.97	1	1	1	0	0	0
A1Z7R6	A1Z7R6	SLC46	Uncharacterized protein, isoform A	tr|A1Z7R6|A1Z7R6_DROME Uncharacterized protein, isoform A OS=Drosophila melanogaster OX=7227 GN=SLC46 PE=1 SV=1	56.96	1	1.9	0.7795	FALSE	FALSE	0	0																			0	0	0	1	0	0	tr|A1Z7R6|A1Z7R6_DROME	A1Z7R6	A1Z7R6_DROME	519	Drosophila melanogaster	1:Experimental evidence at protein level	0.9965	1	1	1	0	0	0
A1Z830	A1Z830	Dmel\CG12128	Uncharacterized protein, isoform A	tr|A1Z830|A1Z830_DROME Uncharacterized protein, isoform A OS=Drosophila melanogaster OX=7227 GN=Dmel\CG12128 PE=1 SV=1	53.85	1	3.3	0.7076	FALSE	FALSE	0	0																			0	1	0	0	0	0	tr|A1Z830|A1Z830_DROME	A1Z830	A1Z830_DROME	485	Drosophila melanogaster	1:Experimental evidence at protein level	0.9949	1	1	1	0	1	0
A1Z9E3	A1Z9E3	mEFTu1	Elongation factor Tu	tr|A1Z9E3|A1Z9E3_DROME Elongation factor Tu OS=Drosophila melanogaster OX=7227 GN=mEFTu1 PE=1 SV=1	53.96	1	1.8	0.2693	FALSE	FALSE	0	0																			0	0	1	0	0	0	tr|A1Z9E3|A1Z9E3_DROME	A1Z9E3	A1Z9E3_DROME	489	Drosophila melanogaster	1:Experimental evidence at protein level	0.9677	1	1	1	0	0	1
A1Z9W2	A1Z9W2	CG10220	RH47216p	tr|A1Z9W2|A1Z9W2_DROME RH47216p OS=Drosophila melanogaster OX=7227 GN=CG10220 PE=2 SV=1	36.38	1	6.6	0.2812	FALSE	FALSE	0	0																			0	1	0	0	0	0	tr|A1Z9W2|A1Z9W2_DROME	A1Z9W2	A1Z9W2_DROME	320	Drosophila melanogaster	2:Experimental evidence at transcript level	0.9695	1	1	1	0	1	0
A1ZBL9	A1ZBL9	par-1	non-specific serine/threonine protein kinase	tr|A1ZBL9|A1ZBL9_DROME non-specific serine/threonine protein kinase OS=Drosophila melanogaster OX=7227 GN=par-1 PE=1 SV=2	126.24	1	0.9	0.8642	FALSE	FALSE	0	0																			0	0	0	0	1	0	tr|A1ZBL9|A1ZBL9_DROME	A1ZBL9	A1ZBL9_DROME	1170	Drosophila melanogaster	1:Experimental evidence at protein level	0.9981	1	1	1	0	0	0
A8JR16	A8JR16	Dmel\CG6118	Uncharacterized protein, isoform C	tr|A8JR16|A8JR16_DROME Uncharacterized protein, isoform C OS=Drosophila melanogaster OX=7227 GN=Dmel\CG6118 PE=4 SV=1	109.2	1	0.8	0.3311	FALSE	FALSE	0	0																			0	0	0	0	1	0	tr|A8JR16|A8JR16_DROME	A8JR16	A8JR16_DROME	967	Drosophila melanogaster	4:Protein predicted	0.9758	1	1	1	0	0	0
D6W4T8	D6W4T8	pod1	Coronin	tr|D6W4T8|D6W4T8_DROME Coronin OS=Drosophila melanogaster OX=7227 GN=pod1 PE=1 SV=1	140.12	1	0.9	0.2818	FALSE	FALSE	0	0																			0	0	0	1	0	0	tr|D6W4T8|D6W4T8_DROME	D6W4T8	D6W4T8_DROME	1266	Drosophila melanogaster	1:Experimental evidence at protein level	0.9696	1	1	1	0	0	0
M9PB43	M9PB43	Dmel\CG14020	Transmembrane protein 231	tr|M9PB43|M9PB43_DROME Transmembrane protein 231 OS=Drosophila melanogaster OX=7227 GN=Dmel\CG14020 PE=3 SV=1	39.57	1	7.3	0.2271	FALSE	FALSE	0	0																			0	0	0	0	0	1	tr|M9PB43|M9PB43_DROME	M9PB43	M9PB43_DROME	343	Drosophila melanogaster	3:Protein inferred from homology	0.9599	1	1	1	0	0	0
O62530	O62530	AP-2mu	Adaptor protein complex 2, mu subunit, isoform A	tr|O62530|O62530_DROME Adaptor protein complex 2, mu subunit, isoform A OS=Drosophila melanogaster OX=7227 GN=AP-2mu PE=1 SV=1	49.82	1	4.3	0.4887	FALSE	FALSE	0	0																			0	0	0	0	0	1	tr|O62530|O62530_DROME	O62530	O62530_DROME	437	Drosophila melanogaster	1:Experimental evidence at protein level	0.9873	1	1	1	0	0	0
Q0IGP7	Q0IGP7	CG9561	SD20656p	tr|Q0IGP7|Q0IGP7_DROME SD20656p OS=Drosophila melanogaster OX=7227 GN=CG9561 PE=2 SV=1	78.01	1	1.4	0.7781	FALSE	FALSE	0	0																			0	0	0	0	1	0	tr|Q0IGP7|Q0IGP7_DROME	Q0IGP7	Q0IGP7_DROME	708	Drosophila melanogaster	2:Experimental evidence at transcript level	0.9965	1	1	1	0	0	0
Q3YMU0	Q3YMU0	ERp60	Protein disulfide-isomerase (Fragment)	tr|Q3YMU0|Q3YMU0_DROME Protein disulfide-isomerase (Fragment) OS=Drosophila melanogaster OX=7227 GN=ERp60 PE=1 SV=1	55.34	1	2.2	0.3155	FALSE	FALSE	0	0																			0	0	0	0	1	0	tr|Q3YMU0|Q3YMU0_DROME	Q3YMU0	Q3YMU0_DROME	489	Drosophila melanogaster	1:Experimental evidence at protein level	0.974	1	1	1	0	0	0
Q400N2	Q400N2	Plp	Pericentrin-like protein, isoform F	tr|Q400N2|Q400N2_DROME Pericentrin-like protein, isoform F OS=Drosophila melanogaster OX=7227 GN=Plp PE=1 SV=2	327.07	1	0.3	0.8569	FALSE	FALSE	0	0																			0	0	0	1	0	0	tr|Q400N2|Q400N2_DROME	Q400N2	Q400N2_DROME	2895	Drosophila melanogaster	1:Experimental evidence at protein level	0.998	1	1	1	0	0	0
Q59E33	Q59E33	scaf6	LD21442p	tr|Q59E33|Q59E33_DROME LD21442p OS=Drosophila melanogaster OX=7227 GN=scaf6 PE=1 SV=1	107.51	1	1.5	0.6732	FALSE	FALSE	0	0																			0	1	0	0	0	0	tr|Q59E33|Q59E33_DROME	Q59E33	Q59E33_DROME	960	Drosophila melanogaster	1:Experimental evidence at protein level	0.9941	1	1	1	0	1	0
Q7JZY1	Q7JZY1	Dmel\CG2310	RE06389p	tr|Q7JZY1|Q7JZY1_DROME RE06389p OS=Drosophila melanogaster OX=7227 GN=Dmel\CG2310 PE=1 SV=1	27.98	1	5.2	0.922	FALSE	FALSE	0	0																			0	0	0	0	1	0	tr|Q7JZY1|Q7JZY1_DROME	Q7JZY1	Q7JZY1_DROME	251	Drosophila melanogaster	1:Experimental evidence at protein level	0.999	1	1	1	0	0	0
Q7KSQ0	Q7KSQ0	sea	LD46175p	tr|Q7KSQ0|Q7KSQ0_DROME LD46175p OS=Drosophila melanogaster OX=7227 GN=sea PE=1 SV=1	34.07	1	2.5	0.6187	FALSE	FALSE	0	0																			0	0	0	0	1	0	tr|Q7KSQ0|Q7KSQ0_DROME	Q7KSQ0	Q7KSQ0_DROME	317	Drosophila melanogaster	1:Experimental evidence at protein level	0.9925	1	1	1	0	0	0
Q7PLT4	Q7PLT4	Tim17b	Translocase of the inner mitochondrial membrane 17b, isoform A	tr|Q7PLT4|Q7PLT4_DROME Translocase of the inner mitochondrial membrane 17b, isoform A OS=Drosophila melanogaster OX=7227 GN=Tim17b PE=1 SV=1	18.21	1	5.8	0.7932	FALSE	FALSE	0	0																			0	0	0	0	1	0	tr|Q7PLT4|Q7PLT4_DROME	Q7PLT4	Q7PLT4_DROME	173	Drosophila melanogaster	1:Experimental evidence at protein level	0.9968	1	1	1	0	0	0
Q86BI3	Q86BI3	Zn72D	Zinc-finger protein at 72D, isoform B	tr|Q86BI3|Q86BI3_DROME Zinc-finger protein at 72D, isoform B OS=Drosophila melanogaster OX=7227 GN=Zn72D PE=1 SV=1	95.97	1	1.4	0.9215	FALSE	FALSE	0	0																			0	1	0	0	0	0	tr|Q86BI3|Q86BI3_DROME	Q86BI3	Q86BI3_DROME	884	Drosophila melanogaster	1:Experimental evidence at protein level	0.999	1	1	1	0	1	0
Q8INK3	Q8INK3	fabp	Fatty acid binding protein, isoform C	tr|Q8INK3|Q8INK3_DROME Fatty acid binding protein, isoform C OS=Drosophila melanogaster OX=7227 GN=fabp PE=1 SV=1	17.13	1	5.7	0.266	FALSE	FALSE	0	0																			0	0	0	1	0	0	tr|Q8INK3|Q8INK3_DROME	Q8INK3	Q8INK3_DROME	157	Drosophila melanogaster	1:Experimental evidence at protein level	0.9672	1	1	1	0	0	0
Q8IR94	Q8IR94	Dmel\CG32668	Armadillo repeat-containing protein 2	tr|Q8IR94|Q8IR94_DROME Armadillo repeat-containing protein 2 OS=Drosophila melanogaster OX=7227 GN=Dmel\CG32668 PE=4 SV=1	94.58	1	3.2	0.6123	FALSE	FALSE	0	0																			0	0	0	0	1	0	tr|Q8IR94|Q8IR94_DROME	Q8IR94	Q8IR94_DROME	863	Drosophila melanogaster	4:Protein predicted	0.9923	1	1	1	0	0	0
Q8MSM9	Q8MSM9	Dmel\CG11698	AT18730p	tr|Q8MSM9|Q8MSM9_DROME AT18730p OS=Drosophila melanogaster OX=7227 GN=Dmel\CG11698 PE=2 SV=1	29.07	1	6.9	0.2394	FALSE	FALSE	0	0																			0	1	0	0	0	0	tr|Q8MSM9|Q8MSM9_DROME	Q8MSM9	Q8MSM9_DROME	262	Drosophila melanogaster	2:Experimental evidence at transcript level	0.9624	1	1	1	0	1	0
Q9I7U1	Q9I7U1	Dmel\CG1275	LD36721p	tr|Q9I7U1|Q9I7U1_DROME LD36721p OS=Drosophila melanogaster OX=7227 GN=Dmel\CG1275 PE=1 SV=1	36.04	1	5.3	0.9235	FALSE	FALSE	0	0																			0	0	0	0	1	0	tr|Q9I7U1|Q9I7U1_DROME	Q9I7U1	Q9I7U1_DROME	340	Drosophila melanogaster	1:Experimental evidence at protein level	0.999	1	1	1	0	0	0
Q9V3E7	Q9V3E7	Ref1	LD24793p	tr|Q9V3E7|Q9V3E7_DROME LD24793p OS=Drosophila melanogaster OX=7227 GN=Ref1 PE=1 SV=1	27.83	1	4.1	0.8909	FALSE	FALSE	0	0																			0	0	1	0	0	0	tr|Q9V3E7|Q9V3E7_DROME	Q9V3E7	Q9V3E7_DROME	266	Drosophila melanogaster	1:Experimental evidence at protein level	0.9985	1	1	1	0	0	1
Q9V3F9	Q9V3F9	out	BcDNA.LD28120	tr|Q9V3F9|Q9V3F9_DROME BcDNA.LD28120 OS=Drosophila melanogaster OX=7227 GN=out PE=2 SV=1	72.88	1	1.8	0.91	FALSE	FALSE	0	0																			0	1	0	0	0	0	tr|Q9V3F9|Q9V3F9_DROME	Q9V3F9	Q9V3F9_DROME	655	Drosophila melanogaster	2:Experimental evidence at transcript level	0.9988	1	1	1	0	1	0
Q9V406	Q9V406	crp	Activator protein 4	tr|Q9V406|Q9V406_DROME Activator protein 4 OS=Drosophila melanogaster OX=7227 GN=crp PE=1 SV=1	67.12	1	2.2	0.8473	FALSE	FALSE	0	0																			0	1	0	0	0	0	tr|Q9V406|Q9V406_DROME	Q9V406	Q9V406_DROME	631	Drosophila melanogaster	1:Experimental evidence at protein level	0.9978	1	1	1	0	1	0
Q9V4C6	Q9V4C6	Zip102B	Zinc/iron regulated transporter-related protein 102B, isoform E	tr|Q9V4C6|Q9V4C6_DROME Zinc/iron regulated transporter-related protein 102B, isoform E OS=Drosophila melanogaster OX=7227 GN=Zip102B PE=1 SV=3	31.85	1	4.4	0.9151	FALSE	FALSE	0	0																			0	0	0	0	1	0	tr|Q9V4C6|Q9V4C6_DROME	Q9V4C6	Q9V4C6_DROME	297	Drosophila melanogaster	1:Experimental evidence at protein level	0.9989	1	1	1	0	0	0
Q9VA82	Q9VA82	Dmel\CG15535	GEO10831p1	tr|Q9VA82|Q9VA82_DROME GEO10831p1 OS=Drosophila melanogaster OX=7227 GN=Dmel\CG15535 PE=2 SV=1	13.73	1	8.5	0.8737	FALSE	FALSE	0	0																			0	1	0	0	0	0	tr|Q9VA82|Q9VA82_DROME	Q9VA82	Q9VA82_DROME	118	Drosophila melanogaster	2:Experimental evidence at transcript level	0.9982	1	1	1	0	1	0
Q9VAF3	Q9VAF3	Dmel\CG7824	Uncharacterized protein, isoform A	tr|Q9VAF3|Q9VAF3_DROME Uncharacterized protein, isoform A OS=Drosophila melanogaster OX=7227 GN=Dmel\CG7824 PE=1 SV=1	39.96	1	4	0.9339	FALSE	FALSE	0	0																			0	0	0	0	0	1	tr|Q9VAF3|Q9VAF3_DROME	Q9VAF3	Q9VAF3_DROME	352	Drosophila melanogaster	1:Experimental evidence at protein level	0.9951	1	1	1	0	0	0
Q9VBU5	Q9VBU5	Kdsr	3-dehydrosphinganine reductase	tr|Q9VBU5|Q9VBU5_DROME 3-dehydrosphinganine reductase OS=Drosophila melanogaster OX=7227 GN=Kdsr PE=1 SV=1	36.55	1	4.8	0.6514	FALSE	FALSE	0	0																			0	0	0	1	0	0	tr|Q9VBU5|Q9VBU5_DROME	Q9VBU5	Q9VBU5_DROME	336	Drosophila melanogaster	1:Experimental evidence at protein level	0.9935	1	1	1	0	0	0
Q9VE85	Q9VE85	Nup43	Nucleoporin 43kD	tr|Q9VE85|Q9VE85_DROME Nucleoporin 43kD OS=Drosophila melanogaster OX=7227 GN=Nup43 PE=1 SV=1	40.12	1	3.6	0.9246	FALSE	FALSE	0	0																			0	0	0	1	0	0	tr|Q9VE85|Q9VE85_DROME	Q9VE85	Q9VE85_DROME	358	Drosophila melanogaster	1:Experimental evidence at protein level	0.999	1	1	1	0	0	0
Q9VEP9	Q9VEP9	Sf3a1	GH03554p	tr|Q9VEP9|Q9VEP9_DROME GH03554p OS=Drosophila melanogaster OX=7227 GN=Sf3a1 PE=1 SV=1	88.02	1	1	0.6618	FALSE	FALSE	0	0																			0	1	0	0	0	0	tr|Q9VEP9|Q9VEP9_DROME	Q9VEP9	Q9VEP9_DROME	784	Drosophila melanogaster	1:Experimental evidence at protein level	0.9938	1	1	1	0	1	0
Q9VEU2	Q9VEU2	Der-2	Derlin	tr|Q9VEU2|Q9VEU2_DROME Derlin OS=Drosophila melanogaster OX=7227 GN=Der-2 PE=1 SV=1	29.83	1	3.1	0.5994	FALSE	FALSE	0	0																			0	0	0	1	0	0	tr|Q9VEU2|Q9VEU2_DROME	Q9VEU2	Q9VEU2_DROME	261	Drosophila melanogaster	1:Experimental evidence at protein level	0.9919	1	1	1	0	0	0
Q9VFE7	Q9VFE7	Nup93-2	Nuclear pore protein	tr|Q9VFE7|Q9VFE7_DROME Nuclear pore protein OS=Drosophila melanogaster OX=7227 GN=Nup93-2 PE=1 SV=1	90.54	1	2	0.7691	FALSE	FALSE	0	0																			0	0	0	0	1	0	tr|Q9VFE7|Q9VFE7_DROME	Q9VFE7	Q9VFE7_DROME	796	Drosophila melanogaster	1:Experimental evidence at protein level	0.9963	1	1	1	0	0	0
Q9VG00	Q9VG00	l(3)87Df	Cytochrome c oxidase assembly protein COX20, mitochondrial	tr|Q9VG00|Q9VG00_DROME Cytochrome c oxidase assembly protein COX20, mitochondrial OS=Drosophila melanogaster OX=7227 GN=l(3)87Df PE=2 SV=1	12.62	1	8.2	0.4048	FALSE	FALSE	0	0																			0	0	0	1	0	0	tr|Q9VG00|Q9VG00_DROME	Q9VG00	Q9VG00_DROME	110	Drosophila melanogaster	2:Experimental evidence at transcript level	0.9823	1	1	1	0	0	0
Q9VG80	Q9VG80	Dmel\CG5196	Palmitoyltransferase	tr|Q9VG80|Q9VG80_DROME Palmitoyltransferase OS=Drosophila melanogaster OX=7227 GN=Dmel\CG5196 PE=2 SV=1	49.17	1	2.6	0.92	FALSE	FALSE	0	0																			0	0	0	1	0	0	tr|Q9VG80|Q9VG80_DROME	Q9VG80	Q9VG80_DROME	427	Drosophila melanogaster	2:Experimental evidence at transcript level	0.9989	1	1	1	0	0	0
Q9VHB1	Q9VHB1	Dmel\CG9399	Mitochondrial pyruvate carrier	tr|Q9VHB1|Q9VHB1_DROME Mitochondrial pyruvate carrier OS=Drosophila melanogaster OX=7227 GN=Dmel\CG9399 PE=1 SV=1	16.57	1	7.8	0.8198	FALSE	FALSE	0	0																			0	0	0	1	0	0	tr|Q9VHB1|Q9VHB1_DROME	Q9VHB1	Q9VHB1_DROME	154	Drosophila melanogaster	1:Experimental evidence at protein level	0.9973	1	1	1	0	0	0
Q9VHY6	Q9VHY6	EMC1	ER membrane protein complex subunit 1	tr|Q9VHY6|Q9VHY6_DROME ER membrane protein complex subunit 1 OS=Drosophila melanogaster OX=7227 GN=EMC1 PE=1 SV=1	100.85	1	1.1	0.9016	FALSE	FALSE	0	0																			0	0	0	1	0	0	tr|Q9VHY6|Q9VHY6_DROME	Q9VHY6	Q9VHY6_DROME	915	Drosophila melanogaster	1:Experimental evidence at protein level	0.9987	1	1	1	0	0	0
Q9VJ11	Q9VJ11	anon-37B-2	Calcium load-activated calcium channel	tr|Q9VJ11|Q9VJ11_DROME Calcium load-activated calcium channel OS=Drosophila melanogaster OX=7227 GN=anon-37B-2 PE=1 SV=1	20.83	1	7.7	0.9229	FALSE	FALSE	0	0																			0	0	0	1	0	0	tr|Q9VJ11|Q9VJ11_DROME	Q9VJ11	Q9VJ11_DROME	183	Drosophila melanogaster	1:Experimental evidence at protein level	0.999	1	1	1	0	0	0
Q9VJ12	Q9VJ12	Acn	Acinus, isoform A	tr|Q9VJ12|Q9VJ12_DROME Acinus, isoform A OS=Drosophila melanogaster OX=7227 GN=Acn PE=1 SV=1	83.67	1	1.5	0.5697	FALSE	FALSE	0	0																			0	1	0	0	0	0	tr|Q9VJ12|Q9VJ12_DROME	Q9VJ12	Q9VJ12_DROME	739	Drosophila melanogaster	1:Experimental evidence at protein level	0.9908	1	1	1	0	1	0
Q9VK58	Q9VK58	Pih1D1	PIH1 domain containing 1, isoform D	tr|Q9VK58|Q9VK58_DROME PIH1 domain containing 1, isoform D OS=Drosophila melanogaster OX=7227 GN=Pih1D1 PE=1 SV=5	127.52	1	0.8	0.2905	FALSE	FALSE	0	0																			0	0	0	0	1	0	tr|Q9VK58|Q9VK58_DROME	Q9VK58	Q9VK58_DROME	1094	Drosophila melanogaster	1:Experimental evidence at protein level	0.9709	1	1	1	0	0	0
Q9VKD2	Q9VKD2	Hacd1	Very-long-chain (3R)-3-hydroxyacyl-CoA dehydratase	tr|Q9VKD2|Q9VKD2_DROME Very-long-chain (3R)-3-hydroxyacyl-CoA dehydratase OS=Drosophila melanogaster OX=7227 GN=Hacd1 PE=1 SV=1	27.52	1	4.9	0.9242	FALSE	FALSE	0	0																			0	0	0	1	0	0	tr|Q9VKD2|Q9VKD2_DROME	Q9VKD2	Q9VKD2_DROME	245	Drosophila melanogaster	1:Experimental evidence at protein level	0.999	1	1	1	0	0	0
Q9VL69	Q9VL69	CK01296	Translocon-associated protein subunit gamma	tr|Q9VL69|Q9VL69_DROME Translocon-associated protein subunit gamma OS=Drosophila melanogaster OX=7227 GN=CK01296 PE=1 SV=1	21.62	1	10	0.9247	FALSE	FALSE	0	0																			0	0	0	0	1	0	tr|Q9VL69|Q9VL69_DROME	Q9VL69	Q9VL69_DROME	190	Drosophila melanogaster	1:Experimental evidence at protein level	0.999	1	1	1	0	0	0
Q9VLR0	Q9VLR0	Dmel\CG8292	FI06011p	tr|Q9VLR0|Q9VLR0_DROME FI06011p OS=Drosophila melanogaster OX=7227 GN=Dmel\CG8292 PE=2 SV=1	33.2	1	3.1	0.2326	FALSE	FALSE	0	0																			0	0	0	1	0	0	tr|Q9VLR0|Q9VLR0_DROME	Q9VLR0	Q9VLR0_DROME	287	Drosophila melanogaster	2:Experimental evidence at transcript level	0.961	1	1	1	0	0	0
Q9VND7	Q9VND7	Dmel\CG2931	RNA-binding protein 42	tr|Q9VND7|Q9VND7_DROME RNA-binding protein 42 OS=Drosophila melanogaster OX=7227 GN=Dmel\CG2931 PE=1 SV=1	33.62	1	4.3	0.7119	FALSE	FALSE	0	0																			0	1	0	0	0	0	tr|Q9VND7|Q9VND7_DROME	Q9VND7	Q9VND7_DROME	302	Drosophila melanogaster	1:Experimental evidence at protein level	0.9951	1	1	1	0	1	0
Q9VR20	Q9VR20	Dmel\CG3251	SD01132p	tr|Q9VR20|Q9VR20_DROME SD01132p OS=Drosophila melanogaster OX=7227 GN=Dmel\CG3251 PE=2 SV=1	57.38	1	3.4	0.8887	FALSE	FALSE	0	0																			0	0	0	0	0	1	tr|Q9VR20|Q9VR20_DROME	Q9VR20	Q9VR20_DROME	495	Drosophila melanogaster	2:Experimental evidence at transcript level	0.9985	1	1	1	0	0	0
Q9VRJ4	Q9VRJ4	Dhrs4	Dehydrogenase/reductase 4	tr|Q9VRJ4|Q9VRJ4_DROME Dehydrogenase/reductase 4 OS=Drosophila melanogaster OX=7227 GN=Dhrs4 PE=1 SV=1	33.6	1	3.2	0.7809	FALSE	FALSE	0	0																			0	0	0	1	0	0	tr|Q9VRJ4|Q9VRJ4_DROME	Q9VRJ4	Q9VRJ4_DROME	317	Drosophila melanogaster	1:Experimental evidence at protein level	0.9966	1	1	1	0	0	0
Q9VU17	Q9VU17	nebu	HL01062p	tr|Q9VU17|Q9VU17_DROME HL01062p OS=Drosophila melanogaster OX=7227 GN=nebu PE=1 SV=1	58.38	1	1.9	0.5399	FALSE	FALSE	0	0																			0	0	0	1	0	0	tr|Q9VU17|Q9VU17_DROME	Q9VU17	Q9VU17_DROME	539	Drosophila melanogaster	1:Experimental evidence at protein level	0.9896	1	1	1	0	0	0
Q9VV79	Q9VV79	spd-2	BcDNA.LD24702	tr|Q9VV79|Q9VV79_DROME BcDNA.LD24702 OS=Drosophila melanogaster OX=7227 GN=spd-2 PE=1 SV=2	124.46	1	1	0.6003	FALSE	FALSE	0	0																			0	0	0	1	0	0	tr|Q9VV79|Q9VV79_DROME	Q9VV79	Q9VV79_DROME	1146	Drosophila melanogaster	1:Experimental evidence at protein level	0.9919	1	1	1	0	0	0
Q9VVT4	Q9VVT4	Dmel\CG14074	IP10578p	tr|Q9VVT4|Q9VVT4_DROME IP10578p OS=Drosophila melanogaster OX=7227 GN=Dmel\CG14074 PE=1 SV=1	38.06	1	3.9	0.9028	FALSE	FALSE	0	0																			0	0	0	0	0	1	tr|Q9VVT4|Q9VVT4_DROME	Q9VVT4	Q9VVT4_DROME	336	Drosophila melanogaster	1:Experimental evidence at protein level	0.9987	1	1	1	0	0	0
Q9VW10	Q9VW10	Dmel\CG9300	Nucleolar protein 11	tr|Q9VW10|Q9VW10_DROME Nucleolar protein 11 OS=Drosophila melanogaster OX=7227 GN=Dmel\CG9300 PE=1 SV=1	76.31	1	1.6	0.9068	FALSE	FALSE	0	0																			0	0	0	1	0	0	tr|Q9VW10|Q9VW10_DROME	Q9VW10	Q9VW10_DROME	673	Drosophila melanogaster	1:Experimental evidence at protein level	0.9987	1	1	1	0	0	0
Q9VWJ1	Q9VWJ1	Dmel\CG8034	Uncharacterized protein, isoform A	tr|Q9VWJ1|Q9VWJ1_DROME Uncharacterized protein, isoform A OS=Drosophila melanogaster OX=7227 GN=Dmel\CG8034 PE=1 SV=2	70.24	1	2.2	0.9119	FALSE	FALSE	0	0																			0	0	0	1	0	0	tr|Q9VWJ1|Q9VWJ1_DROME	Q9VWJ1	Q9VWJ1_DROME	647	Drosophila melanogaster	1:Experimental evidence at protein level	0.9988	1	1	1	0	0	0
Q9VXH4	Q9VXH4	Dmel\CG9921	RE16337p	tr|Q9VXH4|Q9VXH4_DROME RE16337p OS=Drosophila melanogaster OX=7227 GN=Dmel\CG9921 PE=1 SV=1	11.41	1	12.7	0.6104	FALSE	FALSE	0	0																			0	0	0	1	0	0	tr|Q9VXH4|Q9VXH4_DROME	Q9VXH4	Q9VXH4_DROME	102	Drosophila melanogaster	1:Experimental evidence at protein level	0.9922	1	1	1	0	0	0
Q9VXR5	Q9VXR5	Dmel\CG9281	LD02975p	tr|Q9VXR5|Q9VXR5_DROME LD02975p OS=Drosophila melanogaster OX=7227 GN=Dmel\CG9281 PE=1 SV=1	69.46	1	2.3	0.3639	FALSE	FALSE	0	0																			0	0	0	0	1	0	tr|Q9VXR5|Q9VXR5_DROME	Q9VXR5	Q9VXR5_DROME	611	Drosophila melanogaster	1:Experimental evidence at protein level	0.979	1	1	1	0	0	0
Q9VXV6	Q9VXV6	Scamp	Secretory carrier-associated membrane protein	tr|Q9VXV6|Q9VXV6_DROME Secretory carrier-associated membrane protein OS=Drosophila melanogaster OX=7227 GN=Scamp PE=1 SV=1	38.52	1	3.2	0.9225	FALSE	FALSE	0	0																			0	0	0	1	0	0	tr|Q9VXV6|Q9VXV6_DROME	Q9VXV6	Q9VXV6_DROME	343	Drosophila melanogaster	1:Experimental evidence at protein level	0.999	1	1	1	0	0	0
Q9VYW4	Q9VYW4	Dmel\CG1703	LD04461p	tr|Q9VYW4|Q9VYW4_DROME LD04461p OS=Drosophila melanogaster OX=7227 GN=Dmel\CG1703 PE=1 SV=1	101.48	1	1.1	0.9164	FALSE	FALSE	0	0																			0	0	0	1	0	0	tr|Q9VYW4|Q9VYW4_DROME	Q9VYW4	Q9VYW4_DROME	901	Drosophila melanogaster	1:Experimental evidence at protein level	0.9989	1	1	1	0	0	0
Q9VZW1	Q9VZW1	scramb2	Phospholipid scramblase	tr|Q9VZW1|Q9VZW1_DROME Phospholipid scramblase OS=Drosophila melanogaster OX=7227 GN=scramb2 PE=1 SV=1	29.56	1	4.2	0.5851	FALSE	FALSE	0	0																			0	1	0	0	0	0	tr|Q9VZW1|Q9VZW1_DROME	Q9VZW1	Q9VZW1_DROME	263	Drosophila melanogaster	1:Experimental evidence at protein level	0.9914	1	1	1	0	1	0
Q9W149	Q9W149	Dmel\CG11414	RING-type E3 ubiquitin transferase	tr|Q9W149|Q9W149_DROME RING-type E3 ubiquitin transferase OS=Drosophila melanogaster OX=7227 GN=Dmel\CG11414 PE=1 SV=1	95.88	1	1	0.2261	FALSE	FALSE	0	0																			0	0	0	0	1	0	tr|Q9W149|Q9W149_DROME	Q9W149	Q9W149_DROME	867	Drosophila melanogaster	1:Experimental evidence at protein level	0.9597	1	1	1	0	0	0
Q9W179	Q9W179	Slik	Sterile20-like kinase, isoform B	tr|Q9W179|Q9W179_DROME Sterile20-like kinase, isoform B OS=Drosophila melanogaster OX=7227 GN=Slik PE=1 SV=2	192.02	1	0.5	0.2537	FALSE	FALSE	0	0																			0	0	0	0	1	0	tr|Q9W179|Q9W179_DROME	Q9W179	Q9W179_DROME	1703	Drosophila melanogaster	1:Experimental evidence at protein level	0.9651	1	1	1	0	0	0
Q9W245	Q9W245	Dmel\CG4610	Protein MTO1 homolog, mitochondrial	tr|Q9W245|Q9W245_DROME Protein MTO1 homolog, mitochondrial OS=Drosophila melanogaster OX=7227 GN=Dmel\CG4610 PE=2 SV=1	73.55	1	1.1	0.3415	FALSE	FALSE	0	0																			0	0	0	0	1	0	tr|Q9W245|Q9W245_DROME	Q9W245	Q9W245_DROME	661	Drosophila melanogaster	2:Experimental evidence at transcript level	0.9769	1	1	1	0	0	0
Q9W4W8	Q9W4W8	Spg7	Paraplegin, isoform A	tr|Q9W4W8|Q9W4W8_DROME Paraplegin, isoform A OS=Drosophila melanogaster OX=7227 GN=Spg7 PE=1 SV=1	90.03	1	1.3	0.8038	FALSE	FALSE	0	0																			0	0	0	0	1	0	tr|Q9W4W8|Q9W4W8_DROME	Q9W4W8	Q9W4W8_DROME	819	Drosophila melanogaster	1:Experimental evidence at protein level	0.997	1	1	1	0	0	0
Q9Y095	Q9Y095	XRCC1	FI04011p	tr|Q9Y095|Q9Y095_DROME FI04011p OS=Drosophila melanogaster OX=7227 GN=XRCC1 PE=1 SV=1	68.73	1	1.6	0.8709	FALSE	FALSE	0	0																			0	1	0	0	0	0	tr|Q9Y095|Q9Y095_DROME	Q9Y095	Q9Y095_DROME	614	Drosophila melanogaster	1:Experimental evidence at protein level	0.9982	1	1	1	0	1	0
contam_P22629	contam_P22629		Streptavidin	sp|contam_P22629|SAV_STRAV Streptavidin OS=Streptomyces avidinii PE=1 SV=1	18.82	9	43.2	1	FALSE	TRUE	3	3			-0.0360287	35.9083	35.3218	35.6688	36.7883	34.5707	35.7167	37.3835	35.9263	35.8903	35.3218	35.6688	36.7883	34.5707	35.7167	37.3835	149	405	220	123	344	281	sp|contam_P22629|SAV_STRAV	contam_P22629	SAV_STRAV	183	Streptomyces avidinii	1:Experimental evidence at protein level	0.999	1522	1522	1522	149	405	220
contam_P04264	contam_P04264	KRT1	Keratin, type II cytoskeletal 1	sp|contam_P04264|K2C1_HUMAN Keratin, type II cytoskeletal 1 OS=Homo sapiens GN=KRT1 PE=1 SV=6	66	67	73	1	FALSE	TRUE	3	3			0.0941208	29.7884	28.157	30.0349	31.032	28.2943	30.4852	30.7268	29.7413	29.8354	28.157	30.0349	31.032	28.2943	30.4852	30.7268	103	190	300	116	182	259	sp|contam_P04264|K2C1_HUMAN	contam_P04264	K2C1_HUMAN	644	Homo sapiens	1:Experimental evidence at protein level	0.999	1150	776	1188	64	128	206
contam_P35908	contam_P35908	KRT2	Keratin, type II cytoskeletal 2 epidermal	sp|contam_P35908|K22E_HUMAN Keratin, type II cytoskeletal 2 epidermal OS=Homo sapiens GN=KRT2 PE=1 SV=2	65.39	70	91.9	1	FALSE	TRUE	3	3			0.130779	30.4457	29.1292	30.6036	31.4082	29.5782	30.7622	31.1929	30.3803	30.5111	29.1292	30.6036	31.4082	29.5782	30.7622	31.1929	61	135	188	79	125	169	sp|contam_P35908|K22E_HUMAN	contam_P35908	K22E_HUMAN	639	Homo sapiens	1:Experimental evidence at protein level	0.999	757	527	782	41	94	136
contam_P35527	contam_P35527	KRT9	Keratin, type I cytoskeletal 9	sp|contam_P35527|K1C9_HUMAN Keratin, type I cytoskeletal 9 OS=Homo sapiens GN=KRT9 PE=1 SV=3	62.03	49	72.6	1	FALSE	TRUE	3	3			0.0454777	29.1384	27.4292	29.4555	30.4625	27.3718	29.966	30.1457	29.1157	29.1612	27.4292	29.4555	30.4625	27.3718	29.966	30.1457	57	120	201	62	112	162	sp|contam_P35527|K1C9_HUMAN	contam_P35527	K1C9_HUMAN	623	Homo sapiens	1:Experimental evidence at protein level	0.999	714	695	714	55	116	197
contam_P13645	contam_P13645	KRT10	Keratin, type I cytoskeletal 10	sp|contam_P13645|K1C10_HUMAN Keratin, type I cytoskeletal 10 OS=Homo sapiens GN=KRT10 PE=1 SV=6	58.79	42	60.8	1	FALSE	TRUE	3	3			-0.017271	29.7599	28.3585	30.0454	30.9017	28.7431	30.0357	30.475	29.7685	29.7513	28.3585	30.0454	30.9017	28.7431	30.0357	30.475	68	109	158	87	96	130	sp|contam_P13645|K1C10_HUMAN	contam_P13645	K1C10_HUMAN	584	Homo sapiens	1:Experimental evidence at protein level	0.999	648	368	667	33	65	97
contam_P06709	contam_P06709	birA	Bifunctional ligase/repressor BirA	sp|contam_P06709|BIRA_ECOLI Bifunctional ligase/repressor BirA OS=Escherichia coli (strain K12) GN=birA PE=1 SV=1	35.29	28	81.6	1	FALSE	TRUE	3	3			7.42549	26.7217	23.8243	22.9436	22.259	29.7152	30.583	31.0052	23.009	30.4345	23.8243	22.9436	22.259	29.7152	30.583	31.0052	8	3	2	98	117	153	sp|contam_P06709|BIRA_ECOLI	contam_P06709	BIRA_ECOLI	321	Escherichia coli (strain K12)	1:Experimental evidence at protein level	0.999	381	170	381	3	1	1
contam_P00761	contam_P00761		Trypsin	sp|contam_P00761|TRYP_PIG Trypsin OS=Sus scrofa PE=1 SV=1	24.39	10	53.2	1	FALSE	TRUE	3	3			-0.0668344	33.6679	33.6623	33.4654	33.9762	33.279	33.4538	34.1707	33.7013	33.6345	33.6623	33.4654	33.9762	33.279	33.4538	34.1707	48	62	48	45	56	59	sp|contam_P00761|TRYP_PIG	contam_P00761	TRYP_PIG	231	Sus scrofa	1:Experimental evidence at protein level	0.999	318	314	318	48	61	47
contam_P02769	contam_P02769	ALB	Serum albumin	sp|contam_P02769|ALBU_BOVIN Serum albumin OS=Bos taurus GN=ALB PE=1 SV=4	69.25	48	78.9	1	FALSE	TRUE	3	3			-0.538232	25.7764	26.8186	25.7935	25.5243	26.2276	26.1906	24.1036	26.0455	25.5072	26.8186	25.7935	25.5243	26.2276	26.1906	24.1036	84	45	30	78	43	11	sp|contam_P02769|ALBU_BOVIN	contam_P02769	ALBU_BOVIN	607	Bos taurus	1:Experimental evidence at protein level	0.999	291	255	291	76	39	25
contam_P08779	contam_P08779	KRT16	Keratin, type I cytoskeletal 16	sp|contam_P08779|K1C16_HUMAN Keratin, type I cytoskeletal 16 OS=Homo sapiens GN=KRT16 PE=1 SV=4	51.24	42	63.2	1	FALSE	TRUE	3	3			0.861732	26.6615	24.2123	26.7887	27.6909	27.1086	27.2546	26.9139	26.2306	27.0923	24.2123	26.7887	27.6909	27.1086	27.2546	26.9139	10	39	76	52	46	57	sp|contam_P08779|K1C16_HUMAN	contam_P08779	K1C16_HUMAN	473	Homo sapiens	1:Experimental evidence at protein level	0.999	280	116	395	4	16	31
contam_P13647	contam_P13647	KRT5	Keratin, type II cytoskeletal 5	sp|contam_P13647|K2C5_HUMAN Keratin, type II cytoskeletal 5 OS=Homo sapiens GN=KRT5 PE=1 SV=3	62.34	52	48.3	1	FALSE	TRUE	3	3			0.485403	27.2895	25.4406	27.4433	28.2566	27.1356	27.7777	27.6834	27.0468	27.5322	25.4406	27.4433	28.2566	27.1356	27.7777	27.6834	12	55	69	36	51	51	sp|contam_P13647|K2C5_HUMAN	contam_P13647	K2C5_HUMAN	590	Homo sapiens	1:Experimental evidence at protein level	0.999	274	56	414	5	12	13
contam_P02538	contam_P02538	KRT6A	Keratin, type II cytoskeletal 6A	sp|contam_P02538|K2C6A_HUMAN Keratin, type II cytoskeletal 6A OS=Homo sapiens GN=KRT6A PE=1 SV=3	60.01	51	43.1	1	FALSE	TRUE	3	3			1.46559	25.3285	22.7685	25.1116	25.907	26.9777	25.9966	25.2096	24.5957	26.0613	22.7685	25.1116	25.907	26.9777	25.9966	25.2096	7	27	42	46	40	27	sp|contam_P02538|K2C6A_HUMAN	contam_P02538	K2C6A_HUMAN	564	Homo sapiens	1:Experimental evidence at protein level	0.999	189	14	406	1	2	3
contam_P02533	contam_P02533	KRT14	Keratin, type I cytoskeletal 14	sp|contam_P02533|K1C14_HUMAN Keratin, type I cytoskeletal 14 OS=Homo sapiens GN=KRT14 PE=1 SV=4	51.53	40	45.1	1	FALSE	TRUE	3	3			0.978096	25.3271	22.9232	25.3258	26.2651	25.7153	25.865	25.8681	24.838	25.8161	22.9232	25.3258	26.2651	25.7153	25.865	25.8681	3	19	36	30	25	27	sp|contam_P02533|K1C14_HUMAN	contam_P02533	K1C14_HUMAN	472	Homo sapiens	1:Experimental evidence at protein level	0.999	140	28	384	0	5	7
contam_Q86YZ3	contam_Q86YZ3	HRNR	Hornerin	sp|contam_Q86YZ3|HORN_HUMAN Hornerin OS=Homo sapiens GN=HRNR PE=1 SV=2	282.23	24	16	1	FALSE	TRUE	3	3			-0.0141318	24.4204	22.9016	24.6114	25.7695	22.8619	25.0737	25.3046	24.4275	24.4134	22.9016	24.6114	25.7695	22.8619	25.0737	25.3046	6	31	29	4	27	24	sp|contam_Q86YZ3|HORN_HUMAN	contam_Q86YZ3	HORN_HUMAN	2850	Homo sapiens	1:Experimental evidence at protein level	0.999	121	121	121	6	31	29
contam_Q04695	contam_Q04695	KRT17	Keratin, type I cytoskeletal 17	sp|contam_Q04695|K1C17_HUMAN Keratin, type I cytoskeletal 17 OS=Homo sapiens GN=KRT17 PE=1 SV=2	48.08	29	28.7	1	FALSE	TRUE	3	3			0.670119	24.1165	21.7856	24.0928	25.466	25.4877	24.5688	23.2983	23.7815	24.4516	21.7856	24.0928	25.466	25.4877	24.5688	23.2983	2	5	19	20	9	5	sp|contam_Q04695|K1C17_HUMAN	contam_Q04695	K1C17_HUMAN	432	Homo sapiens	1:Experimental evidence at protein level	0.999	60	21	236	1	2	5
contam_Q5D862	contam_Q5D862	FLG2	Filaggrin-2	sp|contam_Q5D862|FILA2_HUMAN Filaggrin-2 OS=Homo sapiens GN=FLG2 PE=1 SV=1	247.93	13	8.5	1	FALSE	TRUE	2	2			0.0299532	24.2332		23.4575	24.9789		23.9999	24.4964	24.2182	24.2482		23.4575	24.9789		23.9999	24.4964	1	10	11	1	8	6	sp|contam_Q5D862|FILA2_HUMAN	contam_Q5D862	FILA2_HUMAN	2391	Homo sapiens	1:Experimental evidence at protein level	0.999	37	37	37	1	10	11
contam_O43790	contam_O43790	KRT86	Keratin, type II cuticular Hb6	sp|contam_O43790|KRT86_HUMAN Keratin, type II cuticular Hb6 OS=Homo sapiens GN=KRT86 PE=1 SV=1	53.47	19	39.7	1	FALSE	TRUE	1	1			0.85001	23.3625		22.9375			23.7875		22.9375	23.7875		22.9375			23.7875		0	14	0	0	18	1	sp|contam_O43790|KRT86_HUMAN	contam_O43790	KRT86_HUMAN	486	Homo sapiens	1:Experimental evidence at protein level	0.999	33	2	45	0	1	0
contam_Q8N1N4	contam_Q8N1N4	KRT78	Keratin, type II cytoskeletal 78	sp|contam_Q8N1N4|K2C78_HUMAN Keratin, type II cytoskeletal 78 OS=Homo sapiens GN=KRT78 PE=2 SV=2	56.83	16	26.9	1	FALSE	TRUE	2	2			0.0717122	22.4512		22.0373	22.7934		22.4996	22.4746	22.4154	22.4871		22.0373	22.7934		22.4996	22.4746	0	9	12	0	6	6	sp|contam_Q8N1N4|K2C78_HUMAN	contam_Q8N1N4	K2C78_HUMAN	520	Homo sapiens	2:Experimental evidence at transcript level	0.999	33	33	58	0	9	12
contam_Q15323	contam_Q15323	KRT31	Keratin, type I cuticular Ha1	sp|contam_Q15323|K1H1_HUMAN Keratin, type I cuticular Ha1 OS=Homo sapiens GN=KRT31 PE=1 SV=3	47.21	15	32.7	1	FALSE	TRUE	2	2			0.658604	22.4959		23.1204	21.2128		23.7784	21.872	22.1666	22.8252		23.1204	21.2128		23.7784	21.872	0	10	0	0	13	2	sp|contam_Q15323|K1H1_HUMAN	contam_Q15323	K1H1_HUMAN	416	Homo sapiens	1:Experimental evidence at protein level	0.999	25	2	43	0	1	0
contam_P62894	contam_P62894	CYCS	Cytochrome c	sp|contam_P62894|CYC_BOVIN Cytochrome c OS=Bos taurus GN=CYCS PE=1 SV=2	11.7	4	36.2	1	FALSE	TRUE	2	2			-0.0615125	23.774	24.2053	23.4041		23.7097	23.7768		23.8047	23.7432	24.2053	23.4041		23.7097	23.7768		5	5	0	5	4	0	sp|contam_P62894|CYC_BOVIN	contam_P62894	CYC_BOVIN	105	Bos taurus	1:Experimental evidence at protein level	0.999	19	5	19	2	1	0
contam_Q7Z794	contam_Q7Z794	KRT77	Keratin, type II cytoskeletal 1b	sp|contam_Q7Z794|K2C1B_HUMAN Keratin, type II cytoskeletal 1b OS=Homo sapiens GN=KRT77 PE=2 SV=3	61.86	16	20.2	1	FALSE	TRUE	2	2			-0.0216846	22.4485		21.9174	23.0012		22.5439	22.3314	22.4593	22.4376		21.9174	23.0012		22.5439	22.3314	0	4	7	0	5	2	sp|contam_Q7Z794|K2C1B_HUMAN	contam_Q7Z794	K2C1B_HUMAN	578	Homo sapiens	2:Experimental evidence at transcript level	0.999	18	13	90	0	3	5
contam_P04259	contam_P04259	KRT6B	Keratin, type II cytoskeletal 6B	sp|contam_P04259|K2C6B_HUMAN Keratin, type II cytoskeletal 6B OS=Homo sapiens GN=KRT6B PE=1 SV=5	60.03	50	8.2	1	FALSE	TRUE	3	3			1.12792	24.1961	21.9932	24.1171	24.7862	25.5251	24.6091	24.146	23.6322	24.7601	21.9932	24.1171	24.7862	25.5251	24.6091	24.146	0	3	5	3	3	3	sp|contam_P04259|K2C6B_HUMAN	contam_P04259	K2C6B_HUMAN	564	Homo sapiens	1:Experimental evidence at protein level	0.999	17	10	404	0	2	2
contam_P15252	contam_P15252		Rubber elongation factor protein	sp|contam_P15252|REF_HEVBR Rubber elongation factor protein OS=Hevea brasiliensis PE=1 SV=2	14.71	3	21.7	1	FALSE	TRUE	0	0																			1	1	3	1	0	1	sp|contam_P15252|REF_HEVBR	contam_P15252	REF_HEVBR	138	Hevea brasiliensis	1:Experimental evidence at protein level	0.9921	7	7	7	1	1	3
contam_P20930	contam_P20930	FLG	Filaggrin	sp|contam_P20930|FILA_HUMAN Filaggrin OS=Homo sapiens GN=FLG PE=1 SV=3	434.92	2	0.5	0.9931	FALSE	TRUE	1	1			-0.0873724	22.4997			22.5434			22.456	22.5434	22.456			22.5434			22.456	0	1	3	0	1	2	sp|contam_P20930|FILA_HUMAN	contam_P20930	FILA_HUMAN	4061	Homo sapiens	1:Experimental evidence at protein level	0.9989	7	7	7	0	1	3
contam_Q9NSB2	contam_Q9NSB2	KRT84	Keratin, type II cuticular Hb4	sp|contam_Q9NSB2|KRT84_HUMAN Keratin, type II cuticular Hb4 OS=Homo sapiens GN=KRT84 PE=2 SV=2	64.8	11	7.8	1	FALSE	TRUE	0	0																			0	5	1	0	0	1	sp|contam_Q9NSB2|KRT84_HUMAN	contam_Q9NSB2	KRT84_HUMAN	600	Homo sapiens	2:Experimental evidence at transcript level	0.999	7	4	55	0	4	0
contam_Q8BGZ7	contam_Q8BGZ7	Krt75	Keratin, type II cytoskeletal 75	sp|contam_Q8BGZ7|K2C75_MOUSE Keratin, type II cytoskeletal 75 OS=Mus musculus GN=Krt75 PE=1 SV=1	59.7	19	1.8	1	FALSE	TRUE	0	0																			0	2	1	1	1	1	sp|contam_Q8BGZ7|K2C75_MOUSE	contam_Q8BGZ7	K2C75_MOUSE	551	Mus musculus	1:Experimental evidence at protein level	0.9764	6	0	159	0	0	0
contam_MYCTAG1	contam_MYCTAG1;contam_MYCTAG3	MYCTAG1	Myc-tag	xx|contam_MYCTAG1|MYCTAG1_SYNTHETIC Myc-tag OS=Synthetic OX=0000 GN=MYCTAG1 PE=1 SV=1	1.2	1	70	0.9756	FALSE	TRUE	0	0																			0	0	0	2	3	1	xx|contam_MYCTAG1|MYCTAG1_SYNTHETIC	xx|contam_MYCTAG1|MYCTAG1_SYNTHETIC Myc-tag OS=Synthetic OX=0000 GN=MYCTAG1 PE=1 SV=1	xx|contam_MYCTAG1|MYCTAG1_SYNTHETIC Myc-tag OS=Synthetic OX=0000 GN=MYCTAG1 PE=1 SV=1	10			0.9983	6	0	6	0	0	0
contam_O76011	contam_O76011	KRT34	Keratin, type I cuticular Ha4	sp|contam_O76011|KRT34_HUMAN Keratin, type I cuticular Ha4 OS=Homo sapiens GN=KRT34 PE=2 SV=2	49.39	11	6.9	1	FALSE	TRUE	1	1			0.681329	21.6558		21.3151			21.9964		21.3151	21.9964		21.3151			21.9964		0	2	0	0	3	0	sp|contam_O76011|KRT34_HUMAN	contam_O76011	KRT34_HUMAN	436	Homo sapiens	2:Experimental evidence at transcript level	0.9988	5	2	19	0	1	0
contam_P00760	contam_P00760		Cationic trypsin	sp|contam_P00760|TRY1_BOVIN Cationic trypsin OS=Bos taurus PE=1 SV=3	25.77	2	9.8	0.9856	FALSE	TRUE	0	0																			0	0	4	0	0	1	sp|contam_P00760|TRY1_BOVIN	contam_P00760	TRY1_BOVIN	246	Bos taurus	1:Experimental evidence at protein level	0.999	5	5	9	0	0	4
contam_P12763	contam_P12763	AHSG	Alpha-2-HS-glycoprotein	sp|contam_P12763|FETUA_BOVIN Alpha-2-HS-glycoprotein OS=Bos taurus GN=AHSG PE=1 SV=2	38.39	5	18.7	1	FALSE	TRUE	0	0																			0	0	5	0	0	0	sp|contam_P12763|FETUA_BOVIN	contam_P12763	FETUA_BOVIN	359	Bos taurus	1:Experimental evidence at protein level	0.9988	5	5	5	0	0	5
contam_P02662	contam_P02662	CSN1S1	Alpha-S1-casein	sp|contam_P02662|CASA1_BOVIN Alpha-S1-casein OS=Bos taurus GN=CSN1S1 PE=1 SV=2	24.51	3	17.3	1	FALSE	TRUE	1	1			-0.193246	23.3515			23.4481			23.2549	23.4481	23.2549			23.4481			23.2549	0	0	3	0	0	1	sp|contam_P02662|CASA1_BOVIN	contam_P02662	CASA1_BOVIN	214	Bos taurus	1:Experimental evidence at protein level	0.9989	4	4	4	0	0	3
contam_P78386	contam_P78386	KRT85	Keratin, type II cuticular Hb5	sp|contam_P78386|KRT85_HUMAN Keratin, type II cuticular Hb5 OS=Homo sapiens GN=KRT85 PE=1 SV=1	55.77	13	5.3	1	FALSE	TRUE	1	1			0.541927	21.3942		21.1232			21.6651		21.1232	21.6651		21.1232			21.6651		0	2	0	0	1	1	sp|contam_P78386|KRT85_HUMAN	contam_P78386	KRT85_HUMAN	507	Homo sapiens	1:Experimental evidence at protein level	0.997	4	3	34	0	2	0
contam_Q14CN4	contam_Q14CN4;contam_Q6IME9	KRT72	Keratin, type II cytoskeletal 72	sp|contam_Q14CN4|K2C72_HUMAN Keratin, type II cytoskeletal 72 OS=Homo sapiens GN=KRT72 PE=1 SV=2	55.84	7	4.7	0.9945	FALSE	TRUE	1	1			1.3074	23.1909		22.5372			23.8445		22.5372	23.8445		22.5372			23.8445		0	0	1	0	2	1	sp|contam_Q14CN4|K2C72_HUMAN	contam_Q14CN4	K2C72_HUMAN	511	Homo sapiens	1:Experimental evidence at protein level	0.9989	4	0	49	0	0	0
contam_Q2M2I5	contam_Q2M2I5	KRT24	Keratin, type I cytoskeletal 24	sp|contam_Q2M2I5|K1C24_HUMAN Keratin, type I cytoskeletal 24 OS=Homo sapiens GN=KRT24 PE=1 SV=1	55.05	3	3.6	0.6797	FALSE	TRUE	0	0																			1	1	0	0	2	0	sp|contam_Q2M2I5|K1C24_HUMAN	contam_Q2M2I5	K1C24_HUMAN	525	Homo sapiens	1:Experimental evidence at protein level	0.9685	4	4	32	1	1	0
contam_P61626	contam_P61626	LYZ	Lysozyme C	sp|contam_P61626|LYSC_HUMAN Lysozyme C OS=Homo sapiens GN=LYZ PE=1 SV=1	16.53	2	12.8	0.9891	FALSE	TRUE	0	0																			0	1	2	0	0	0	sp|contam_P61626|LYSC_HUMAN	contam_P61626	LYSC_HUMAN	148	Homo sapiens	1:Experimental evidence at protein level	0.9987	3	3	3	0	1	2
contam_Q14525	contam_Q14525	KRT33B	Keratin, type I cuticular Ha3-II	sp|contam_Q14525|KT33B_HUMAN Keratin, type I cuticular Ha3-II OS=Homo sapiens GN=KRT33B PE=1 SV=3	46.18	13	5.9	1	FALSE	TRUE	1	1			1.06208	21.5284		20.9974			22.0595		20.9974	22.0595		20.9974			22.0595		0	0	0	0	3	0	sp|contam_Q14525|KT33B_HUMAN	contam_Q14525	KT33B_HUMAN	404	Homo sapiens	1:Experimental evidence at protein level	0.9982	3	3	37	0	0	0
contam_Q7Z3Y8	contam_Q7Z3Y8	KRT27	Keratin, type I cytoskeletal 27	sp|contam_Q7Z3Y8|K1C27_HUMAN Keratin, type I cytoskeletal 27 OS=Homo sapiens GN=KRT27 PE=1 SV=2	49.79	5	8.3	1	FALSE	TRUE	0	0																			0	0	0	0	0	3	sp|contam_Q7Z3Y8|K1C27_HUMAN	contam_Q7Z3Y8	K1C27_HUMAN	459	Homo sapiens	1:Experimental evidence at protein level	0.999	3	1	76	0	0	0
contam_P02535	contam_P02535	Krt10	Keratin, type I cytoskeletal 10	sp|contam_P02535|K1C10_MOUSE Keratin, type I cytoskeletal 10 OS=Mus musculus GN=Krt10 PE=1 SV=3	57.74	13	3.3	0.9999	FALSE	TRUE	0	0																			0	0	2	0	0	0	sp|contam_P02535|K1C10_MOUSE	contam_P02535	K1C10_MOUSE	570	Mus musculus	1:Experimental evidence at protein level	0.9775	2	2	189	0	0	2
contam_Q14532	contam_Q14532	KRT32	Keratin, type I cuticular Ha2	sp|contam_Q14532|K1H2_HUMAN Keratin, type I cuticular Ha2 OS=Homo sapiens GN=KRT32 PE=2 SV=3	50.31	7	4.2	0.9984	FALSE	TRUE	0	0																			0	0	0	0	1	1	sp|contam_Q14532|K1H2_HUMAN	contam_Q14532	K1H2_HUMAN	448	Homo sapiens	2:Experimental evidence at transcript level	0.9915	2	2	28	0	0	0
contam_G3N0V2	contam_G3N0V2	KRT1	Uncharacterized protein	tr|contam_G3N0V2|G3N0V2_BOVIN Uncharacterized protein OS=Bos taurus GN=KRT1 PE=1 SV=1	63.11	16	3.5	1	FALSE	TRUE	0	0																			0	0	2	0	0	0	tr|contam_G3N0V2|G3N0V2_BOVIN	contam_G3N0V2	G3N0V2_BOVIN	606	Bos taurus	1:Experimental evidence at protein level	0.9834	2	2	270	0	0	2
contam_O82803	contam_O82803	SRPP	Small rubber particle protein	sp|contam_O82803|SRPP_HEVBR Small rubber particle protein OS=Hevea brasiliensis GN=SRPP PE=1 SV=1	22.33	1	4.9	0.8948	FALSE	TRUE	0	0																			1	0	0	0	0	0	sp|contam_O82803|SRPP_HEVBR	contam_O82803	SRPP_HEVBR	204	Hevea brasiliensis	1:Experimental evidence at protein level	0.9986	1	1	1	1	0	0
contam_P02441	contam_P02441;contam_P02443;contam_Q9BYR9		Keratin, high-sulfur matrix protein, IIIA3	sp|contam_P02441|KRA3_SHEEP Keratin, high-sulfur matrix protein, IIIA3 OS=Ovis aries PE=1 SV=1	14.15	1	7.6	0.8726	FALSE	TRUE	0	0																			0	0	0	0	1	0	sp|contam_P02441|KRA3_SHEEP	contam_P02441	KRA3_SHEEP	131	Ovis aries	1:Experimental evidence at protein level	0.9982	1	0	1	0	0	0
contam_P02668	contam_P02668	CSN3	Kappa-casein	sp|contam_P02668|CASK_BOVIN Kappa-casein OS=Bos taurus GN=CSN3 PE=1 SV=1	21.26	1	5.3	0.293	FALSE	TRUE	0	0																			0	0	1	0	0	0	sp|contam_P02668|CASK_BOVIN	contam_P02668	CASK_BOVIN	190	Bos taurus	1:Experimental evidence at protein level	0.9712	1	1	1	0	0	1
contam_P12035	contam_P12035	KRT3	Keratin, type II cytoskeletal 3	sp|contam_P12035|K2C3_HUMAN Keratin, type II cytoskeletal 3 OS=Homo sapiens GN=KRT3 PE=1 SV=3	64.38	18	1.6	0.9997	FALSE	TRUE	0	0																			0	0	0	0	0	1	sp|contam_P12035|K2C3_HUMAN	contam_P12035	K2C3_HUMAN	628	Homo sapiens	1:Experimental evidence at protein level	0.9907	1	1	135	0	0	0
contam_Q3SZR3	contam_Q3SZR3	ORM1	Alpha-1-acid glycoprotein	sp|contam_Q3SZR3|A1AG_BOVIN Alpha-1-acid glycoprotein OS=Bos taurus GN=ORM1 PE=2 SV=1	23.17	1	5.9	0.902	FALSE	TRUE	0	0																			1	0	0	0	0	0	sp|contam_Q3SZR3|A1AG_BOVIN	contam_Q3SZR3	A1AG_BOVIN	202	Bos taurus	2:Experimental evidence at transcript level	0.9987	1	1	1	1	0	0
contam_Q6IFZ6	contam_Q6IFZ6	Krt77	Keratin, type II cytoskeletal 1b	sp|contam_Q6IFZ6|K2C1B_MOUSE Keratin, type II cytoskeletal 1b OS=Mus musculus GN=Krt77 PE=1 SV=1	61.32	13	1.7	0.9653	FALSE	TRUE	0	0																			0	0	1	0	0	0	sp|contam_Q6IFZ6|K2C1B_MOUSE	contam_Q6IFZ6	K2C1B_MOUSE	572	Mus musculus	1:Experimental evidence at protein level	0.9747	1	1	130	0	0	1
contam_Q6KB66	contam_Q6KB66	KRT80	Keratin, type II cytoskeletal 80	sp|contam_Q6KB66|K2C80_HUMAN Keratin, type II cytoskeletal 80 OS=Homo sapiens GN=KRT80 PE=1 SV=2	50.49	2	2	0.68	FALSE	TRUE	0	0																			0	1	0	0	0	0	sp|contam_Q6KB66|K2C80_HUMAN	contam_Q6KB66	K2C80_HUMAN	452	Homo sapiens	1:Experimental evidence at protein level	0.9686	1	1	15	0	1	0
[truncated: 55 more columns]

## Sheet: B-Direct TurboID CMB S2 (Sol)
Direct TurboID CMB S2 cells (Soluble)
									Quality filter		Quantitative events		Statistical analysis - Normal Distribution				Imputed LFQ intensity [log2] - Normal Distribution								Normalized LFQ intensity [log2]						Spectral count
Representative protein	Leading proteins	Gene name	Protein name	Fasta header	Molecular weight [kDa]	Total peptides	Sequence coverage	Protein Probability	Valid	Potential contaminant	Soluble_BirA	Soluble_Cmb	P-value	Adjusted p-value	logFC	Av LFQ intensity (Sample)	Soluble_BirA_1	Soluble_BirA_2	Soluble_BirA_3	Soluble_Cmb_1	Soluble_Cmb_2	Soluble_Cmb_3	Soluble_BirA	Soluble_Cmb	Soluble_BirA_1	Soluble_BirA_2	Soluble_BirA_3	Soluble_Cmb_1	Soluble_Cmb_2	Soluble_Cmb_3	Soluble_BirA_1	Soluble_BirA_2	Soluble_BirA_3	Soluble_Cmb_1	Soluble_Cmb_2	Soluble_Cmb_3	Protein	Protein ID	Protein entry name	Protein length	Organism	Protein Existence	Top Peptide Probability	Spectral count Combined	Unique spectral count Combined	Total spectral count Combined	Unique spectral count Soluble_BirA_1	Unique spectral count Soluble_BirA_2	Unique spectral count Soluble_BirA_3
Q9W022	Q9W022	Dmel\CG8993	GEO01508p1	tr|Q9W022|Q9W022_DROME GEO01508p1 OS=Drosophila melanogaster OX=7227 GN=Dmel\CG8993 PE=1 SV=1	15.85	4	22.5	1	TRUE	FALSE	0	3	6.85157e-08	6.16412e-06	8.44638	23.5064	18.8204	19.9555	19.0738	27.5316	27.429	28.2283	19.2832	27.7296				27.5316	27.429	28.2283	0	0	0	3	4	5	tr|Q9W022|Q9W022_DROME	Q9W022	Q9W022_DROME	142	Drosophila melanogaster	1:Experimental evidence at protein level	0.999	12	12	12	0	0	0
Q9W1H5	Q9W1H5	DCP1	Decapping protein 1, isoform A	tr|Q9W1H5|Q9W1H5_DROME Decapping protein 1, isoform A OS=Drosophila melanogaster OX=7227 GN=DCP1 PE=1 SV=1	41.33	11	32.8	1	TRUE	FALSE	0	3	1.59527e-07	8.14587e-06	7.64253	23.0085	18.4435	19.382	19.7363	27.1485	26.4441	26.8967	19.1873	26.8298				27.1485	26.4441	26.8967	0	1	0	19	14	13	tr|Q9W1H5|Q9W1H5_DROME	Q9W1H5	Q9W1H5_DROME	372	Drosophila melanogaster	1:Experimental evidence at protein level	0.999	47	47	47	0	1	0
Q8SY33	Q8SY33	gw	Protein Gawky	sp|Q8SY33|GAWKY_DROME Protein Gawky OS=Drosophila melanogaster OX=7227 GN=gw PE=1 SV=1	142.89	26	28	1	TRUE	FALSE	0	3	1.39312e-07	8.12985e-06	8.14676	22.7124	18.9143	19.1769	17.826	26.8865	26.367	27.104	18.6391	26.7858				26.8865	26.367	27.104	0	0	0	32	19	33	sp|Q8SY33|GAWKY_DROME	Q8SY33	GAWKY_DROME	1384	Drosophila melanogaster	1:Experimental evidence at protein level	0.999	84	84	84	0	0	0
Q9VBX1	Q9VBX1	Clbn	Ribosome quality control complex subunit NEMF homolog	sp|Q9VBX1|NEMF_DROME Ribosome quality control complex subunit NEMF homolog OS=Drosophila melanogaster OX=7227 GN=Clbn PE=1 SV=2	112.55	3	3.1	0.9999	TRUE	FALSE	0	3	6.40716e-09	5.23465e-06	7.8455	22.8379	19.0826	18.9982	18.6646	26.9463	26.6205	26.7152	18.9151	26.7606				26.9463	26.6205	26.7152	0	0	0	4	0	1	sp|Q9VBX1|NEMF_DROME	Q9VBX1	NEMF_DROME	992	Drosophila melanogaster	1:Experimental evidence at protein level	0.999	5	5	5	0	0	0
Q7K3W2	Q7K3W2	Dmel\CG8728	GH09295p	tr|Q7K3W2|Q7K3W2_DROME GH09295p OS=Drosophila melanogaster OX=7227 GN=Dmel\CG8728 PE=1 SV=1	61.01	22	50	1	TRUE	FALSE	1	3	2.00582e-06	1.65531e-05	7.37844	23.7225	18.8004	21.0326	20.2669	27.4864	27.1159	27.633	20.0333	27.4118		21.0326		27.4864	27.1159	27.633	0	0	0	36	36	37	tr|Q7K3W2|Q7K3W2_DROME	Q7K3W2	Q7K3W2_DROME	556	Drosophila melanogaster	1:Experimental evidence at protein level	0.999	109	109	109	0	0	0
Q9W1X4	Q9W1X4	Nup214	Nuclear pore complex protein Nup214	sp|Q9W1X4|NU214_DROME Nuclear pore complex protein Nup214 OS=Drosophila melanogaster OX=7227 GN=Nup214 PE=1 SV=2	175.07	18	11.7	1	TRUE	FALSE	0	3	2.21356e-08	6.16412e-06	7.52166	22.7855	18.7623	19.0003	19.3113	26.7376	26.1587	26.7425	19.0246	26.5463				26.7376	26.1587	26.7425	0	0	0	19	13	18	sp|Q9W1X4|NU214_DROME	Q9W1X4	NU214_DROME	1711	Drosophila melanogaster	1:Experimental evidence at protein level	0.999	50	50	50	0	0	0
Q8SYQ8	Q8SYQ8	Dmel\CG3420	RE40412p	tr|Q8SYQ8|Q8SYQ8_DROME RE40412p OS=Drosophila melanogaster OX=7227 GN=Dmel\CG3420 PE=2 SV=1	15.62	6	44.1	1	TRUE	FALSE	0	3	5.84125e-07	1.16841e-05	6.42891	22.981	19.1287	19.7282	20.4428	25.8514	26.1102	26.6248	19.7666	26.1955				25.8514	26.1102	26.6248	0	0	0	8	12	8	tr|Q8SYQ8|Q8SYQ8_DROME	Q8SYQ8	Q8SYQ8_DROME	136	Drosophila melanogaster	2:Experimental evidence at transcript level	0.999	28	28	28	0	0	0
Q7KN61	Q7KN61	Fpps	Farnesyl pyrophosphate synthase	tr|Q7KN61|Q7KN61_DROME Farnesyl pyrophosphate synthase OS=Drosophila melanogaster OX=7227 GN=Fpps PE=1 SV=1	47.87	10	23.6	1	TRUE	FALSE	0	3	1.1253e-06	1.39298e-05	6.6508	22.3873	19.9444	18.6584	18.5831	25.46	25.3811	26.2972	19.0619	25.7128				25.46	25.3811	26.2972	0	0	0	7	10	10	tr|Q7KN61|Q7KN61_DROME	Q7KN61	Q7KN61_DROME	419	Drosophila melanogaster	1:Experimental evidence at protein level	0.999	27	27	27	0	0	0
P02283	P02283	His2B:CG33910	Histone H2B	sp|P02283|H2B_DROME Histone H2B OS=Drosophila melanogaster OX=7227 GN=His2B:CG33910 PE=1 SV=2	13.69	2	16.3	1	TRUE	FALSE	0	3	2.26136e-05	7.4799e-05	6.31778	22.5374	18.574	21.0412	18.5202	25.6472	25.4716	25.9699	19.3785	25.6963				25.6472	25.4716	25.9699	2	2	1	4	5	3	sp|P02283|H2B_DROME	P02283	H2B_DROME	123	Drosophila melanogaster	1:Experimental evidence at protein level	0.999	17	17	17	2	2	1
Q9VUX2	Q9VUX2	mib1	E3 ubiquitin-protein ligase mind-bomb	sp|Q9VUX2|MIB_DROME E3 ubiquitin-protein ligase mind-bomb OS=Drosophila melanogaster OX=7227 GN=mib1 PE=1 SV=3	129.79	31	28.3	1	TRUE	FALSE	0	3	5.03394e-08	6.16412e-06	6.50786	22.0802	18.9947	18.6607	18.8235	25.5766	24.9187	25.5071	18.8263	25.3341				25.5766	24.9187	25.5071	0	0	0	32	23	30	sp|Q9VUX2|MIB_DROME	Q9VUX2	MIB_DROME	1226	Drosophila melanogaster	1:Experimental evidence at protein level	0.999	85	85	85	0	0	0
A8JNX0	A8JNX0	ArfGAP3	ADP-ribosylation factor GTPase activating protein 3, isoform H	tr|A8JNX0|A8JNX0_DROME ADP-ribosylation factor GTPase activating protein 3, isoform H OS=Drosophila melanogaster OX=7227 GN=ArfGAP3 PE=1 SV=2	59.01	10	24.1	1	TRUE	FALSE	0	3	2.84685e-08	6.16412e-06	6.56456	22.0368	18.6362	18.6966	18.9306	25.5274	25.0114	25.4182	18.7545	25.319				25.5274	25.0114	25.4182	0	0	0	9	9	11	tr|A8JNX0|A8JNX0_DROME	A8JNX0	A8JNX0_DROME	553	Drosophila melanogaster	1:Experimental evidence at protein level	0.999	29	29	29	0	0	0
Q9XZ31	Q9XZ31	ana2	Anastral spindle 2, isoform A	tr|Q9XZ31|Q9XZ31_DROME Anastral spindle 2, isoform A OS=Drosophila melanogaster OX=7227 GN=ana2 PE=1 SV=1	46.48	8	30	1	TRUE	FALSE	0	3	6.97844e-08	6.16412e-06	6.2205	22.2072	19.4506	18.9698	18.8704	25.1781	25.1686	25.6055	19.0969	25.3174				25.1781	25.1686	25.6055	0	0	0	8	7	4	tr|Q9XZ31|Q9XZ31_DROME	Q9XZ31	Q9XZ31_DROME	420	Drosophila melanogaster	1:Experimental evidence at protein level	0.999	19	19	19	0	0	0
D3DML3	D3DML3	Cka	Connector of kinase to AP-1, isoform E	tr|D3DML3|D3DML3_DROME Connector of kinase to AP-1, isoform E OS=Drosophila melanogaster OX=7227 GN=Cka PE=1 SV=1	80.06	7	11.6	1	TRUE	FALSE	0	3	7.10593e-07	1.22377e-05	6.82842	21.8262	19.1419	17.8436	18.2505	25.3021	24.6484	25.7708	18.412	25.2404				25.3021	24.6484	25.7708	0	0	0	6	4	7	tr|D3DML3|D3DML3_DROME	D3DML3	D3DML3_DROME	749	Drosophila melanogaster	1:Experimental evidence at protein level	0.999	17	17	17	0	0	0
Q5U117	Q5U117	Egm	Enigma	tr|Q5U117|Q5U117_DROME Enigma OS=Drosophila melanogaster OX=7227 GN=Egm PE=1 SV=1	70.76	27	41	1	TRUE	FALSE	2	3	3.23738e-05	9.72405e-05	6.74509	22.8396	17.7833	19.6347	20.9832	25.9771	25.9219	26.7375	19.4671	26.2121		19.6347	20.9832	25.9771	25.9219	26.7375	0	0	0	35	35	32	tr|Q5U117|Q5U117_DROME	Q5U117	Q5U117_DROME	639	Drosophila melanogaster	1:Experimental evidence at protein level	0.999	102	102	102	0	0	0
Q8SXQ5	Q8SXQ5	Grx5	RH03087p	tr|Q8SXQ5|Q8SXQ5_DROME RH03087p OS=Drosophila melanogaster OX=7227 GN=Grx5 PE=1 SV=1	17.66	4	25.2	1	TRUE	FALSE	0	3	7.03651e-07	1.22377e-05	5.62934	22.3476	19.3379	19.2102	20.0507	24.8153	24.9879	25.6836	19.5329	25.1623				24.8153	24.9879	25.6836	0	0	1	6	7	6	tr|Q8SXQ5|Q8SXQ5_DROME	Q8SXQ5	Q8SXQ5_DROME	159	Drosophila melanogaster	1:Experimental evidence at protein level	0.999	20	20	20	0	0	1
Q8IR55	Q8IR55	mud	Mushroom body defect, isoform H	tr|Q8IR55|Q8IR55_DROME Mushroom body defect, isoform H OS=Drosophila melanogaster OX=7227 GN=mud PE=1 SV=3	293.91	3	1.3	1	TRUE	FALSE	0	3	7.72325e-08	6.16412e-06	6.49059	21.8399	18.8514	18.2429	18.6893	25.2654	24.6947	25.2953	18.5946	25.0852				25.2654	24.6947	25.2953	0	0	0	3	1	1	tr|Q8IR55|Q8IR55_DROME	Q8IR55	Q8IR55_DROME	2567	Drosophila melanogaster	1:Experimental evidence at protein level	0.999	5	5	5	0	0	0
Q9W0Y1	Q9W0Y1	Tina-1	Troponin C-akin-1 protein	sp|Q9W0Y1|TINA1_DROME Troponin C-akin-1 protein OS=Drosophila melanogaster OX=7227 GN=Tina-1 PE=2 SV=1	19.04	5	33.5	1	TRUE	FALSE	0	3	3.09175e-06	2.14578e-05	5.39744	22.3716	18.9484	20.2796	19.7905	24.8897	24.6879	25.6332	19.6728	25.0703				24.8897	24.6879	25.6332	0	1	0	5	4	4	sp|Q9W0Y1|TINA1_DROME	Q9W0Y1	TINA1_DROME	167	Drosophila melanogaster	2:Experimental evidence at transcript level	0.999	14	14	14	0	1	0
Q8MKW7	Q8MKW7	RNaseZ	Ribonuclease Z, mitochondrial	sp|Q8MKW7|RNZ_DROME Ribonuclease Z, mitochondrial OS=Drosophila melanogaster OX=7227 GN=RNaseZ PE=2 SV=2	85.44	14	21.4	1	TRUE	FALSE	2	3	0.00060438	0.00116457	5.55783	25.7252	20.5774	23.4792	24.7821	28.3074	28.1487	29.0561	22.9462	28.5041		23.4792	24.7821	28.3074	28.1487	29.0561	0	0	0	11	9	14	sp|Q8MKW7|RNZ_DROME	Q8MKW7	RNZ_DROME	766	Drosophila melanogaster	2:Experimental evidence at transcript level	0.999	34	34	34	0	0	0
Q9V8M5	Q9V8M5	CG15093	Probable 3-hydroxyisobutyrate dehydrogenase, mitochondrial	sp|Q9V8M5|3HIDH_DROME Probable 3-hydroxyisobutyrate dehydrogenase, mitochondrial OS=Drosophila melanogaster OX=7227 GN=CG15093 PE=2 SV=2	33.86	10	36.4	1	TRUE	FALSE	1	3	1.06491e-06	1.381e-05	5.35683	22.736	20.4235	19.5243	20.2248	25.0107	25.3273	25.9052	20.0576	25.4144			20.2248	25.0107	25.3273	25.9052	0	0	0	10	10	12	sp|Q9V8M5|3HIDH_DROME	Q9V8M5	3HIDH_DROME	324	Drosophila melanogaster	2:Experimental evidence at transcript level	0.999	32	32	32	0	0	0
Q9VU76	Q9VU76	cmb	Combover, isoform A	tr|Q9VU76|Q9VU76_DROME Combover, isoform A OS=Drosophila melanogaster OX=7227 GN=cmb PE=1 SV=2	183.88	53	40.7	1	TRUE	FALSE	3	3	5.32998e-08	6.16412e-06	6.17273	24.0745	21.1866	20.8257	20.9521	27.3383	26.8239	27.3203	20.9881	27.1609	21.1866	20.8257	20.9521	27.3383	26.8239	27.3203	1	1	1	86	76	83	tr|Q9VU76|Q9VU76_DROME	Q9VU76	Q9VU76_DROME	1657	Drosophila melanogaster	1:Experimental evidence at protein level	0.999	248	248	248	1	1	1
Q9VUH9	Q9VUH9	Helz	Helicase with zinc finger, isoform B	tr|Q9VUH9|Q9VUH9_DROME Helicase with zinc finger, isoform B OS=Drosophila melanogaster OX=7227 GN=Helz PE=1 SV=2	230.14	14	7	1	TRUE	FALSE	0	3	9.5255e-07	1.30388e-05	5.28397	22.2889	19.2228	19.9205	19.7976	25.3131	24.3673	25.1124	19.647	24.9309				25.3131	24.3673	25.1124	0	0	0	14	6	8	tr|Q9VUH9|Q9VUH9_DROME	Q9VUH9	Q9VUH9_DROME	2103	Drosophila melanogaster	1:Experimental evidence at protein level	0.999	28	28	28	0	0	0
Q8SY96	Q8SY96	CG33502	NFU1 iron-sulfur cluster scaffold homolog, mitochondrial	sp|Q8SY96|NFU1_DROME NFU1 iron-sulfur cluster scaffold homolog, mitochondrial OS=Drosophila melanogaster OX=7227 GN=CG33502 PE=2 SV=1	31.28	5	24.4	1	TRUE	FALSE	1	3	0.00171345	0.00295335	5.64096	23.7786	19.9625	19.0418	23.8701	26.0453	26.1984	27.5536	20.9581	26.5991			23.8701	26.0453	26.1984	27.5536	0	0	1	4	3	5	sp|Q8SY96|NFU1_DROME	Q8SY96	NFU1_DROME	283	Drosophila melanogaster	2:Experimental evidence at transcript level	0.999	13	13	13	0	0	1
Q8IPQ6	Q8IPQ6	POLDIP2	Polymerase (DNA-directed), delta interacting protein 2, isoform B	tr|Q8IPQ6|Q8IPQ6_DROME Polymerase (DNA-directed), delta interacting protein 2, isoform B OS=Drosophila melanogaster OX=7227 GN=POLDIP2 PE=1 SV=1	47.96	6	22	1	TRUE	FALSE	0	3	3.12543e-06	2.14578e-05	6.63532	21.5961	17.1091	18.8076	18.9187	24.6036	24.724	25.4139	18.2785	24.9138				24.6036	24.724	25.4139	0	0	0	4	7	5	tr|Q8IPQ6|Q8IPQ6_DROME	Q8IPQ6	Q8IPQ6_DROME	431	Drosophila melanogaster	1:Experimental evidence at protein level	0.999	16	16	16	0	0	0
Q9VCD9	Q9VCD9	BcDNA:RE30346	Uncharacterized protein, isoform C	tr|Q9VCD9|Q9VCD9_DROME Uncharacterized protein, isoform C OS=Drosophila melanogaster OX=7227 GN=BcDNA:RE30346 PE=1 SV=3	17.39	4	27.9	1	TRUE	FALSE	0	3	2.42636e-06	1.8355e-05	5.5699	22.1169	18.5165	19.8881	19.5913	24.7794	24.5588	25.3674	19.332	24.9019				24.7794	24.5588	25.3674	0	0	0	3	3	5	tr|Q9VCD9|Q9VCD9_DROME	Q9VCD9	Q9VCD9_DROME	154	Drosophila melanogaster	1:Experimental evidence at protein level	0.999	11	11	11	0	0	0
Q9VTX5	Q9VTX5	ArfGAP1	ADP-ribosylation factor GTPase activating protein 1, isoform A	tr|Q9VTX5|Q9VTX5_DROME ADP-ribosylation factor GTPase activating protein 1, isoform A OS=Drosophila melanogaster OX=7227 GN=ArfGAP1 PE=1 SV=1	50.46	8	19.2	1	TRUE	FALSE	0	3	6.08832e-07	1.16841e-05	5.36261	22.2044	20.0368	19.4752	19.0573	25.1469	24.5787	24.9315	19.5231	24.8857				25.1469	24.5787	24.9315	0	0	0	7	2	7	tr|Q9VTX5|Q9VTX5_DROME	Q9VTX5	Q9VTX5_DROME	468	Drosophila melanogaster	1:Experimental evidence at protein level	0.999	16	16	16	0	0	0
Q24537	Q24537	Dsp1	High mobility group protein DSP1	sp|Q24537|HMG2_DROME High mobility group protein DSP1 OS=Drosophila melanogaster OX=7227 GN=Dsp1 PE=2 SV=1	44.91	3	7.6	1	TRUE	FALSE	0	3	1.25568e-07	7.89145e-06	5.64065	22.0607	18.9499	19.1636	19.6076	24.9785	24.6777	24.9868	19.2404	24.881				24.9785	24.6777	24.9868	0	0	0	5	3	3	sp|Q24537|HMG2_DROME	Q24537	HMG2_DROME	393	Drosophila melanogaster	2:Experimental evidence at transcript level	0.999	11	11	11	0	0	0
Q8IR14	Q8IR14	Traf-like	RE66324p	tr|Q8IR14|Q8IR14_DROME RE66324p OS=Drosophila melanogaster OX=7227 GN=Traf-like PE=1 SV=1	55.88	15	32.1	1	TRUE	FALSE	0	3	1.83317e-05	6.588e-05	5.1027	22.3013	20.2607	18.5778	20.4113	25.0842	24.3931	25.0806	19.7499	24.8526				25.0842	24.3931	25.0806	0	0	0	15	9	12	tr|Q8IR14|Q8IR14_DROME	Q8IR14	Q8IR14_DROME	474	Drosophila melanogaster	1:Experimental evidence at protein level	0.999	36	36	36	0	0	0
Q9VCH5	Q9VCH5	Nup98-96	Nuclear pore complex protein Nup98-Nup96	sp|Q9VCH5|NUP98_DROME Nuclear pore complex protein Nup98-Nup96 OS=Drosophila melanogaster OX=7227 GN=Nup98-96 PE=1 SV=3	210.01	16	9.6	1	TRUE	FALSE	0	3	4.31283e-06	2.61006e-05	5.81308	21.9047	17.9586	19.3311	19.7049	25.0795	24.3972	24.957	18.9982	24.8113				25.0795	24.3972	24.957	0	0	0	14	10	16	sp|Q9VCH5|NUP98_DROME	Q9VCH5	NUP98_DROME	1960	Drosophila melanogaster	1:Experimental evidence at protein level	0.999	40	40	40	0	0	0
A1ZAC7	A1ZAC7	fidipidine	Coiled-coil domain-containing protein 93	tr|A1ZAC7|A1ZAC7_DROME Coiled-coil domain-containing protein 93 OS=Drosophila melanogaster OX=7227 GN=fidipidine PE=1 SV=1	69.29	9	16.5	1	TRUE	FALSE	0	3	4.476e-07	1.16841e-05	5.55937	22.028	18.6451	19.64	19.4598	24.9698	24.6065	24.8467	19.2483	24.8077				24.9698	24.6065	24.8467	0	0	0	8	7	6	tr|A1ZAC7|A1ZAC7_DROME	A1ZAC7	A1ZAC7_DROME	595	Drosophila melanogaster	1:Experimental evidence at protein level	0.999	21	21	21	0	0	0
X2JDY8	X2JDY8	Graf	Rho GTPase-activating protein Graf	sp|X2JDY8|RHGF_DROME Rho GTPase-activating protein Graf OS=Drosophila melanogaster OX=7227 GN=Graf PE=1 SV=1	115.6	15	14.1	1	TRUE	FALSE	1	3	1.08519e-06	1.38532e-05	5.97451	22.3295	20.1657	19.1141	18.7469	25.5055	25.0142	25.4305	19.3422	25.3167	20.1657			25.5055	25.0142	25.4305	0	0	0	19	12	16	sp|X2JDY8|RHGF_DROME	X2JDY8	RHGF_DROME	1025	Drosophila melanogaster	1:Experimental evidence at protein level	0.999	47	47	47	0	0	0
Q9W1B0	Q9W1B0	gek	Serine/threonine-protein kinase Genghis Khan	sp|Q9W1B0|GEK_DROME Serine/threonine-protein kinase Genghis Khan OS=Drosophila melanogaster OX=7227 GN=gek PE=1 SV=1	186.61	69	41.8	1	TRUE	FALSE	3	3	1.07525e-07	7.32064e-06	6.00695	24.6671	21.4645	21.9086	21.6177	27.946	27.2601	27.8056	21.6636	27.6705	21.4645	21.9086	21.6177	27.946	27.2601	27.8056	1	1	2	122	93	109	sp|Q9W1B0|GEK_DROME	Q9W1B0	GEK_DROME	1637	Drosophila melanogaster	1:Experimental evidence at protein level	0.999	328	328	328	1	1	2
Q9VJ14	Q9VJ14	mib2	RING-type E3 ubiquitin transferase	tr|Q9VJ14|Q9VJ14_DROME RING-type E3 ubiquitin transferase OS=Drosophila melanogaster OX=7227 GN=mib2 PE=1 SV=1	114.79	21	26.3	1	TRUE	FALSE	0	3	2.33309e-06	1.81537e-05	6.02885	21.7386	18.0738	19.6443	18.4546	24.9629	24.2612	25.0351	18.7242	24.7531				24.9629	24.2612	25.0351	0	0	0	18	13	20	tr|Q9VJ14|Q9VJ14_DROME	Q9VJ14	Q9VJ14_DROME	1049	Drosophila melanogaster	1:Experimental evidence at protein level	0.999	51	51	51	0	0	0
Q9VAN8	Q9VAN8	Dmel\CG11882	FI15955p1	tr|Q9VAN8|Q9VAN8_DROME FI15955p1 OS=Drosophila melanogaster OX=7227 GN=Dmel\CG11882 PE=1 SV=1	29.68	5	22.8	1	TRUE	FALSE	0	3	8.68864e-07	1.30388e-05	5.59803	21.94	18.8336	19.7938	18.7954	25.1093	24.3836	24.7241	19.141	24.739				25.1093	24.3836	24.7241	0	1	0	5	4	4	tr|Q9VAN8|Q9VAN8_DROME	Q9VAN8	Q9VAN8_DROME	263	Drosophila melanogaster	1:Experimental evidence at protein level	0.999	14	14	14	0	1	0
Q9V6B9	Q9V6B9	Nup54	Probable nucleoporin Nup54	sp|Q9V6B9|NUP54_DROME Probable nucleoporin Nup54 OS=Drosophila melanogaster OX=7227 GN=Nup54 PE=1 SV=1	64.36	4	7.7	1	TRUE	FALSE	0	3	5.71363e-07	1.16841e-05	5.71473	21.8518	18.4022	19.6119	18.9692	24.883	24.5362	24.7082	18.9944	24.7091				24.883	24.5362	24.7082	0	0	0	4	2	2	sp|Q9V6B9|NUP54_DROME	Q9V6B9	NUP54_DROME	610	Drosophila melanogaster	1:Experimental evidence at protein level	0.999	8	8	8	0	0	0
Q9VZI2	Q9VZI2	Ack	Activated Cdc42 kinase Ack	sp|Q9VZI2|ACK_DROME Activated Cdc42 kinase Ack OS=Drosophila melanogaster OX=7227 GN=Ack PE=1 SV=2	118.34	19	23.4	1	TRUE	FALSE	0	3	7.69731e-07	1.23308e-05	5.19823	22.1014	20.0292	19.4076	19.07	24.979	24.3848	24.7377	19.5023	24.7005				24.979	24.3848	24.7377	1	0	1	18	12	12	sp|Q9VZI2|ACK_DROME	Q9VZI2	ACK_DROME	1073	Drosophila melanogaster	1:Experimental evidence at protein level	0.999	44	44	44	1	0	1
Q9VMQ5	Q9VMQ5	Coq6	Ubiquinone biosynthesis monooxygenase COQ6, mitochondrial	sp|Q9VMQ5|COQ6_DROME Ubiquinone biosynthesis monooxygenase COQ6, mitochondrial OS=Drosophila melanogaster OX=7227 GN=Coq6 PE=2 SV=1	51.96	8	21.4	1	TRUE	FALSE	0	3	2.29269e-07	8.77543e-06	5.14203	22.0758	19.3051	19.5178	19.6915	24.3799	24.5688	24.9919	19.5048	24.6468				24.3799	24.5688	24.9919	0	0	0	5	5	7	sp|Q9VMQ5|COQ6_DROME	Q9VMQ5	COQ6_DROME	477	Drosophila melanogaster	2:Experimental evidence at transcript level	0.999	17	17	17	0	0	0
Q9VZU4	Q9VZU4	ND-30	NADH dehydrogenase [ubiquinone] iron-sulfur protein 3, mitochondrial	sp|Q9VZU4|NDUS3_DROME NADH dehydrogenase [ubiquinone] iron-sulfur protein 3, mitochondrial OS=Drosophila melanogaster OX=7227 GN=ND-30 PE=1 SV=1	29.95	7	35.8	1	TRUE	FALSE	0	3	4.83412e-06	2.88283e-05	4.77586	22.2254	20.1721	19.1915	20.1487	24.1495	24.5053	25.1851	19.8374	24.6133				24.1495	24.5053	25.1851	0	0	0	3	4	6	sp|Q9VZU4|NDUS3_DROME	Q9VZU4	NDUS3_DROME	265	Drosophila melanogaster	1:Experimental evidence at protein level	0.999	13	13	13	0	0	0
Q9VHD3	Q9VHD3	GstZ1	Probable maleylacetoacetate isomerase 1	sp|Q9VHD3|MAAI1_DROME Probable maleylacetoacetate isomerase 1 OS=Drosophila melanogaster OX=7227 GN=GstZ1 PE=1 SV=1	27.87	7	30.1	1	TRUE	FALSE	0	3	1.35545e-05	5.40198e-05	5.24147	21.9617	20.0583	19.7226	18.242	24.4099	24.2353	25.1023	19.341	24.5825				24.4099	24.2353	25.1023	0	0	0	4	3	9	sp|Q9VHD3|MAAI1_DROME	Q9VHD3	MAAI1_DROME	246	Drosophila melanogaster	1:Experimental evidence at protein level	0.999	16	16	16	0	0	0
Q9W547	Q9W547	mRpL16	39S ribosomal protein L16, mitochondrial	tr|Q9W547|Q9W547_DROME 39S ribosomal protein L16, mitochondrial OS=Drosophila melanogaster OX=7227 GN=mRpL16 PE=1 SV=1	27.95	5	20.2	1	TRUE	FALSE	0	3	1.3026e-06	1.42539e-05	5.41117	21.8767	19.6849	19.185	18.6433	24.3404	24.2883	25.1181	19.1711	24.5823				24.3404	24.2883	25.1181	0	0	0	5	5	8	tr|Q9W547|Q9W547_DROME	Q9W547	Q9W547_DROME	243	Drosophila melanogaster	1:Experimental evidence at protein level	0.999	18	18	18	0	0	0
Q9Y134	Q9Y134	Mtr4	L.2.35Df	tr|Q9Y134|Q9Y134_DROME L.2.35Df OS=Drosophila melanogaster OX=7227 GN=Mtr4 PE=1 SV=1	118.85	14	13.7	1	TRUE	FALSE	0	3	2.11199e-07	8.77543e-06	5.78621	21.6658	18.3725	19.1074	18.8381	24.9136	24.295	24.4681	18.7727	24.5589				24.9136	24.295	24.4681	0	0	0	16	11	10	tr|Q9Y134|Q9Y134_DROME	Q9Y134	Q9Y134_DROME	1055	Drosophila melanogaster	1:Experimental evidence at protein level	0.999	37	37	37	0	0	0
Q86S05	Q86S05	lig	Protein lingerer	sp|Q86S05|LIG_DROME Protein lingerer OS=Drosophila melanogaster OX=7227 GN=lig PE=1 SV=1	139.41	24	26.6	1	TRUE	FALSE	3	3	6.0551e-08	6.16412e-06	5.79496	28.3611	25.4562	25.4207	25.5141	31.4201	30.9324	31.4233	25.4637	31.2586	25.4562	25.4207	25.5141	31.4201	30.9324	31.4233	4	4	4	71	59	65	sp|Q86S05|LIG_DROME	Q86S05	LIG_DROME	1375	Drosophila melanogaster	1:Experimental evidence at protein level	0.999	207	207	207	4	4	4
Q9VEN9	Q9VEN9	Patr-1	Protein associated with topo II related-1, isoform A	tr|Q9VEN9|Q9VEN9_DROME Protein associated with topo II related-1, isoform A OS=Drosophila melanogaster OX=7227 GN=Patr-1 PE=1 SV=1	108.15	8	10.3	1	TRUE	FALSE	0	3	2.11784e-07	8.77543e-06	5.43431	21.7612	18.6603	19.2172	19.2545	24.7717	24.3631	24.3002	19.044	24.4783				24.7717	24.3631	24.3002	0	0	0	4	6	6	tr|Q9VEN9|Q9VEN9_DROME	Q9VEN9	Q9VEN9_DROME	968	Drosophila melanogaster	1:Experimental evidence at protein level	0.999	16	16	16	0	0	0
A1Z7K6	A1Z7K6	SMAP	FI20236p1	tr|A1Z7K6|A1Z7K6_DROME FI20236p1 OS=Drosophila melanogaster OX=7227 GN=SMAP PE=1 SV=1	55	7	15.1	1	TRUE	FALSE	0	3	8.6606e-06	3.95362e-05	5.1207	21.8918	18.4584	19.3196	20.2165	24.8159	24.074	24.4666	19.3315	24.4522				24.8159	24.074	24.4666	0	1	0	7	3	6	tr|A1Z7K6|A1Z7K6_DROME	A1Z7K6	A1Z7K6_DROME	517	Drosophila melanogaster	1:Experimental evidence at protein level	0.999	17	17	17	0	1	0
Q9VI72	Q9VI72	Sas-4	Spindle assembly abnormal 4	tr|Q9VI72|Q9VI72_DROME Spindle assembly abnormal 4 OS=Drosophila melanogaster OX=7227 GN=Sas-4 PE=1 SV=2	103.22	16	19.3	1	TRUE	FALSE	0	3	2.83474e-06	2.03156e-05	5.31351	21.7729	18.6222	18.7513	19.9749	24.7297	24.132	24.4273	19.1161	24.4297				24.7297	24.132	24.4273	0	0	0	14	11	15	tr|Q9VI72|Q9VI72_DROME	Q9VI72	Q9VI72_DROME	901	Drosophila melanogaster	1:Experimental evidence at protein level	0.999	40	40	40	0	0	0
X2JAM4	X2JAM4	Svil	Supervillin, isoform AE	tr|X2JAM4|X2JAM4_DROME Supervillin, isoform AE OS=Drosophila melanogaster OX=7227 GN=Svil PE=1 SV=1	496.48	27	7.6	1	TRUE	FALSE	2	3	1.36084e-06	1.42539e-05	5.30284	21.9241	19.0787	19.8667	18.8726	24.9229	24.0862	24.7174	19.2727	24.5755	19.0787		18.8726	24.9229	24.0862	24.7174	0	0	0	29	17	20	tr|X2JAM4|X2JAM4_DROME	X2JAM4	X2JAM4_DROME	4526	Drosophila melanogaster	1:Experimental evidence at protein level	0.999	66	66	66	0	0	0
Q9VKX4	Q9VKX4	mRpS7	Small ribosomal subunit protein uS7m	sp|Q9VKX4|RT07_DROME Small ribosomal subunit protein uS7m OS=Drosophila melanogaster OX=7227 GN=mRpS7 PE=2 SV=1	25.12	4	22	1	TRUE	FALSE	0	3	1.29291e-05	5.2624e-05	4.70665	22.0321	18.8566	19.8667	20.3131	24.093	24.0552	25.0081	19.6788	24.3854				24.093	24.0552	25.0081	0	0	0	2	3	5	sp|Q9VKX4|RT07_DROME	Q9VKX4	RT07_DROME	218	Drosophila melanogaster	2:Experimental evidence at transcript level	0.999	10	10	10	0	0	0
Q7KQM6	Q7KQM6	Gyf	GIGYF family protein Gyf	sp|Q7KQM6|GGYF1_DROME GIGYF family protein Gyf OS=Drosophila melanogaster OX=7227 GN=Gyf PE=1 SV=2	173.62	55	45.7	1	TRUE	FALSE	3	3	6.96632e-08	6.16412e-06	5.62139	24.6395	21.9239	21.7461	21.8164	27.6354	27.1579	27.5573	21.8288	27.4502	21.9239	21.7461	21.8164	27.6354	27.1579	27.5573	1	1	1	82	63	81	sp|Q7KQM6|GGYF1_DROME	Q7KQM6	GGYF1_DROME	1574	Drosophila melanogaster	1:Experimental evidence at protein level	0.999	229	229	229	1	1	1
Q9VFJ2	Q9VFJ2	mRpL11	Large ribosomal subunit protein uL11m	sp|Q9VFJ2|RM11_DROME Large ribosomal subunit protein uL11m OS=Drosophila melanogaster OX=7227 GN=mRpL11 PE=2 SV=1	21.6	8	29.6	1	TRUE	FALSE	0	3	1.6125e-06	1.51427e-05	5.07878	21.8341	18.7244	19.4431	19.7167	24.2262	24.0503	24.844	19.2947	24.3735				24.2262	24.0503	24.844	0	0	0	6	4	8	sp|Q9VFJ2|RM11_DROME	Q9VFJ2	RM11_DROME	196	Drosophila melanogaster	2:Experimental evidence at transcript level	0.999	18	18	18	0	0	0
Q9VD14	Q9VD14	Dmel\CG13850	GH07286p	tr|Q9VD14|Q9VD14_DROME GH07286p OS=Drosophila melanogaster OX=7227 GN=Dmel\CG13850 PE=1 SV=3	61.84	20	45.4	1	TRUE	FALSE	2	3	2.22935e-05	7.46466e-05	5.4249	23.1227	19.1804	20.7382	21.3124	25.5911	25.4803	26.4342	20.4103	25.8352		20.7382	21.3124	25.5911	25.4803	26.4342	0	1	1	19	19	27	tr|Q9VD14|Q9VD14_DROME	Q9VD14	Q9VD14_DROME	564	Drosophila melanogaster	1:Experimental evidence at protein level	0.999	67	67	67	0	1	1
Q9VSR7	Q9VSR7	ValRS-m	valine--tRNA ligase	tr|Q9VSR7|Q9VSR7_DROME valine--tRNA ligase OS=Drosophila melanogaster OX=7227 GN=ValRS-m PE=2 SV=1	113.03	5	5	1	TRUE	FALSE	0	3	3.69102e-06	2.34914e-05	5.40233	21.6632	18.4756	18.5871	19.8234	24.4047	23.9034	24.785	18.962	24.3644				24.4047	23.9034	24.785	0	0	0	2	2	5	tr|Q9VSR7|Q9VSR7_DROME	Q9VSR7	Q9VSR7_DROME	994	Drosophila melanogaster	2:Experimental evidence at transcript level	0.999	9	9	9	0	0	0
Q9V435	Q9V435	yuri	Yuri gagarin, isoform B	tr|Q9V435|Q9V435_DROME Yuri gagarin, isoform B OS=Drosophila melanogaster OX=7227 GN=yuri PE=1 SV=4	101.8	11	13.4	1	TRUE	FALSE	0	3	6.0818e-07	1.16841e-05	5.76282	21.4815	19.2173	18.1734	18.4095	24.6732	23.9866	24.4288	18.6001	24.3629				24.6732	23.9866	24.4288	0	0	0	10	4	9	tr|Q9V435|Q9V435_DROME	Q9V435	Q9V435_DROME	890	Drosophila melanogaster	1:Experimental evidence at protein level	0.999	23	23	23	0	0	0
Q9W3H4	Q9W3H4	sni	LD36273p	tr|Q9W3H4|Q9W3H4_DROME LD36273p OS=Drosophila melanogaster OX=7227 GN=sni PE=1 SV=1	26.5	6	25.1	1	TRUE	FALSE	0	3	1.22453e-06	1.42539e-05	4.82759	21.9436	19.5472	19.7616	19.2805	24.1257	24.0076	24.9388	19.5298	24.3574				24.1257	24.0076	24.9388	0	0	0	5	3	4	tr|Q9W3H4|Q9W3H4_DROME	Q9W3H4	Q9W3H4_DROME	247	Drosophila melanogaster	1:Experimental evidence at protein level	0.999	12	12	12	0	0	0
Q7KUD4	Q7KUD4	iPLA2-VIA	phospholipase A2	tr|Q7KUD4|Q7KUD4_DROME phospholipase A2 OS=Drosophila melanogaster OX=7227 GN=iPLA2-VIA PE=1 SV=1	97.72	8	10.7	1	TRUE	FALSE	0	3	9.06222e-06	4.04581e-05	4.53722	22.0758	20.0903	20.36	18.9714	24.3925	23.9765	24.6643	19.8072	24.3444				24.3925	23.9765	24.6643	0	0	0	5	2	5	tr|Q7KUD4|Q7KUD4_DROME	Q7KUD4	Q7KUD4_DROME	887	Drosophila melanogaster	1:Experimental evidence at protein level	0.999	12	12	12	0	0	0
Q9W5R5	Q9W5R5	Slmap	LD47843p	tr|Q9W5R5|Q9W5R5_DROME LD47843p OS=Drosophila melanogaster OX=7227 GN=Slmap PE=1 SV=2	100.87	46	56.9	1	TRUE	FALSE	3	3	8.29931e-08	6.16412e-06	5.58346	25.6917	23.0839	22.8598	22.7563	28.6483	28.2046	28.5975	22.9	28.4835	23.0839	22.8598	22.7563	28.6483	28.2046	28.5975	1	2	2	83	83	90	tr|Q9W5R5|Q9W5R5_DROME	Q9W5R5	Q9W5R5_DROME	897	Drosophila melanogaster	1:Experimental evidence at protein level	0.999	261	261	261	1	2	2
A1Z9J6	A1Z9J6	mRpL53	Mitochondrial ribosomal protein L53	tr|A1Z9J6|A1Z9J6_DROME Mitochondrial ribosomal protein L53 OS=Drosophila melanogaster OX=7227 GN=mRpL53 PE=1 SV=1	16.85	6	43.2	1	TRUE	FALSE	0	3	9.09904e-07	1.30388e-05	5.26035	21.6619	18.6678	19.4429	18.9845	23.8985	24.1662	24.8115	19.0317	24.2921				23.8985	24.1662	24.8115	0	0	1	4	4	7	tr|A1Z9J6|A1Z9J6_DROME	A1Z9J6	A1Z9J6_DROME	155	Drosophila melanogaster	1:Experimental evidence at protein level	0.999	16	16	16	0	0	1
Q27237	Q27237	l(2)tid	Protein tumorous imaginal discs, mitochondrial	sp|Q27237|TID_DROME Protein tumorous imaginal discs, mitochondrial OS=Drosophila melanogaster OX=7227 GN=l(2)tid PE=1 SV=2	56.1	22	45.8	1	TRUE	FALSE	3	3	3.64143e-07	1.10791e-05	5.52473	24.2139	21.2706	21.2611	21.8228	26.6332	26.8621	27.4334	21.4515	26.9762	21.2706	21.2611	21.8228	26.6332	26.8621	27.4334	0	0	0	29	24	29	sp|Q27237|TID_DROME	Q27237	TID_DROME	520	Drosophila melanogaster	1:Experimental evidence at protein level	0.999	82	82	82	0	0	0
Q8MR62	Q8MR62	viaf	Viral IAP-associated factor homolog	sp|Q8MR62|VIAF1_DROME Viral IAP-associated factor homolog OS=Drosophila melanogaster OX=7227 GN=viaf PE=1 SV=1	27.42	3	14.2	1	TRUE	FALSE	0	3	9.21334e-07	1.30388e-05	5.46268	21.5156	18.3403	18.6155	19.3971	24.6291	23.9232	24.1886	18.7843	24.247				24.6291	23.9232	24.1886	0	0	0	2	3	4	sp|Q8MR62|VIAF1_DROME	Q8MR62	VIAF1_DROME	240	Drosophila melanogaster	1:Experimental evidence at protein level	0.999	9	9	9	0	0	0
Q8IPC5	Q8IPC5	CYLD	Cylindromatosis, isoform D	tr|Q8IPC5|Q8IPC5_DROME Cylindromatosis, isoform D OS=Drosophila melanogaster OX=7227 GN=CYLD PE=1 SV=1	72.08	7	12.7	1	TRUE	FALSE	0	3	8.75893e-06	3.95362e-05	4.3991	22.026	19.5418	20.6786	19.259	24.3739	24.0319	24.271	19.8265	24.2256				24.3739	24.0319	24.271	0	0	0	7	3	5	tr|Q8IPC5|Q8IPC5_DROME	Q8IPC5	Q8IPC5_DROME	639	Drosophila melanogaster	1:Experimental evidence at protein level	0.999	15	15	15	0	0	0
Q9VZZ9	Q9VZZ9	dos	Protein daughter of sevenless	sp|Q9VZZ9|DOS_DROME Protein daughter of sevenless OS=Drosophila melanogaster OX=7227 GN=dos PE=1 SV=1	95.48	7	11.3	1	TRUE	FALSE	0	3	5.16017e-07	1.16841e-05	5.06363	21.6922	18.685	19.4888	19.3075	24.4186	23.9705	24.2831	19.1604	24.2241				24.4186	23.9705	24.2831	0	0	0	5	2	4	sp|Q9VZZ9|DOS_DROME	Q9VZZ9	DOS_DROME	878	Drosophila melanogaster	1:Experimental evidence at protein level	0.999	11	11	11	0	0	0
P51140	P51140	dsh	Segment polarity protein dishevelled	sp|P51140|DSH_DROME Segment polarity protein dishevelled OS=Drosophila melanogaster OX=7227 GN=dsh PE=1 SV=2	68.87	3	5.3	1	TRUE	FALSE	0	3	1.9097e-07	8.77543e-06	5.47001	21.4833	18.3482	19.0086	18.8883	24.4271	24.0023	24.2256	18.7483	24.2183				24.4271	24.0023	24.2256	0	0	0	2	3	3	sp|P51140|DSH_DROME	P51140	DSH_DROME	623	Drosophila melanogaster	1:Experimental evidence at protein level	0.999	8	8	8	0	0	0
Q8I7C3	Q8I7C3	Lasp	LIM and SH3 domain protein Lasp	sp|Q8I7C3|LASP1_DROME LIM and SH3 domain protein Lasp OS=Drosophila melanogaster OX=7227 GN=Lasp PE=1 SV=2	74.2	19	42.8	1	TRUE	FALSE	3	3	1.59497e-07	8.14587e-06	5.45295	26.4386	23.7848	23.9325	23.419	29.4458	28.9064	29.1429	23.7121	29.1651	23.7848	23.9325	23.419	29.4458	28.9064	29.1429	1	2	1	44	42	38	sp|Q8I7C3|LASP1_DROME	Q8I7C3	LASP1_DROME	657	Drosophila melanogaster	1:Experimental evidence at protein level	0.999	128	128	128	1	2	1
Q9W0P4	Q9W0P4	BcDNA:LD06317	GEO05053p1	tr|Q9W0P4|Q9W0P4_DROME GEO05053p1 OS=Drosophila melanogaster OX=7227 GN=BcDNA:LD06317 PE=1 SV=1	13.73	3	17.1	1	TRUE	FALSE	0	3	1.59666e-06	1.51427e-05	5.14783	21.6373	18.4201	19.3468	19.4234	24.3311	23.7882	24.5144	19.0634	24.2112				24.3311	23.7882	24.5144	0	0	0	3	2	0	tr|Q9W0P4|Q9W0P4_DROME	Q9W0P4	Q9W0P4_DROME	123	Drosophila melanogaster	1:Experimental evidence at protein level	0.999	5	5	5	0	0	0
Q9V9Z1	Q9V9Z1	mRpL32	Large ribosomal subunit protein bL32m	sp|Q9V9Z1|RM32_DROME Large ribosomal subunit protein bL32m OS=Drosophila melanogaster OX=7227 GN=mRpL32 PE=2 SV=1	22.63	3	15.4	0.9999	TRUE	FALSE	0	3	6.75113e-06	3.49896e-05	4.72536	21.8423	19.967	19.6269	18.845	23.5672	24.373	24.6748	19.4796	24.205				23.5672	24.373	24.6748	0	0	0	2	3	2	sp|Q9V9Z1|RM32_DROME	Q9V9Z1	RM32_DROME	195	Drosophila melanogaster	2:Experimental evidence at transcript level	0.999	7	7	7	0	0	0
Q9VPR3	Q9VPR3	Dmel\CG2794	Carbohydrate kinase PfkB domain-containing protein	tr|Q9VPR3|Q9VPR3_DROME Carbohydrate kinase PfkB domain-containing protein OS=Drosophila melanogaster OX=7227 GN=Dmel\CG2794 PE=1 SV=1	76.42	15	23.1	1	TRUE	FALSE	1	3	0.00121162	0.00215193	4.73411	23.0142	21.2355	22.3627	18.3431	25.2974	25.0746	25.7716	20.6471	25.3812		22.3627		25.2974	25.0746	25.7716	0	0	0	11	11	15	tr|Q9VPR3|Q9VPR3_DROME	Q9VPR3	Q9VPR3_DROME	700	Drosophila melanogaster	1:Experimental evidence at protein level	0.999	37	37	37	0	0	0
Q86BN8	Q86BN8	PTPMT1	Phosphatidylglycerophosphatase and protein-tyrosine phosphatase 1	sp|Q86BN8|PTPM1_DROME Phosphatidylglycerophosphatase and protein-tyrosine phosphatase 1 OS=Drosophila melanogaster OX=7227 GN=PTPMT1 PE=2 SV=1	23.14	6	31	1	TRUE	FALSE	0	3	1.35733e-06	1.42539e-05	5.17909	21.5951	18.3546	19.2334	19.4286	24.094	23.9201	24.5398	19.0055	24.1846				24.094	23.9201	24.5398	0	0	0	5	3	5	sp|Q86BN8|PTPM1_DROME	Q86BN8	PTPM1_DROME	200	Drosophila melanogaster	2:Experimental evidence at transcript level	0.999	13	13	13	0	0	0
Q9VKJ1	Q9VKJ1	CG4751	MPN domain-containing protein CG4751	sp|Q9VKJ1|MPND_DROME MPN domain-containing protein CG4751 OS=Drosophila melanogaster OX=7227 GN=CG4751 PE=1 SV=1	149.86	11	8.1	1	TRUE	FALSE	0	3	7.57039e-07	1.23308e-05	5.0521	21.6393	18.787	19.6434	18.9095	24.4791	24.0138	24.0033	19.1133	24.1654				24.4791	24.0138	24.0033	0	0	0	12	7	6	sp|Q9VKJ1|MPND_DROME	Q9VKJ1	MPND_DROME	1412	Drosophila melanogaster	1:Experimental evidence at protein level	0.999	25	25	25	0	0	0
Q9V3F3	Q9V3F3	mTTF	Transcription termination factor, mitochondrial	sp|Q9V3F3|MTTF_DROME Transcription termination factor, mitochondrial OS=Drosophila melanogaster OX=7227 GN=mTTF PE=2 SV=1	48.25	7	13.9	1	TRUE	FALSE	0	3	1.15094e-05	4.91492e-05	4.37274	21.9521	19.2059	20.6198	19.4715	24.0492	23.8886	24.4776	19.7657	24.1385				24.0492	23.8886	24.4776	0	0	0	4	3	4	sp|Q9V3F3|MTTF_DROME	Q9V3F3	MTTF_DROME	410	Drosophila melanogaster	2:Experimental evidence at transcript level	0.999	11	11	11	0	0	0
Q8MSS1	Q8MSS1	lva	Protein lava lamp	sp|Q8MSS1|LVA_DROME Protein lava lamp OS=Drosophila melanogaster OX=7227 GN=lva PE=1 SV=2	315.71	36	13.7	1	TRUE	FALSE	0	3	1.37878e-06	1.4259e-05	4.88085	21.6898	19.7581	18.9035	19.0864	24.4765	23.7165	24.1975	19.2493	24.1302				24.4765	23.7165	24.1975	0	0	0	38	13	15	sp|Q8MSS1|LVA_DROME	Q8MSS1	LVA_DROME	2779	Drosophila melanogaster	1:Experimental evidence at protein level	0.999	66	66	66	0	0	0
Q9VY77	Q9VY77	jub	LIM domain-containing protein jub	sp|Q9VY77|AJUBA_DROME LIM domain-containing protein jub OS=Drosophila melanogaster OX=7227 GN=jub PE=1 SV=3	77.91	3	5.5	1	TRUE	FALSE	0	3	3.37555e-06	2.22405e-05	5.08705	21.5524	18.7507	19.8459	18.4299	24.2971	23.822	24.1686	19.0088	24.0959				24.2971	23.822	24.1686	0	0	0	2	3	2	sp|Q9VY77|AJUBA_DROME	Q9VY77	AJUBA_DROME	728	Drosophila melanogaster	1:Experimental evidence at protein level	0.999	7	7	7	0	0	0
A8DYA3	A8DYA3	tou	Toutatis, isoform E	tr|A8DYA3|A8DYA3_DROME Toutatis, isoform E OS=Drosophila melanogaster OX=7227 GN=tou PE=1 SV=1	336.4	23	7.9	1	TRUE	FALSE	0	3	2.96555e-06	2.10683e-05	5.22879	21.4763	18.0523	19.43	19.1033	24.423	23.7591	24.0898	18.8619	24.0906				24.423	23.7591	24.0898	0	0	0	17	8	9	tr|A8DYA3|A8DYA3_DROME	A8DYA3	A8DYA3_DROME	3131	Drosophila melanogaster	1:Experimental evidence at protein level	0.999	34	34	34	0	0	0
B7Z002	B7Z002	kis	Kismet, isoform C	tr|B7Z002|B7Z002_DROME Kismet, isoform C OS=Drosophila melanogaster OX=7227 GN=kis PE=1 SV=1	593.08	95	20.8	1	TRUE	FALSE	3	3	1.80994e-06	1.55655e-05	5.32612	26.0862	23.3203	22.7974	24.1518	28.9624	28.4514	28.8341	23.4232	28.7493	23.3203	22.7974	24.1518	28.9624	28.4514	28.8341	0	0	0	101	73	101	tr|B7Z002|B7Z002_DROME	B7Z002	B7Z002_DROME	5517	Drosophila melanogaster	1:Experimental evidence at protein level	0.999	275	274	275	0	0	0
Q9VZ82	Q9VZ82	LeuRS-m	leucine--tRNA ligase	tr|Q9VZ82|Q9VZ82_DROME leucine--tRNA ligase OS=Drosophila melanogaster OX=7227 GN=LeuRS-m PE=1 SV=1	99.24	13	16.8	1	TRUE	FALSE	1	3	5.59964e-07	1.16841e-05	4.95054	21.7734	19.4144	19.1292	19.3508	24.1623	23.8552	24.7286	19.2982	24.2487			19.3508	24.1623	23.8552	24.7286	0	0	0	10	9	14	tr|Q9VZ82|Q9VZ82_DROME	Q9VZ82	Q9VZ82_DROME	869	Drosophila melanogaster	1:Experimental evidence at protein level	0.999	33	33	33	0	0	0
Q9VDC2	Q9VDC2	Idi	isopentenyl-diphosphate Delta-isomerase	tr|Q9VDC2|Q9VDC2_DROME isopentenyl-diphosphate Delta-isomerase OS=Drosophila melanogaster OX=7227 GN=Idi PE=2 SV=1	29.75	4	23.4	1	TRUE	FALSE	0	3	6.00577e-06	3.31876e-05	5.09697	21.5268	18.046	19.7629	19.1261	24.0543	23.9257	24.2459	18.9783	24.0753				24.0543	23.9257	24.2459	0	0	0	4	4	3	tr|Q9VDC2|Q9VDC2_DROME	Q9VDC2	Q9VDC2_DROME	256	Drosophila melanogaster	2:Experimental evidence at transcript level	0.999	11	11	11	0	0	0
Q9W401	Q9W401	kdn	Probable citrate synthase, mitochondrial	sp|Q9W401|CISY_DROME Probable citrate synthase, mitochondrial OS=Drosophila melanogaster OX=7227 GN=kdn PE=2 SV=1	51.54	3	6.9	1	TRUE	FALSE	0	3	3.63908e-07	1.10791e-05	4.69082	21.7135	19.525	19.0469	19.5325	23.9389	23.9642	24.2738	19.3681	24.0589				23.9389	23.9642	24.2738	0	0	0	1	1	3	sp|Q9W401|CISY_DROME	Q9W401	CISY_DROME	464	Drosophila melanogaster	2:Experimental evidence at transcript level	0.999	5	5	5	0	0	0
Q8T498	Q8T498	raskol	Ras GTPase-activating protein raskol	sp|Q8T498|GAP2_DROME Ras GTPase-activating protein raskol OS=Drosophila melanogaster OX=7227 GN=raskol PE=1 SV=3	173.42	14	10.6	1	TRUE	FALSE	2	3	0.000324295	0.000679355	5.04962	23.8939	19.3502	22.5989	22.1583	26.6272	26.0839	26.5451	21.3691	26.4187		22.5989	22.1583	26.6272	26.0839	26.5451	0	0	0	14	8	11	sp|Q8T498|GAP2_DROME	Q8T498	GAP2_DROME	1580	Drosophila melanogaster	1:Experimental evidence at protein level	0.999	33	33	33	0	0	0
Q9VKG8	Q9VKG8	Dlg5	Discs large 5, isoform A	tr|Q9VKG8|Q9VKG8_DROME Discs large 5, isoform A OS=Drosophila melanogaster OX=7227 GN=Dlg5 PE=1 SV=1	209.73	32	17.2	1	TRUE	FALSE	2	3	1.35847e-06	1.42539e-05	4.66024	23.2437	20.5882	21.4269	20.7258	25.7617	25.2323	25.7276	20.9136	25.5739	20.5882	21.4269		25.7617	25.2323	25.7276	1	1	0	35	20	32	tr|Q9VKG8|Q9VKG8_DROME	Q9VKG8	Q9VKG8_DROME	1916	Drosophila melanogaster	1:Experimental evidence at protein level	0.999	89	89	89	1	1	0
Q9VIP4	Q9VIP4	neb	Kinesin-like protein unc-104	tr|Q9VIP4|Q9VIP4_DROME Kinesin-like protein unc-104 OS=Drosophila melanogaster OX=7227 GN=neb PE=1 SV=1	125.14	11	10	1	TRUE	FALSE	0	3	3.70917e-06	2.34914e-05	4.67037	21.7037	19.802	18.6707	19.6328	24.3278	23.6624	24.1265	19.3685	24.0389				24.3278	23.6624	24.1265	0	0	0	9	7	9	tr|Q9VIP4|Q9VIP4_DROME	Q9VIP4	Q9VIP4_DROME	1121	Drosophila melanogaster	1:Experimental evidence at protein level	0.999	25	23	25	0	0	0
Q9VPC1	Q9VPC1	Dmel\CG4042	FI07223p	tr|Q9VPC1|Q9VPC1_DROME FI07223p OS=Drosophila melanogaster OX=7227 GN=Dmel\CG4042 PE=1 SV=1	32.87	3	8.8	1	TRUE	FALSE	0	3	4.69853e-05	0.00012914	4.26391	21.8786	20.4799	18.595	20.1651	23.9282	23.8245	24.2789	19.7466	24.0105				23.9282	23.8245	24.2789	0	0	0	1	2	2	tr|Q9VPC1|Q9VPC1_DROME	Q9VPC1	Q9VPC1_DROME	284	Drosophila melanogaster	1:Experimental evidence at protein level	0.999	5	5	5	0	0	0
Q9XZ11	Q9XZ11	Dmel\CG7139	Smr domain-containing protein	tr|Q9XZ11|Q9XZ11_DROME Smr domain-containing protein OS=Drosophila melanogaster OX=7227 GN=Dmel\CG7139 PE=1 SV=1	109.29	26	31.2	1	TRUE	FALSE	3	3	2.35854e-07	8.77543e-06	5.2463	23.6304	21.2273	20.9805	20.814	26.4801	25.8654	26.4152	21.0073	26.2536	21.2273	20.9805	20.814	26.4801	25.8654	26.4152	1	0	0	36	29	36	tr|Q9XZ11|Q9XZ11_DROME	Q9XZ11	Q9XZ11_DROME	969	Drosophila melanogaster	1:Experimental evidence at protein level	0.999	102	102	102	1	0	0
Q9W1F7	Q9W1F7	Stoml2	IP15825p	tr|Q9W1F7|Q9W1F7_DROME IP15825p OS=Drosophila melanogaster OX=7227 GN=Stoml2 PE=1 SV=2	40.51	5	15.3	1	TRUE	FALSE	0	3	8.03548e-06	3.83987e-05	4.83823	21.5753	18.415	19.8802	19.1733	23.5606	23.9298	24.4927	19.1562	23.9944				23.5606	23.9298	24.4927	0	0	0	5	3	4	tr|Q9W1F7|Q9W1F7_DROME	Q9W1F7	Q9W1F7_DROME	366	Drosophila melanogaster	1:Experimental evidence at protein level	0.999	12	12	12	0	0	0
A1ZA47	A1ZA47	Zasp52	PDZ and LIM domain protein Zasp	sp|A1ZA47|ZASP_DROME PDZ and LIM domain protein Zasp OS=Drosophila melanogaster OX=7227 GN=Zasp52 PE=1 SV=2	237.92	19	10.2	1	TRUE	FALSE	2	3	8.11941e-06	3.83987e-05	5.40216	22.0686	19.7546	20.0128	18.3352	25.1463	24.2642	24.8986	19.3675	24.7697	19.7546	20.0128		25.1463	24.2642	24.8986	0	0	0	21	12	19	sp|A1ZA47|ZASP_DROME	A1ZA47	ZASP_DROME	2194	Drosophila melanogaster	1:Experimental evidence at protein level	0.999	52	52	52	0	0	0
Q07436	Q07436	ex	Protein expanded	sp|Q07436|EXPA_DROME Protein expanded OS=Drosophila melanogaster OX=7227 GN=ex PE=1 SV=3	153.55	13	11.3	1	TRUE	FALSE	0	3	1.11671e-06	1.39298e-05	4.39137	21.79	19.6449	19.6709	19.4672	24.4128	23.5574	23.9868	19.5943	23.9857				24.4128	23.5574	23.9868	6	13	8	25	12	21	sp|Q07436|EXPA_DROME	Q07436	EXPA_DROME	1427	Drosophila melanogaster	1:Experimental evidence at protein level	0.999	85	85	85	6	13	8
Q9VUJ0	Q9VUJ0	mRpL39	Large ribosomal subunit protein mL39	sp|Q9VUJ0|RM39_DROME Large ribosomal subunit protein mL39 OS=Drosophila melanogaster OX=7227 GN=mRpL39 PE=2 SV=2	37.3	9	32.4	1	TRUE	FALSE	0	3	2.71524e-05	8.43479e-05	4.76924	21.6007	18.2147	19.9818	19.4517	23.7396	23.5633	24.6531	19.2161	23.9853				23.7396	23.5633	24.6531	0	0	0	6	8	11	sp|Q9VUJ0|RM39_DROME	Q9VUJ0	RM39_DROME	333	Drosophila melanogaster	2:Experimental evidence at transcript level	0.999	25	25	25	0	0	0
Q9VJC7	Q9VJC7	mEFTs	Elongation factor Ts, mitochondrial	sp|Q9VJC7|EFTS_DROME Elongation factor Ts, mitochondrial OS=Drosophila melanogaster OX=7227 GN=mEFTs PE=1 SV=1	35.39	14	52.5	1	TRUE	FALSE	3	3	5.77938e-07	1.16841e-05	5.21456	24.0286	21.0487	21.5047	21.7106	26.2669	26.567	27.0739	21.4214	26.6359	21.0487	21.5047	21.7106	26.2669	26.567	27.0739	0	1	1	14	15	19	sp|Q9VJC7|EFTS_DROME	Q9VJC7	EFTS_DROME	318	Drosophila melanogaster	1:Experimental evidence at protein level	0.999	50	50	50	0	1	1
Q9VMB9	Q9VMB9	COX5B	Cytochrome c oxidase subunit 5B, isoform A	tr|Q9VMB9|Q9VMB9_DROME Cytochrome c oxidase subunit 5B, isoform A OS=Drosophila melanogaster OX=7227 GN=COX5B PE=1 SV=1	13.57	4	39.2	1	TRUE	FALSE	2	3	0.000673432	0.0012736	5.33437	23.5455	22.1061	22.0494	18.4795	25.9256	25.8526	26.8598	20.8783	26.2127	22.1061	22.0494		25.9256	25.8526	26.8598	0	0	0	9	5	10	tr|Q9VMB9|Q9VMB9_DROME	Q9VMB9	Q9VMB9_DROME	120	Drosophila melanogaster	1:Experimental evidence at protein level	0.999	24	24	24	0	0	0
Q9VVI2	Q9VVI2	Edc3	Enhancer of mRNA-decapping protein 3	sp|Q9VVI2|EDC3_DROME Enhancer of mRNA-decapping protein 3 OS=Drosophila melanogaster OX=7227 GN=Edc3 PE=1 SV=1	73.37	28	49.6	1	TRUE	FALSE	3	3	4.48716e-07	1.16841e-05	5.21045	24.3762	21.8969	22.1177	21.2983	27.1622	26.7011	27.0809	21.771	26.9814	21.8969	22.1177	21.2983	27.1622	26.7011	27.0809	0	0	1	45	38	42	sp|Q9VVI2|EDC3_DROME	Q9VVI2	EDC3_DROME	680	Drosophila melanogaster	1:Experimental evidence at protein level	0.999	126	126	126	0	0	1
P48604	P48604	Roe1	GrpE protein homolog, mitochondrial	sp|P48604|GRPE_DROME GrpE protein homolog, mitochondrial OS=Drosophila melanogaster OX=7227 GN=Roe1 PE=2 SV=2	23.91	10	53.1	1	TRUE	FALSE	1	3	0.000141949	0.000335179	4.79745	22.5371	18.9741	21.7077	19.7334	24.709	24.7247	25.3738	20.1384	24.9358		21.7077		24.709	24.7247	25.3738	0	0	0	10	6	11	sp|P48604|GRPE_DROME	P48604	GRPE_DROME	213	Drosophila melanogaster	2:Experimental evidence at transcript level	0.999	27	27	27	0	0	0
Q9VSZ1	Q9VSZ1	DmTOM1	GH05942p	tr|Q9VSZ1|Q9VSZ1_DROME GH05942p OS=Drosophila melanogaster OX=7227 GN=DmTOM1 PE=1 SV=2	57.62	6	14.7	1	TRUE	FALSE	0	3	1.80769e-06	1.55655e-05	5.19927	21.3576	19.4123	18.0476	18.8139	24.116	23.7755	23.9801	18.7579	23.9572				24.116	23.7755	23.9801	0	0	0	5	3	3	tr|Q9VSZ1|Q9VSZ1_DROME	Q9VSZ1	Q9VSZ1_DROME	543	Drosophila melanogaster	1:Experimental evidence at protein level	0.999	11	11	11	0	0	0
Q9W2U7	Q9W2U7	nocte	LP18708p	tr|Q9W2U7|Q9W2U7_DROME LP18708p OS=Drosophila melanogaster OX=7227 GN=nocte PE=1 SV=4	235.45	51	27.3	1	TRUE	FALSE	3	3	2.88232e-07	1.00244e-05	5.153	24.3955	21.7672	21.998	21.6917	27.2166	26.5395	27.1598	21.819	26.972	21.7672	21.998	21.6917	27.2166	26.5395	27.1598	2	1	1	90	73	80	tr|Q9W2U7|Q9W2U7_DROME	Q9W2U7	Q9W2U7_DROME	2309	Drosophila melanogaster	1:Experimental evidence at protein level	0.999	247	247	247	2	1	1
Q9I7F7	Q9I7F7	Ack-like	Activated Cdc42 kinase-like	sp|Q9I7F7|ACKL_DROME Activated Cdc42 kinase-like OS=Drosophila melanogaster OX=7227 GN=Ack-like PE=1 SV=3	147.38	8	5.8	1	TRUE	FALSE	0	3	6.11835e-07	1.16841e-05	4.37845	21.7199	19.5552	19.4485	19.5884	24.098	23.5263	24.1031	19.5307	23.9091				24.098	23.5263	24.1031	0	0	0	8	4	3	sp|Q9I7F7|ACKL_DROME	Q9I7F7	ACKL_DROME	1337	Drosophila melanogaster	1:Experimental evidence at protein level	0.999	15	12	15	0	0	0
Q9V3T9	Q9V3T9	dare	NADPH:adrenodoxin oxidoreductase, mitochondrial	sp|Q9V3T9|ADRO_DROME NADPH:adrenodoxin oxidoreductase, mitochondrial OS=Drosophila melanogaster OX=7227 GN=dare PE=2 SV=1	51.32	15	35.2	1	TRUE	FALSE	2	3	1.30111e-05	5.2624e-05	4.64173	23.241	20.1089	20.9371	21.7143	25.3023	25.3404	26.0429	20.9201	25.5619		20.9371	21.7143	25.3023	25.3404	26.0429	0	1	0	19	22	24	sp|Q9V3T9|ADRO_DROME	Q9V3T9	ADRO_DROME	466	Drosophila melanogaster	2:Experimental evidence at transcript level	0.999	66	66	66	0	1	0
Q9VSD6	Q9VSD6	msk	D-Importin 7/RanBP7	tr|Q9VSD6|Q9VSD6_DROME D-Importin 7/RanBP7 OS=Drosophila melanogaster OX=7227 GN=msk PE=1 SV=1	119.23	15	14.5	1	TRUE	FALSE	2	3	1.1519e-05	4.91492e-05	4.93942	22.8755	21.0322	20.8058	19.3796	25.5812	24.9471	25.5075	20.4058	25.3453	21.0322	20.8058		25.5812	24.9471	25.5075	0	0	0	16	10	16	tr|Q9VSD6|Q9VSD6_DROME	Q9VSD6	Q9VSD6_DROME	1049	Drosophila melanogaster	1:Experimental evidence at protein level	0.999	42	42	42	0	0	0
Q9VRZ7	Q9VRZ7	Dmel\CG10075	RE68357p	tr|Q9VRZ7|Q9VRZ7_DROME RE68357p OS=Drosophila melanogaster OX=7227 GN=Dmel\CG10075 PE=2 SV=1	29.42	4	15.4	1	TRUE	FALSE	0	3	3.69836e-05	0.000107148	4.27772	21.7341	19.4997	19.0847	20.2012	23.8333	23.0739	24.7115	19.5952	23.8729				23.8333	23.0739	24.7115	0	0	0	3	1	4	tr|Q9VRZ7|Q9VRZ7_DROME	Q9VRZ7	Q9VRZ7_DROME	259	Drosophila melanogaster	2:Experimental evidence at transcript level	0.999	8	8	8	0	0	0
Q9VJ57	Q9VJ57	Grip71	Grip71	tr|Q9VJ57|Q9VJ57_DROME Grip71 OS=Drosophila melanogaster OX=7227 GN=Grip71 PE=1 SV=2	71.74	22	34.8	1	TRUE	FALSE	2	3	7.14151e-07	1.22377e-05	4.97118	21.8619	19.2514	19.6283	19.2492	24.7438	23.8414	24.4573	19.3763	24.3475	19.2514	19.6283		24.7438	23.8414	24.4573	0	0	0	23	14	22	tr|Q9VJ57|Q9VJ57_DROME	Q9VJ57	Q9VJ57_DROME	646	Drosophila melanogaster	1:Experimental evidence at protein level	0.999	59	59	59	0	0	0
P54623	P54623	cnn	Centrosomin	sp|P54623|CNN_DROME Centrosomin OS=Drosophila melanogaster OX=7227 GN=cnn PE=1 SV=3	149.43	21	15.7	1	TRUE	FALSE	0	3	1.03624e-06	1.3655e-05	4.48768	21.5877	19.0151	19.6712	19.3451	24.1197	23.4961	23.8787	19.3438	23.8315				24.1197	23.4961	23.8787	0	0	0	20	12	20	sp|P54623|CNN_DROME	P54623	CNN_DROME	1320	Drosophila melanogaster	1:Experimental evidence at protein level	0.999	52	50	52	0	0	0
O46084	O46084	Pgam5	Serine/threonine-protein phosphatase Pgam5, mitochondrial	sp|O46084|PGAM5_DROME Serine/threonine-protein phosphatase Pgam5, mitochondrial OS=Drosophila melanogaster OX=7227 GN=Pgam5 PE=1 SV=1	33.15	3	12.8	1	TRUE	FALSE	0	3	7.16222e-06	3.5899e-05	4.66319	21.4985	18.5032	19.0739	19.9238	23.5444	23.6946	24.2514	19.1669	23.8301				23.5444	23.6946	24.2514	0	0	0	2	3	3	sp|O46084|PGAM5_DROME	O46084	PGAM5_DROME	289	Drosophila melanogaster	1:Experimental evidence at protein level	0.999	8	8	8	0	0	0
Q9W413	Q9W413	mldr	ribonuclease P	tr|Q9W413|Q9W413_DROME ribonuclease P OS=Drosophila melanogaster OX=7227 GN=mldr PE=2 SV=1	62.12	3	6.8	1	TRUE	FALSE	0	3	2.09145e-06	1.6918e-05	4.92765	21.3579	19.1557	18.6395	18.8872	23.4039	23.5321	24.5292	18.8941	23.8217				23.4039	23.5321	24.5292	0	0	0	1	0	3	tr|Q9W413|Q9W413_DROME	Q9W413	Q9W413_DROME	544	Drosophila melanogaster	2:Experimental evidence at transcript level	0.999	4	4	4	0	0	0
Q7KTL5	Q7KTL5	sip2	LD08056p	tr|Q7KTL5|Q7KTL5_DROME LD08056p OS=Drosophila melanogaster OX=7227 GN=sip2 PE=1 SV=1	72.81	27	54.5	1	TRUE	FALSE	3	3	3.6614e-07	1.10791e-05	5.05389	25.1907	22.7755	22.6886	22.5271	27.8834	27.2561	28.0133	22.6637	27.7176	22.7755	22.6886	22.5271	27.8834	27.2561	28.0133	2	3	3	53	36	50	tr|Q7KTL5|Q7KTL5_DROME	Q7KTL5	Q7KTL5_DROME	657	Drosophila melanogaster	1:Experimental evidence at protein level	0.999	147	147	147	2	3	3
Q9VW14	Q9VW14	CG14100	rRNA methyltransferase 3, mitochondrial	sp|Q9VW14|MRM3_DROME rRNA methyltransferase 3, mitochondrial OS=Drosophila melanogaster OX=7227 GN=CG14100 PE=2 SV=1	45.02	4	10.8	1	TRUE	FALSE	0	3	9.32283e-07	1.30388e-05	5.38197	21.1208	18.54	18.8497	17.8997	23.8766	23.3662	24.1925	18.4298	23.8118				23.8766	23.3662	24.1925	0	0	0	2	1	3	sp|Q9VW14|MRM3_DROME	Q9VW14	MRM3_DROME	407	Drosophila melanogaster	2:Experimental evidence at transcript level	0.999	6	6	6	0	0	0
A1Z7K8	A1Z7K8	AIMP1	AaRS-interacting multifunctional protein 1	tr|A1Z7K8|A1Z7K8_DROME AaRS-interacting multifunctional protein 1 OS=Drosophila melanogaster OX=7227 GN=AIMP1 PE=1 SV=1	34.38	5	15.2	1	TRUE	FALSE	0	3	1.78635e-05	6.54808e-05	4.23674	21.6862	18.925	19.5748	20.2038	23.3927	23.5801	24.441	19.5679	23.8046				23.3927	23.5801	24.441	0	0	0	4	4	5	tr|A1Z7K8|A1Z7K8_DROME	A1Z7K8	A1Z7K8_DROME	323	Drosophila melanogaster	1:Experimental evidence at protein level	0.999	13	13	13	0	0	0
Q9GYU8	Q9GYU8	mbo	Nuclear pore complex protein Nup88	sp|Q9GYU8|NUP88_DROME Nuclear pore complex protein Nup88 OS=Drosophila melanogaster OX=7227 GN=mbo PE=1 SV=2	78.63	4	6.4	1	TRUE	FALSE	0	3	1.32465e-06	1.42539e-05	4.54113	21.5249	19.0478	19.7296	18.9857	24.0697	23.487	23.8298	19.2544	23.7955				24.0697	23.487	23.8298	0	0	0	4	2	2	sp|Q9GYU8|NUP88_DROME	Q9GYU8	NUP88_DROME	702	Drosophila melanogaster	1:Experimental evidence at protein level	0.999	8	8	8	0	0	0
A0A0B4KI34	A0A0B4KI34	cindr	CIN85 and CD2AP related, isoform J	tr|A0A0B4KI34|A0A0B4KI34_DROME CIN85 and CD2AP related, isoform J OS=Drosophila melanogaster OX=7227 GN=cindr PE=1 SV=1	98.46	4	5.2	1	TRUE	FALSE	0	3	6.07663e-05	0.000160878	4.81459	21.3825	17.6399	19.6676	19.6182	24.3558	23.3736	23.6401	18.9752	23.7898				24.3558	23.3736	23.6401	0	0	0	3	2	0	tr|A0A0B4KI34|A0A0B4KI34_DROME	A0A0B4KI34	A0A0B4KI34_DROME	941	Drosophila melanogaster	1:Experimental evidence at protein level	0.999	5	5	5	0	0	0
P55824	P55824	faf	Probable ubiquitin carboxyl-terminal hydrolase FAF	sp|P55824|FAF_DROME Probable ubiquitin carboxyl-terminal hydrolase FAF OS=Drosophila melanogaster OX=7227 GN=faf PE=1 SV=2	310.95	71	29.6	1	TRUE	FALSE	3	3	3.83131e-07	1.11792e-05	5.02974	24.5702	22.1832	21.9581	22.0249	27.3236	26.6118	27.3199	22.0554	27.0851	22.1832	21.9581	22.0249	27.3236	26.6118	27.3199	0	0	0	96	65	95	sp|P55824|FAF_DROME	P55824	FAF_DROME	2778	Drosophila melanogaster	1:Experimental evidence at protein level	0.999	256	256	256	0	0	0
Q9VMD3	Q9VMD3	HemK1	HemK methyltransferase 1, isoform A	tr|Q9VMD3|Q9VMD3_DROME HemK methyltransferase 1, isoform A OS=Drosophila melanogaster OX=7227 GN=HemK1 PE=1 SV=1	36.65	4	12.4	1	TRUE	FALSE	0	3	1.6661e-06	1.51842e-05	4.51071	21.5331	19.013	19.1232	19.6971	23.5998	23.5309	24.2348	19.2778	23.7885				23.5998	23.5309	24.2348	0	0	0	3	3	5	tr|Q9VMD3|Q9VMD3_DROME	Q9VMD3	Q9VMD3_DROME	323	Drosophila melanogaster	1:Experimental evidence at protein level	0.999	11	11	11	0	0	0
Q9W1K4	Q9W1K4	egl	Egalitarian, isoform B	tr|Q9W1K4|Q9W1K4_DROME Egalitarian, isoform B OS=Drosophila melanogaster OX=7227 GN=egl PE=1 SV=4	112.06	14	13.6	1	TRUE	FALSE	0	3	8.94121e-05	0.000223293	4.35088	21.6089	20.6802	18.4413	19.1791	24.0414	23.3601	23.9517	19.4335	23.7844				24.0414	23.3601	23.9517	0	0	0	9	8	10	tr|Q9W1K4|Q9W1K4_DROME	Q9W1K4	Q9W1K4_DROME	1004	Drosophila melanogaster	1:Experimental evidence at protein level	0.999	27	27	27	0	0	0
Q9VX36	Q9VX36	ND-24	NADH dehydrogenase (Ubiquinone) 24 kDa subunit, isoform A	tr|Q9VX36|Q9VX36_DROME NADH dehydrogenase (Ubiquinone) 24 kDa subunit, isoform A OS=Drosophila melanogaster OX=7227 GN=ND-24 PE=1 SV=1	26.76	4	20.7	1	TRUE	FALSE	0	3	1.83851e-05	6.588e-05	4.35957	21.5619	20.0149	19.4387	18.6925	23.3123	23.4947	24.4178	19.3821	23.7416				23.3123	23.4947	24.4178	0	0	0	3	4	4	tr|Q9VX36|Q9VX36_DROME	Q9VX36	Q9VX36_DROME	242	Drosophila melanogaster	1:Experimental evidence at protein level	0.999	11	11	11	0	0	0
Q8I725	Q8I725	Dmel\CG1236	Uncharacterized protein	tr|Q8I725|Q8I725_DROME Uncharacterized protein OS=Drosophila melanogaster OX=7227 GN=Dmel\CG1236 PE=1 SV=2	38.35	17	53.6	1	TRUE	FALSE	3	3	5.62843e-06	3.19335e-05	4.9798	24.3654	21.2181	21.8245	22.5839	26.5197	26.6252	27.4209	21.8755	26.8553	21.2181	21.8245	22.5839	26.5197	26.6252	27.4209	0	1	1	18	19	24	tr|Q8I725|Q8I725_DROME	Q8I725	Q8I725_DROME	347	Drosophila melanogaster	1:Experimental evidence at protein level	0.999	63	63	63	0	1	1
M9NDI3	M9NDI3	Snx6	Sorting nexin 6, isoform B	tr|M9NDI3|M9NDI3_DROME Sorting nexin 6, isoform B OS=Drosophila melanogaster OX=7227 GN=Snx6 PE=1 SV=1	50.79	3	7.3	1	TRUE	FALSE	0	3	6.29256e-07	1.16841e-05	4.63262	21.4155	19.4972	18.9945	18.8058	23.8311	23.498	23.8662	19.0992	23.7318				23.8311	23.498	23.8662	0	0	0	3	2	2	tr|M9NDI3|M9NDI3_DROME	M9NDI3	M9NDI3_DROME	455	Drosophila melanogaster	1:Experimental evidence at protein level	0.999	7	7	7	0	0	0
Q961D9	Q961D9	lgs	Protein BCL9 homolog	sp|Q961D9|BCL9_DROME Protein BCL9 homolog OS=Drosophila melanogaster OX=7227 GN=lgs PE=1 SV=1	153.66	7	5.7	1	TRUE	FALSE	1	3	3.54223e-05	0.000103728	4.72617	21.355	20.1454	17.981	18.8494	24.009	23.4979	23.6474	18.9919	23.7181			18.8494	24.009	23.4979	23.6474	0	0	0	8	5	3	sp|Q961D9|BCL9_DROME	Q961D9	BCL9_DROME	1469	Drosophila melanogaster	1:Experimental evidence at protein level	0.999	16	16	16	0	0	0
Q9VAG4	Q9VAG4	Vps16B	Vacuolar protein sorting-associated protein 16B	sp|Q9VAG4|VP16B_DROME Vacuolar protein sorting-associated protein 16B OS=Drosophila melanogaster OX=7227 GN=Vps16B PE=2 SV=1	50.38	2	4	0.9999	TRUE	FALSE	0	3	8.38327e-05	0.000212706	4.77351	21.317	19.4759	19.8599	17.4549	23.8197	23.3741	23.9175	18.9302	23.7038				23.8197	23.3741	23.9175	0	0	0	2	0	1	sp|Q9VAG4|VP16B_DROME	Q9VAG4	VP16B_DROME	447	Drosophila melanogaster	2:Experimental evidence at transcript level	0.999	3	3	3	0	0	0
Q8IPW1	Q8IPW1	aru	Arouser, isoform A	tr|Q8IPW1|Q8IPW1_DROME Arouser, isoform A OS=Drosophila melanogaster OX=7227 GN=aru PE=1 SV=1	88.22	13	15.8	1	TRUE	FALSE	2	3	9.35185e-06	4.08581e-05	4.82473	22.541	20.4643	20.7279	19.1936	25.2168	24.5508	25.0925	20.1286	24.9533	20.4643	20.7279		25.2168	24.5508	25.0925	0	0	0	14	10	14	tr|Q8IPW1|Q8IPW1_DROME	Q8IPW1	Q8IPW1_DROME	805	Drosophila melanogaster	1:Experimental evidence at protein level	0.999	38	38	38	0	0	0
O46036	O46036	CtBP	C-terminal-binding protein	sp|O46036|CTBP_DROME C-terminal-binding protein OS=Drosophila melanogaster OX=7227 GN=CtBP PE=1 SV=3	50.71	3	8.6	1	TRUE	FALSE	0	3	7.10929e-06	3.58536e-05	5.24361	21.0732	18.9895	17.3715	18.9934	23.8706	23.5688	23.6457	18.4514	23.695				23.8706	23.5688	23.6457	0	0	0	3	2	1	sp|O46036|CTBP_DROME	O46036	CTBP_DROME	476	Drosophila melanogaster	1:Experimental evidence at protein level	0.999	6	6	6	0	0	0
Q9VVB4	Q9VVB4	CG9951	Coiled-coil domain-containing protein 22 homolog	sp|Q9VVB4|CCD22_DROME Coiled-coil domain-containing protein 22 homolog OS=Drosophila melanogaster OX=7227 GN=CG9951 PE=2 SV=1	62.97	3	5.6	1	TRUE	FALSE	1	3	0.000268754	0.000577822	4.85171	22.2739	21.6557	19.1831	18.7055	25.1569	24.2012	24.7413	19.8481	24.6998	21.6557			25.1569	24.2012	24.7413	0	0	0	2	2	2	sp|Q9VVB4|CCD22_DROME	Q9VVB4	CCD22_DROME	555	Drosophila melanogaster	2:Experimental evidence at transcript level	0.9989	6	6	6	0	0	0
Q9VVL7	Q9VVL7	E3	Dihydrolipoyl dehydrogenase	tr|Q9VVL7|Q9VVL7_DROME Dihydrolipoyl dehydrogenase OS=Drosophila melanogaster OX=7227 GN=E3 PE=1 SV=1	53.05	7	19.8	1	TRUE	FALSE	0	3	0.000116643	0.000281113	4.2638	21.5513	20.6996	19.2153	18.3434	23.524	23.494	24.0317	19.4194	23.6832				23.524	23.494	24.0317	0	0	0	4	6	5	tr|Q9VVL7|Q9VVL7_DROME	Q9VVL7	Q9VVL7_DROME	504	Drosophila melanogaster	1:Experimental evidence at protein level	0.999	15	15	15	0	0	0
Q9VMX0	Q9VMX0	mRpL28	Large ribosomal subunit protein bL28m	sp|Q9VMX0|RM28_DROME Large ribosomal subunit protein bL28m OS=Drosophila melanogaster OX=7227 GN=mRpL28 PE=2 SV=1	34.93	2	7	1	TRUE	FALSE	0	3	5.09444e-05	0.000137826	3.66024	21.8464	20.4777	20.3608	19.2103	23.5725	23.2394	24.2177	20.0163	23.6765				23.5725	23.2394	24.2177	0	0	0	1	1	2	sp|Q9VMX0|RM28_DROME	Q9VMX0	RM28_DROME	302	Drosophila melanogaster	2:Experimental evidence at transcript level	0.999	4	4	4	0	0	0
Q9I7U5	Q9I7U5	Cnb	Centrobin, isoform A	tr|Q9I7U5|Q9I7U5_DROME Centrobin, isoform A OS=Drosophila melanogaster OX=7227 GN=Cnb PE=4 SV=1	78.66	11	19.6	1	TRUE	FALSE	0	3	2.4138e-06	1.8355e-05	4.23038	21.5553	19.0115	19.4449	19.8638	23.9781	23.3779	23.6554	19.4401	23.6705				23.9781	23.3779	23.6554	0	0	0	7	7	4	tr|Q9I7U5|Q9I7U5_DROME	Q9I7U5	Q9I7U5_DROME	689	Drosophila melanogaster	4:Protein predicted	0.999	18	18	18	0	0	0
A1ZAU8	A1ZAU8	Patronin	Patronin	sp|A1ZAU8|PTRO_DROME Patronin OS=Drosophila melanogaster OX=7227 GN=Patronin PE=1 SV=1	183.51	41	32.7	1	TRUE	FALSE	3	3	2.94474e-07	1.00244e-05	4.88058	23.7492	21.1838	21.5077	21.2351	26.4336	25.8536	26.2812	21.3089	26.1895	21.1838	21.5077	21.2351	26.4336	25.8536	26.2812	0	1	0	49	29	45	sp|A1ZAU8|PTRO_DROME	A1ZAU8	PTRO_DROME	1630	Drosophila melanogaster	1:Experimental evidence at protein level	0.999	124	124	124	0	1	0
P20348	P20348	janA	Sex-regulated protein janus-A	sp|P20348|JANA_DROME Sex-regulated protein janus-A OS=Drosophila melanogaster OX=7227 GN=janA PE=2 SV=2	15.21	3	34.1	1	TRUE	FALSE	0	3	6.60569e-06	3.48835e-05	3.8864	21.6786	19.1715	19.895	20.1397	23.3636	23.551	23.9507	19.7354	23.6218				23.3636	23.551	23.9507	0	0	0	1	1	3	sp|P20348|JANA_DROME	P20348	JANA_DROME	135	Drosophila melanogaster	2:Experimental evidence at transcript level	0.999	5	5	5	0	0	0
Q9W1I8	Q9W1I8	Snap29	LD03592p	tr|Q9W1I8|Q9W1I8_DROME LD03592p OS=Drosophila melanogaster OX=7227 GN=Snap29 PE=1 SV=1	31.58	7	32.4	1	TRUE	FALSE	0	3	5.27557e-07	1.16841e-05	5.04493	21.0941	18.8111	18.536	18.3679	24.0008	23.1615	23.6875	18.5717	23.6166				24.0008	23.1615	23.6875	0	0	0	6	3	5	tr|Q9W1I8|Q9W1I8_DROME	Q9W1I8	Q9W1I8_DROME	284	Drosophila melanogaster	1:Experimental evidence at protein level	0.999	14	14	14	0	0	0
A0A0C4FEI8	A0A0C4FEI8	grsm	Granny smith, isoform F	tr|A0A0C4FEI8|A0A0C4FEI8_DROME Granny smith, isoform F OS=Drosophila melanogaster OX=7227 GN=grsm PE=1 SV=1	71.13	3	7.5	1	TRUE	FALSE	0	3	4.29541e-05	0.000121431	3.93732	21.6423	20.5453	19.3645	19.1112	23.4224	23.2262	24.1843	19.6737	23.611				23.4224	23.2262	24.1843	0	0	0	1	0	3	tr|A0A0C4FEI8|A0A0C4FEI8_DROME	A0A0C4FEI8	A0A0C4FEI8_DROME	655	Drosophila melanogaster	1:Experimental evidence at protein level	0.999	4	4	4	0	0	0
Q9VYI6	Q9VYI6	Coq8	Coenzyme Q8	tr|Q9VYI6|Q9VYI6_DROME Coenzyme Q8 OS=Drosophila melanogaster OX=7227 GN=Coq8 PE=1 SV=2	74.43	2	4.2	0.9999	TRUE	FALSE	0	3	3.74495e-05	0.00010806	4.03915	21.5903	20.2176	18.62	19.8747	23.4233	23.356	24.0504	19.5707	23.6099				23.4233	23.356	24.0504	0	0	0	0	0	2	tr|Q9VYI6|Q9VYI6_DROME	Q9VYI6	Q9VYI6_DROME	661	Drosophila melanogaster	1:Experimental evidence at protein level	0.999	2	2	2	0	0	0
Q9VZW7	Q9VZW7	CPT2	Carnitine palmitoyltransferase 2	tr|Q9VZW7|Q9VZW7_DROME Carnitine palmitoyltransferase 2 OS=Drosophila melanogaster OX=7227 GN=CPT2 PE=1 SV=1	75.06	6	10.9	1	TRUE	FALSE	0	3	2.81754e-05	8.70194e-05	4.42022	21.3657	19.6545	19.5292	18.2829	23.0108	23.4624	24.2542	19.1556	23.5758				23.0108	23.4624	24.2542	0	0	0	3	6	7	tr|Q9VZW7|Q9VZW7_DROME	Q9VZW7	Q9VZW7_DROME	667	Drosophila melanogaster	1:Experimental evidence at protein level	0.999	16	16	16	0	0	0
Q9W2M8	Q9W2M8	mRpL54	FI06587p	tr|Q9W2M8|Q9W2M8_DROME FI06587p OS=Drosophila melanogaster OX=7227 GN=mRpL54 PE=2 SV=1	15.1	2	13.6	0.9985	TRUE	FALSE	0	3	1.86431e-05	6.62235e-05	4.5083	21.318	18.4389	18.6501	20.1026	23.3641	23.5396	23.8127	19.0638	23.5721				23.3641	23.5396	23.8127	0	0	0	1	2	1	tr|Q9W2M8|Q9W2M8_DROME	Q9W2M8	Q9W2M8_DROME	132	Drosophila melanogaster	2:Experimental evidence at transcript level	0.999	4	4	4	0	0	0
Q9VJ10	Q9VJ10	l(2)37Bb	Lethal (2) 37Bb	tr|Q9VJ10|Q9VJ10_DROME Lethal (2) 37Bb OS=Drosophila melanogaster OX=7227 GN=l(2)37Bb PE=1 SV=1	56.72	7	13.8	1	TRUE	FALSE	0	3	7.67574e-06	3.75514e-05	4.51554	21.3115	18.8955	19.6946	18.571	23.4846	23.0934	24.1298	19.0537	23.5692				23.4846	23.0934	24.1298	0	0	0	4	3	7	tr|Q9VJ10|Q9VJ10_DROME	Q9VJ10	Q9VJ10_DROME	515	Drosophila melanogaster	1:Experimental evidence at protein level	0.999	14	14	14	0	0	0
A1Z851	A1Z851	gem	Gemini, isoform C	tr|A1Z851|A1Z851_DROME Gemini, isoform C OS=Drosophila melanogaster OX=7227 GN=gem PE=1 SV=1	102.48	3	4	1	TRUE	FALSE	0	3	4.20465e-06	2.59225e-05	4.08478	21.5249	19.0629	20.04	19.3445	23.6607	23.2654	23.7756	19.4825	23.5672				23.6607	23.2654	23.7756	0	0	0	2	1	3	tr|A1Z851|A1Z851_DROME	A1Z851	A1Z851_DROME	932	Drosophila melanogaster	1:Experimental evidence at protein level	0.999	6	6	6	0	0	0
Q9VXP3	Q9VXP3	mRpS30	GH05406p	tr|Q9VXP3|Q9VXP3_DROME GH05406p OS=Drosophila melanogaster OX=7227 GN=mRpS30 PE=1 SV=1	65.07	4	7.2	1	TRUE	FALSE	0	3	1.98458e-05	6.96182e-05	4.19973	21.4491	18.7584	20.3269	18.9626	23.5561	23.4576	23.6332	19.3493	23.549				23.5561	23.4576	23.6332	0	0	0	4	3	5	tr|Q9VXP3|Q9VXP3_DROME	Q9VXP3	Q9VXP3_DROME	557	Drosophila melanogaster	1:Experimental evidence at protein level	0.999	12	12	12	0	0	0
Q9VID7	Q9VID7	l(2)k14505	Lethal (2) k14505, isoform A	tr|Q9VID7|Q9VID7_DROME Lethal (2) k14505, isoform A OS=Drosophila melanogaster OX=7227 GN=l(2)k14505 PE=1 SV=1	31.84	3	15.1	1	TRUE	FALSE	0	3	1.67331e-05	6.29999e-05	4.59387	21.2512	19.8768	18.5108	18.4752	23.2762	23.2545	24.1138	18.9543	23.5482				23.2762	23.2545	24.1138	0	0	0	2	2	3	tr|Q9VID7|Q9VID7_DROME	Q9VID7	Q9VID7_DROME	279	Drosophila melanogaster	1:Experimental evidence at protein level	0.999	7	7	7	0	0	0
P08182	P08182	CkIIbeta	Casein kinase II subunit beta	sp|P08182|CSK2B_DROME Casein kinase II subunit beta OS=Drosophila melanogaster OX=7227 GN=CkIIbeta PE=2 SV=2	27.07	2	8.5	1	TRUE	FALSE	0	3	2.60686e-05	8.21462e-05	4.47584	21.2925	19.7776	18.364	19.0222	24.1197	22.7741	23.6975	19.0546	23.5304				24.1197	22.7741	23.6975	0	0	0	3	1	2	sp|P08182|CSK2B_DROME	P08182	CSK2B_DROME	235	Drosophila melanogaster	2:Experimental evidence at transcript level	0.999	6	6	6	0	0	0
Q9V407	Q9V407	Axn	Axin	sp|Q9V407|AXN_DROME Axin OS=Drosophila melanogaster OX=7227 GN=Axn PE=1 SV=1	81.67	6	8.6	1	TRUE	FALSE	0	3	2.2495e-05	7.4799e-05	4.70026	21.1799	19.147	19.5632	17.7791	23.9824	23.1587	23.4491	18.8298	23.5301				23.9824	23.1587	23.4491	0	0	0	7	1	2	sp|Q9V407|AXN_DROME	Q9V407	AXN_DROME	745	Drosophila melanogaster	1:Experimental evidence at protein level	0.999	10	10	10	0	0	0
Q9VG69	Q9VG69	Srlp	LP03547p	tr|Q9VG69|Q9VG69_DROME LP03547p OS=Drosophila melanogaster OX=7227 GN=Srlp PE=1 SV=1	41.59	6	18.3	1	TRUE	FALSE	0	3	2.21193e-05	7.46395e-05	3.62979	21.7143	20.0112	20.3857	19.3014	23.276	23.274	24.0376	19.8994	23.5292				23.276	23.274	24.0376	0	0	0	2	6	5	tr|Q9VG69|Q9VG69_DROME	Q9VG69	Q9VG69_DROME	378	Drosophila melanogaster	1:Experimental evidence at protein level	0.999	13	13	13	0	0	0
Q9I7T7	Q9I7T7	Larp4B	La-related protein Larp4B	sp|Q9I7T7|LAR4_DROME La-related protein Larp4B OS=Drosophila melanogaster OX=7227 GN=Larp4B PE=1 SV=2	161.9	13	13.3	1	TRUE	FALSE	1	3	8.60805e-06	3.95362e-05	4.17893	21.9477	20.127	20.3341	19.1136	24.3484	23.8151	23.948	19.8582	24.0372		20.3341		24.3484	23.8151	23.948	0	0	0	11	4	4	sp|Q9I7T7|LAR4_DROME	Q9I7T7	LAR4_DROME	1531	Drosophila melanogaster	1:Experimental evidence at protein level	0.999	19	19	19	0	0	0
Q9VGU6	Q9VGU6	Ak3	GTP:AMP phosphotransferase, mitochondrial	tr|Q9VGU6|Q9VGU6_DROME GTP:AMP phosphotransferase, mitochondrial OS=Drosophila melanogaster OX=7227 GN=Ak3 PE=1 SV=1	24.13	6	29.6	1	TRUE	FALSE	1	3	2.48289e-05	7.92391e-05	4.46716	21.8947	19.547	20.6145	18.8219	23.9259	23.9022	24.5567	19.6611	24.1283		20.6145		23.9259	23.9022	24.5567	0	1	0	5	5	5	tr|Q9VGU6|Q9VGU6_DROME	Q9VGU6	Q9VGU6_DROME	216	Drosophila melanogaster	1:Experimental evidence at protein level	0.999	16	16	16	0	1	0
Q9VXN3	Q9VXN3	Dmel\CG8578	LD07988p	tr|Q9VXN3|Q9VXN3_DROME LD07988p OS=Drosophila melanogaster OX=7227 GN=Dmel\CG8578 PE=1 SV=2	45.37	9	23.7	1	TRUE	FALSE	0	3	9.57559e-07	1.30388e-05	4.74153	21.1499	18.8943	19.1201	18.3231	23.7577	23.196	23.6083	18.7792	23.5207				23.7577	23.196	23.6083	0	0	0	8	5	7	tr|Q9VXN3|Q9VXN3_DROME	Q9VXN3	Q9VXN3_DROME	396	Drosophila melanogaster	1:Experimental evidence at protein level	0.999	20	20	20	0	0	0
Q9VMC6	Q9VMC6	152078_at	GH06693p	tr|Q9VMC6|Q9VMC6_DROME GH06693p OS=Drosophila melanogaster OX=7227 GN=152078_at PE=1 SV=1	45.73	3	10.3	1	TRUE	FALSE	0	3	3.17696e-05	9.57778e-05	4.16637	21.436	19.569	18.7062	19.7833	23.0937	23.0925	24.3714	19.3528	23.5192				23.0937	23.0925	24.3714	0	0	0	1	2	3	tr|Q9VMC6|Q9VMC6_DROME	Q9VMC6	Q9VMC6_DROME	419	Drosophila melanogaster	1:Experimental evidence at protein level	0.999	6	6	6	0	0	0
Q9VL22	Q9VL22	Bcs1	Mitochondrial chaperone BCS1	tr|Q9VL22|Q9VL22_DROME Mitochondrial chaperone BCS1 OS=Drosophila melanogaster OX=7227 GN=Bcs1 PE=2 SV=1	48.5	4	9.3	1	TRUE	FALSE	0	3	1.98544e-05	6.96182e-05	4.32576	21.3543	20.1343	18.4954	18.9445	23.5684	23.2103	23.7729	19.1914	23.5172				23.5684	23.2103	23.7729	0	0	0	3	3	4	tr|Q9VL22|Q9VL22_DROME	Q9VL22	Q9VL22_DROME	431	Drosophila melanogaster	2:Experimental evidence at transcript level	0.999	10	10	10	0	0	0
A0A0B4JD97	A0A0B4JD97	tacc	Transforming acidic coiled-coil protein, isoform K	tr|A0A0B4JD97|A0A0B4JD97_DROME Transforming acidic coiled-coil protein, isoform K OS=Drosophila melanogaster OX=7227 GN=tacc PE=1 SV=1	147.06	32	30.8	1	TRUE	FALSE	3	3	1.19495e-06	1.42539e-05	4.75266	23.1847	20.9653	21.1267	20.3332	25.836	25.1799	25.6673	20.8084	25.5611	20.9653	21.1267	20.3332	25.836	25.1799	25.6673	1	0	0	39	25	33	tr|A0A0B4JD97|A0A0B4JD97_DROME	A0A0B4JD97	A0A0B4JD97_DROME	1322	Drosophila melanogaster	1:Experimental evidence at protein level	0.999	98	98	98	1	0	0
Q9VBK9	Q9VBK9	Dmel\CG5913	Protein FAM98B	tr|Q9VBK9|Q9VBK9_DROME Protein FAM98B OS=Drosophila melanogaster OX=7227 GN=Dmel\CG5913 PE=1 SV=1	49.94	7	16.3	1	TRUE	FALSE	0	3	1.15504e-05	4.91492e-05	3.72796	21.6381	19.1563	20.144	20.0222	23.8707	23.2568	23.3788	19.7741	23.5021				23.8707	23.2568	23.3788	0	0	0	8	5	4	tr|Q9VBK9|Q9VBK9_DROME	Q9VBK9	Q9VBK9_DROME	454	Drosophila melanogaster	1:Experimental evidence at protein level	0.999	17	17	17	0	0	0
Q9VSL8	Q9VSL8	rhea	Rhea, isoform B	tr|Q9VSL8|Q9VSL8_DROME Rhea, isoform B OS=Drosophila melanogaster OX=7227 GN=rhea PE=1 SV=1	306.8	94	42	1	TRUE	FALSE	3	3	4.54078e-07	1.16841e-05	4.74037	24.0338	21.8695	21.7129	21.4085	26.5844	26.0516	26.576	21.6636	26.404	21.8695	21.7129	21.4085	26.5844	26.0516	26.576	0	2	0	116	77	104	tr|Q9VSL8|Q9VSL8_DROME	Q9VSL8	Q9VSL8_DROME	2836	Drosophila melanogaster	1:Experimental evidence at protein level	0.999	299	299	299	0	2	0
Q9VEX6	Q9VEX6	bor	ATPase family AAA domain-containing protein 3A homolog	sp|Q9VEX6|ATD3A_DROME ATPase family AAA domain-containing protein 3A homolog OS=Drosophila melanogaster OX=7227 GN=bor PE=1 SV=2	68.32	33	51.3	1	TRUE	FALSE	3	3	1.80445e-06	1.55655e-05	4.73413	26.2318	23.7449	23.5519	24.2975	28.4968	28.2	29.1	23.8648	28.5989	23.7449	23.5519	24.2975	28.4968	28.2	29.1	8	9	11	81	73	93	sp|Q9VEX6|ATD3A_DROME	Q9VEX6	ATD3A_DROME	604	Drosophila melanogaster	1:Experimental evidence at protein level	0.999	275	275	275	8	9	11
Q9VIE8	Q9VIE8	mAcon1	Aconitate hydratase, mitochondrial	tr|Q9VIE8|Q9VIE8_DROME Aconitate hydratase, mitochondrial OS=Drosophila melanogaster OX=7227 GN=mAcon1 PE=1 SV=2	85.34	41	55.8	1	TRUE	FALSE	3	3	1.22769e-06	1.42539e-05	4.72889	28.6729	26.1955	26.2411	26.4886	30.6999	30.7815	31.6306	26.3084	31.0373	26.1955	26.2411	26.4886	30.6999	30.7815	31.6306	6	6	13	86	92	104	tr|Q9VIE8|Q9VIE8_DROME	Q9VIE8	Q9VIE8_DROME	787	Drosophila melanogaster	1:Experimental evidence at protein level	0.999	307	260	307	4	4	11
Q9VAP2	Q9VAP2	dgt6	Augmin complex subunit dgt6	sp|Q9VAP2|DGT6_DROME Augmin complex subunit dgt6 OS=Drosophila melanogaster OX=7227 GN=dgt6 PE=1 SV=1	72.78	6	9.5	1	TRUE	FALSE	0	3	0.00012249	0.000293472	3.5922	21.6911	18.8162	20.3296	20.5393	23.8807	23.2336	23.3474	19.895	23.4872				23.8807	23.2336	23.3474	0	0	0	5	3	5	sp|Q9VAP2|DGT6_DROME	Q9VAP2	DGT6_DROME	654	Drosophila melanogaster	1:Experimental evidence at protein level	0.999	13	13	13	0	0	0
A1Z9M5	A1Z9M5	Sdb	Titin	tr|A1Z9M5|A1Z9M5_DROME Titin OS=Drosophila melanogaster OX=7227 GN=Sdb PE=1 SV=1	460.68	32	8.7	1	TRUE	FALSE	3	3	2.36303e-07	8.77543e-06	4.71371	25.1155	22.8004	22.6273	22.8481	27.7402	27.3747	27.3021	22.7586	27.4723	22.8004	22.6273	22.8481	27.7402	27.3747	27.3021	2	2	2	35	25	19	tr|A1Z9M5|A1Z9M5_DROME	A1Z9M5	A1Z9M5_DROME	4012	Drosophila melanogaster	1:Experimental evidence at protein level	0.999	85	85	85	2	2	2
E1JJR3	E1JJR3	pcm	5'-3' exoribonuclease 1	tr|E1JJR3|E1JJR3_DROME 5'-3' exoribonuclease 1 OS=Drosophila melanogaster OX=7227 GN=pcm PE=1 SV=1	184.51	10	6.4	1	TRUE	FALSE	0	3	2.51195e-05	7.9545e-05	3.87242	21.5351	20.3703	19.3095	19.117	23.6803	22.9744	23.7594	19.5989	23.4713				23.6803	22.9744	23.7594	0	0	0	10	5	6	tr|E1JJR3|E1JJR3_DROME	E1JJR3	E1JJR3_DROME	1613	Drosophila melanogaster	1:Experimental evidence at protein level	0.999	21	21	21	0	0	0
Q9VMY8	Q9VMY8	aux	Auxilin, isoform A	tr|Q9VMY8|Q9VMY8_DROME Auxilin, isoform A OS=Drosophila melanogaster OX=7227 GN=aux PE=1 SV=1	127.84	4	4	1	TRUE	FALSE	0	3	2.13438e-06	1.7096e-05	4.27214	21.3252	18.839	19.082	19.6462	23.5519	23.1234	23.7083	19.1891	23.4612				23.5519	23.1234	23.7083	0	0	0	4	2	1	tr|Q9VMY8|Q9VMY8_DROME	Q9VMY8	Q9VMY8_DROME	1165	Drosophila melanogaster	1:Experimental evidence at protein level	0.999	7	7	7	0	0	0
Q8SX68	Q8SX68	Naus	CTTNBP2 N-terminal-like protein	sp|Q8SX68|CT2NL_DROME CTTNBP2 N-terminal-like protein OS=Drosophila melanogaster OX=7227 GN=Naus PE=1 SV=1	65.38	9	17.1	1	TRUE	FALSE	0	3	1.48093e-05	5.79924e-05	4.35608	21.28	19.0305	18.3762	19.8991	23.7507	23.0386	23.5848	19.102	23.458				23.7507	23.0386	23.5848	0	0	0	9	3	9	sp|Q8SX68|CT2NL_DROME	Q8SX68	CT2NL_DROME	609	Drosophila melanogaster	1:Experimental evidence at protein level	0.999	21	21	21	0	0	0
Q9VY24	Q9VY24	anon-EST:Posey66	Uncharacterized protein, isoform B	tr|Q9VY24|Q9VY24_DROME Uncharacterized protein, isoform B OS=Drosophila melanogaster OX=7227 GN=anon-EST:Posey66 PE=3 SV=2	47.95	12	28.3	1	TRUE	FALSE	3	3	3.46987e-06	2.2632e-05	4.69382	23.1794	20.554	20.4717	21.4718	25.4271	25.1684	25.9835	20.8325	25.5263	20.554	20.4717	21.4718	25.4271	25.1684	25.9835	0	0	0	10	7	14	tr|Q9VY24|Q9VY24_DROME	Q9VY24	Q9VY24_DROME	413	Drosophila melanogaster	3:Protein inferred from homology	0.999	31	31	31	0	0	0
Q9VFG8	Q9VFG8	kibra	Protein kibra	sp|Q9VFG8|KIBRA_DROME Protein kibra OS=Drosophila melanogaster OX=7227 GN=kibra PE=1 SV=2	144.26	17	14.8	1	TRUE	FALSE	2	3	0.000220307	0.000486461	4.49006	23.0843	19.2348	21.4464	21.8366	25.7149	24.8849	25.3881	20.8393	25.3293		21.4464	21.8366	25.7149	24.8849	25.3881	0	0	0	18	14	15	sp|Q9VFG8|KIBRA_DROME	Q9VFG8	KIBRA_DROME	1288	Drosophila melanogaster	1:Experimental evidence at protein level	0.999	47	47	47	0	0	0
Q9VV39	Q9VV39	mRpS34	Mitochondrial ribosomal protein S34	tr|Q9VV39|Q9VV39_DROME Mitochondrial ribosomal protein S34 OS=Drosophila melanogaster OX=7227 GN=mRpS34 PE=1 SV=2	21.6	3	16	1	TRUE	FALSE	0	3	0.00016468	0.000380252	3.68378	21.6006	20.0447	20.5823	18.6492	23.1081	23.2603	23.9592	19.7587	23.4425				23.1081	23.2603	23.9592	0	0	0	3	2	2	tr|Q9VV39|Q9VV39_DROME	Q9VV39	Q9VV39_DROME	188	Drosophila melanogaster	1:Experimental evidence at protein level	0.999	7	7	7	0	0	0
Q9W2L2	Q9W2L2	Magi	LD27118p	tr|Q9W2L2|Q9W2L2_DROME LD27118p OS=Drosophila melanogaster OX=7227 GN=Magi PE=1 SV=2	130.48	6	5	1	TRUE	FALSE	0	3	2.09473e-05	7.22106e-05	3.865	21.5087	19.8358	20.0568	18.8359	23.9113	23.1754	23.2369	19.5762	23.4412				23.9113	23.1754	23.2369	0	0	0	4	5	3	tr|Q9W2L2|Q9W2L2_DROME	Q9W2L2	Q9W2L2_DROME	1202	Drosophila melanogaster	1:Experimental evidence at protein level	0.999	12	12	12	0	0	0
Q9VEJ0	Q9VEJ0	Prx3	Thioredoxin-dependent peroxide reductase, mitochondrial	sp|Q9VEJ0|PRDX3_DROME Thioredoxin-dependent peroxide reductase, mitochondrial OS=Drosophila melanogaster OX=7227 GN=Prx3 PE=1 SV=2	26.36	12	60.3	1	TRUE	FALSE	3	3	3.94216e-06	2.45858e-05	4.66149	25.1393	22.7979	22.6305	22.9974	27.1312	27.0233	28.2557	22.8086	27.4701	22.7979	22.6305	22.9974	27.1312	27.0233	28.2557	0	0	0	17	20	26	sp|Q9VEJ0|PRDX3_DROME	Q9VEJ0	PRDX3_DROME	234	Drosophila melanogaster	1:Experimental evidence at protein level	0.999	63	63	63	0	0	0
Q8T0D9	Q8T0D9	Regnase-1	LD08718p	tr|Q8T0D9|Q8T0D9_DROME LD08718p OS=Drosophila melanogaster OX=7227 GN=Regnase-1 PE=2 SV=1	60.89	4	7	1	TRUE	FALSE	0	3	9.183e-07	1.30388e-05	4.62811	21.0843	18.3925	19.1561	18.762	23.7043	23.3143	23.1763	18.7702	23.3983				23.7043	23.3143	23.1763	0	0	0	4	2	3	tr|Q8T0D9|Q8T0D9_DROME	Q8T0D9	Q8T0D9_DROME	540	Drosophila melanogaster	2:Experimental evidence at transcript level	0.999	9	9	9	0	0	0
Q7JQW6	Q7JQW6	Las	Lipoyl synthase, mitochondrial	sp|Q7JQW6|LIAS_DROME Lipoyl synthase, mitochondrial OS=Drosophila melanogaster OX=7227 GN=Las PE=2 SV=2	42.71	5	11.9	1	TRUE	FALSE	0	3	8.71121e-06	3.95362e-05	3.88267	21.4532	19.8021	19.4319	19.3017	23.1403	22.9928	24.0506	19.5119	23.3946				23.1403	22.9928	24.0506	0	0	0	3	2	2	sp|Q7JQW6|LIAS_DROME	Q7JQW6	LIAS_DROME	377	Drosophila melanogaster	2:Experimental evidence at transcript level	0.999	7	7	7	0	0	0
Q9VS85	Q9VS85	lqf	FI19443p1	tr|Q9VS85|Q9VS85_DROME FI19443p1 OS=Drosophila melanogaster OX=7227 GN=lqf PE=1 SV=3	88.74	6	7.7	1	TRUE	FALSE	0	3	1.28199e-06	1.42539e-05	4.66688	21.0605	18.483	18.4822	19.216	23.7473	23.1217	23.3128	18.7271	23.394				23.7473	23.1217	23.3128	0	0	0	4	2	4	tr|Q9VS85|Q9VS85_DROME	Q9VS85	Q9VS85_DROME	831	Drosophila melanogaster	1:Experimental evidence at protein level	0.999	10	10	10	0	0	0
P48598	P48598	eIF4E1	Eukaryotic translation initiation factor 4E1	sp|P48598|IF4E_DROME Eukaryotic translation initiation factor 4E1 OS=Drosophila melanogaster OX=7227 GN=eIF4E1 PE=1 SV=1	29.21	5	19.7	1	TRUE	FALSE	2	3	0.000141847	0.000335179	4.74883	22.3333	20.3156	21.1014	18.4597	24.9747	24.1362	25.0123	19.9589	24.7078	20.3156	21.1014		24.9747	24.1362	25.0123	0	0	0	5	3	3	sp|P48598|IF4E_DROME	P48598	IF4E_DROME	259	Drosophila melanogaster	1:Experimental evidence at protein level	0.999	11	11	11	0	0	0
Q9W3Y3	Q9W3Y3	Dmel\CG3226	Calcyclin-binding protein	tr|Q9W3Y3|Q9W3Y3_DROME Calcyclin-binding protein OS=Drosophila melanogaster OX=7227 GN=Dmel\CG3226 PE=1 SV=1	25.77	8	41.3	1	TRUE	FALSE	3	3	0.000210062	0.000467632	4.61027	23.2833	19.9159	22.6486	20.3701	25.576	25.2878	25.9015	20.9782	25.5885	19.9159	22.6486	20.3701	25.576	25.2878	25.9015	0	0	2	12	7	10	tr|Q9W3Y3|Q9W3Y3_DROME	Q9W3Y3	Q9W3Y3_DROME	230	Drosophila melanogaster	1:Experimental evidence at protein level	0.999	31	31	31	0	0	2
Q00637	Q00637	Sod2	Superoxide dismutase [Mn], mitochondrial	sp|Q00637|SODM_DROME Superoxide dismutase [Mn], mitochondrial OS=Drosophila melanogaster OX=7227 GN=Sod2 PE=2 SV=3	24.67	5	26.3	1	TRUE	FALSE	0	3	2.0479e-05	7.09718e-05	4.32876	21.1984	18.3352	19.1976	19.5692	22.7963	23.2356	24.0564	19.034	23.3628				22.7963	23.2356	24.0564	0	0	0	4	4	6	sp|Q00637|SODM_DROME	Q00637	SODM_DROME	217	Drosophila melanogaster	2:Experimental evidence at transcript level	0.999	14	14	14	0	0	0
Q9VC52	Q9VC52	Ppox	Protoporphyrinogen oxidase	tr|Q9VC52|Q9VC52_DROME Protoporphyrinogen oxidase OS=Drosophila melanogaster OX=7227 GN=Ppox PE=1 SV=1	53.17	8	18.3	1	TRUE	FALSE	2	3	4.71972e-05	0.00012914	4.42936	22.0212	19.1299	19.3587	20.9309	23.9102	24.0159	24.7815	19.8065	24.2359		19.3587	20.9309	23.9102	24.0159	24.7815	0	0	0	5	5	7	tr|Q9VC52|Q9VC52_DROME	Q9VC52	Q9VC52_DROME	475	Drosophila melanogaster	1:Experimental evidence at protein level	0.999	17	17	17	0	0	0
A1Z8P9	A1Z8P9	Mtor	Nucleoprotein TPR	sp|A1Z8P9|TPR_DROME Nucleoprotein TPR OS=Drosophila melanogaster OX=7227 GN=Mtor PE=1 SV=1	262.19	60	28.5	1	TRUE	FALSE	2	3	5.23748e-06	3.01339e-05	4.11973	21.8668	20.0527	20.0463	19.3217	24.2008	23.4104	24.1687	19.8069	23.9266		20.0463	19.3217	24.2008	23.4104	24.1687	0	1	0	51	27	48	sp|A1Z8P9|TPR_DROME	A1Z8P9	TPR_DROME	2346	Drosophila melanogaster	1:Experimental evidence at protein level	0.999	127	127	127	0	1	0
Q9VA73	Q9VA73	aralar1	Calcium-binding mitochondrial carrier protein Aralar1	sp|Q9VA73|CMC_DROME Calcium-binding mitochondrial carrier protein Aralar1 OS=Drosophila melanogaster OX=7227 GN=aralar1 PE=2 SV=1	76.71	2	2.7	0.9999	TRUE	FALSE	0	3	7.52404e-06	3.70562e-05	4.12124	21.2908	19.3785	18.6551	19.6569	23.3984	22.9006	23.7553	19.2302	23.3514				23.3984	22.9006	23.7553	0	0	0	2	2	1	sp|Q9VA73|CMC_DROME	Q9VA73	CMC_DROME	695	Drosophila melanogaster	2:Experimental evidence at transcript level	0.999	5	5	5	0	0	0
Q9VUA5	Q9VUA5	ssp2	LD42058p	tr|Q9VUA5|Q9VUA5_DROME LD42058p OS=Drosophila melanogaster OX=7227 GN=ssp2 PE=1 SV=1	106.5	3	3.5	1	TRUE	FALSE	0	3	1.45484e-05	5.74205e-05	3.32247	21.6855	19.5883	20.0694	20.4152	23.7327	23.0763	23.2313	20.0243	23.3468				23.7327	23.0763	23.2313	0	0	0	3	1	0	tr|Q9VUA5|Q9VUA5_DROME	Q9VUA5	Q9VUA5_DROME	982	Drosophila melanogaster	1:Experimental evidence at protein level	0.999	4	4	4	0	0	0
Q9VL02	Q9VL02	nmd	GH08677p	tr|Q9VL02|Q9VL02_DROME GH08677p OS=Drosophila melanogaster OX=7227 GN=nmd PE=2 SV=1	41.54	3	7.9	1	TRUE	FALSE	0	3	9.78666e-05	0.000240363	3.81944	21.435	20.6584	18.9848	18.9327	23.4015	22.9841	23.6485	19.5253	23.3447				23.4015	22.9841	23.6485	0	0	0	2	1	3	tr|Q9VL02|Q9VL02_DROME	Q9VL02	Q9VL02_DROME	369	Drosophila melanogaster	2:Experimental evidence at transcript level	0.9985	6	6	6	0	0	0
Q9VA81	Q9VA81	mRpS18C	GEO10172p1	tr|Q9VA81|Q9VA81_DROME GEO10172p1 OS=Drosophila melanogaster OX=7227 GN=mRpS18C PE=2 SV=2	16.18	4	27.1	1	TRUE	FALSE	0	3	9.1867e-06	4.07319e-05	4.12031	21.2589	19.6808	18.4558	19.4597	23.1516	23.1821	23.6235	19.1988	23.3191				23.1516	23.1821	23.6235	0	0	0	2	2	3	tr|Q9VA81|Q9VA81_DROME	Q9VA81	Q9VA81_DROME	140	Drosophila melanogaster	2:Experimental evidence at transcript level	0.9988	7	7	7	0	0	0
Q9VAJ9	Q9VAJ9	Dmel\CG1907	SD09259p	tr|Q9VAJ9|Q9VAJ9_DROME SD09259p OS=Drosophila melanogaster OX=7227 GN=Dmel\CG1907 PE=1 SV=1	34.6	4	9.8	1	TRUE	FALSE	0	3	2.3726e-05	7.69517e-05	4.353	21.1389	19.8056	18.8495	18.232	23.5639	22.7472	23.635	18.9624	23.3154				23.5639	22.7472	23.635	1	1	1	4	3	3	tr|Q9VAJ9|Q9VAJ9_DROME	Q9VAJ9	Q9VAJ9_DROME	317	Drosophila melanogaster	1:Experimental evidence at protein level	0.999	13	13	13	1	1	1
Q8IRD5	Q8IRD5	Strip	AT25231p	tr|Q8IRD5|Q8IRD5_DROME AT25231p OS=Drosophila melanogaster OX=7227 GN=Strip PE=1 SV=2	104.61	5	5.8	1	TRUE	FALSE	0	3	0.000187019	0.000425613	4.2398	21.1922	17.826	20.441	18.9499	23.3957	23.0602	23.4803	19.0723	23.3121				23.3957	23.0602	23.4803	0	0	0	5	2	3	tr|Q8IRD5|Q8IRD5_DROME	Q8IRD5	Q8IRD5_DROME	927	Drosophila melanogaster	1:Experimental evidence at protein level	0.999	10	10	10	0	0	0
Q8MRM0	Q8MRM0	GstT4	GH16740p	tr|Q8MRM0|Q8MRM0_DROME GH16740p OS=Drosophila melanogaster OX=7227 GN=GstT4 PE=1 SV=1	27.56	4	20.3	1	TRUE	FALSE	1	3	3.30564e-05	9.8927e-05	4.05785	21.8116	20.1459	20.3977	18.8046	23.8127	23.557	24.152	19.7827	23.8406		20.3977		23.8127	23.557	24.152	0	0	0	2	2	3	tr|Q8MRM0|Q8MRM0_DROME	Q8MRM0	Q8MRM0_DROME	237	Drosophila melanogaster	1:Experimental evidence at protein level	0.999	7	7	7	0	0	0
Q9VCA8	Q9VCA8	mask	Ankyrin repeat and KH domain-containing protein mask	sp|Q9VCA8|ANKHM_DROME Ankyrin repeat and KH domain-containing protein mask OS=Drosophila melanogaster OX=7227 GN=mask PE=1 SV=2	422.94	88	30.8	1	TRUE	FALSE	3	3	5.35506e-07	1.16841e-05	4.54424	25.0613	22.8981	22.6675	22.802	27.5812	26.942	27.4771	22.7892	27.3334	22.8981	22.6675	22.802	27.5812	26.942	27.4771	4	5	3	135	105	117	sp|Q9VCA8|ANKHM_DROME	Q9VCA8	ANKHM_DROME	4001	Drosophila melanogaster	1:Experimental evidence at protein level	0.999	369	369	369	4	5	3
Q9VVW8	Q9VVW8	Naxd	ATP-dependent (S)-NAD(P)H-hydrate dehydratase	sp|Q9VVW8|NNRD_DROME ATP-dependent (S)-NAD(P)H-hydrate dehydratase OS=Drosophila melanogaster OX=7227 GN=Naxd PE=2 SV=1	32.13	2	7.3	0.9999	TRUE	FALSE	0	3	1.70642e-05	6.39517e-05	3.87287	21.3589	18.9157	20.2411	19.1105	23.2561	23.1469	23.4829	19.4224	23.2953				23.2561	23.1469	23.4829	0	0	0	0	1	1	sp|Q9VVW8|NNRD_DROME	Q9VVW8	NNRD_DROME	300	Drosophila melanogaster	2:Experimental evidence at transcript level	0.999	2	2	2	0	0	0
Q9VFL5	Q9VFL5	MetRS-m	Methionine--tRNA ligase, mitochondrial	sp|Q9VFL5|SYMM_DROME Methionine--tRNA ligase, mitochondrial OS=Drosophila melanogaster OX=7227 GN=MetRS-m PE=1 SV=2	65.96	7	15.6	1	TRUE	FALSE	1	3	1.57353e-05	6.00734e-05	3.82947	21.877	19.2465	20.2439	20.3964	23.6108	23.5841	24.1803	19.9623	23.7917			20.3964	23.6108	23.5841	24.1803	0	0	0	5	3	6	sp|Q9VFL5|SYMM_DROME	Q9VFL5	SYMM_DROME	582	Drosophila melanogaster	1:Experimental evidence at protein level	0.999	14	14	14	0	0	0
Q9V397	Q9V397	Mtpalpha	enoyl-CoA hydratase	tr|Q9V397|Q9V397_DROME enoyl-CoA hydratase OS=Drosophila melanogaster OX=7227 GN=Mtpalpha PE=1 SV=1	84.02	39	55.9	1	TRUE	FALSE	3	3	2.08396e-06	1.6918e-05	4.51632	28.1729	25.7715	25.662	26.3106	30.1267	30.215	30.9513	25.9147	30.431	25.7715	25.662	26.3106	30.1267	30.215	30.9513	23	22	35	130	124	156	tr|Q9V397|Q9V397_DROME	Q9V397	Q9V397_DROME	783	Drosophila melanogaster	1:Experimental evidence at protein level	0.999	490	483	490	22	21	34
Q9W1H8	Q9W1H8	Mtpbeta	GH13256p	tr|Q9W1H8|Q9W1H8_DROME GH13256p OS=Drosophila melanogaster OX=7227 GN=Mtpbeta PE=1 SV=1	50.61	20	47.3	1	TRUE	FALSE	3	3	2.59521e-06	1.92754e-05	4.50358	27.3244	24.8867	24.7809	25.5503	29.404	29.255	30.0696	25.0726	29.5762	24.8867	24.7809	25.5503	29.404	29.255	30.0696	11	10	15	49	44	59	tr|Q9W1H8|Q9W1H8_DROME	Q9W1H8	Q9W1H8_DROME	469	Drosophila melanogaster	1:Experimental evidence at protein level	0.999	188	188	188	11	10	15
O46307	O46307	EG:8D8.4	EG:8D8.4 protein	tr|O46307|O46307_DROME EG:8D8.4 protein OS=Drosophila melanogaster OX=7227 GN=EG:8D8.4 PE=3 SV=1	88.48	4	6.4	1	TRUE	FALSE	0	3	6.98763e-05	0.000180091	3.81832	21.3501	20.293	19.2805	18.7493	22.6909	23.2521	23.8348	19.4409	23.2592				22.6909	23.2521	23.8348	0	0	0	0	3	1	tr|O46307|O46307_DROME	O46307	O46307_DROME	771	Drosophila melanogaster	3:Protein inferred from homology	0.9989	4	4	4	0	0	0
Q8IN05	Q8IN05	lqfR	Liquid facets-Related, isoform D	tr|Q8IN05|Q8IN05_DROME Liquid facets-Related, isoform D OS=Drosophila melanogaster OX=7227 GN=lqfR PE=1 SV=2	157.91	3	3	1	TRUE	FALSE	0	3	1.00729e-06	1.34911e-05	4.30488	21.1054	18.844	19.2975	18.7173	23.5412	23.0224	23.2098	18.9529	23.2578				23.5412	23.0224	23.2098	0	0	0	2	2	2	tr|Q8IN05|Q8IN05_DROME	Q8IN05	Q8IN05_DROME	1415	Drosophila melanogaster	1:Experimental evidence at protein level	0.999	6	6	6	0	0	0
Q9VIN9	Q9VIN9	mRpS18B	28S ribosomal protein S18b, mitochondrial	tr|Q9VIN9|Q9VIN9_DROME 28S ribosomal protein S18b, mitochondrial OS=Drosophila melanogaster OX=7227 GN=mRpS18B PE=1 SV=1	23.16	4	15.7	1	TRUE	FALSE	0	3	5.73994e-05	0.000153755	4.14959	21.1828	20.0056	19.0624	18.2558	23.0289	22.8452	23.8985	19.108	23.2575				23.0289	22.8452	23.8985	0	0	0	3	1	4	tr|Q9VIN9|Q9VIN9_DROME	Q9VIN9	Q9VIN9_DROME	204	Drosophila melanogaster	1:Experimental evidence at protein level	0.999	8	8	8	0	0	0
Q9VCU5	Q9VCU5	CG17141	Mitochondrial ribosome-associated GTPase 1	sp|Q9VCU5|MTG1_DROME Mitochondrial ribosome-associated GTPase 1 OS=Drosophila melanogaster OX=7227 GN=CG17141 PE=1 SV=2	36.52	5	14.2	1	TRUE	FALSE	0	3	0.000613043	0.0011773	3.71732	21.3703	17.9591	20.146	20.4298	22.9385	23.0144	23.734	19.5116	23.229				22.9385	23.0144	23.734	0	0	0	2	3	5	sp|Q9VCU5|MTG1_DROME	Q9VCU5	MTG1_DROME	323	Drosophila melanogaster	1:Experimental evidence at protein level	0.999	10	10	10	0	0	0
Q9W086	Q9W086	mRpL46	39S ribosomal protein L46, mitochondrial	tr|Q9W086|Q9W086_DROME 39S ribosomal protein L46, mitochondrial OS=Drosophila melanogaster OX=7227 GN=mRpL46 PE=1 SV=1	29.69	3	12.4	1	TRUE	FALSE	0	3	3.12331e-06	2.14578e-05	4.18223	21.1336	18.6431	19.5783	18.9059	23.0345	23.1154	23.5241	19.0425	23.2247				23.0345	23.1154	23.5241	0	0	0	0	0	3	tr|Q9W086|Q9W086_DROME	Q9W086	Q9W086_DROME	258	Drosophila melanogaster	1:Experimental evidence at protein level	0.999	3	3	3	0	0	0
Q9VEN3	Q9VEN3	GckIII	FI20177p1	tr|Q9VEN3|Q9VEN3_DROME FI20177p1 OS=Drosophila melanogaster OX=7227 GN=GckIII PE=1 SV=1	69.89	8	13.6	1	TRUE	FALSE	0	3	9.4549e-07	1.30388e-05	4.89753	20.7705	18.1387	18.8347	17.9918	23.5186	22.9334	23.2058	18.3217	23.2193				23.5186	22.9334	23.2058	0	0	0	5	0	4	tr|Q9VEN3|Q9VEN3_DROME	Q9VEN3	Q9VEN3_DROME	642	Drosophila melanogaster	1:Experimental evidence at protein level	0.999	9	9	9	0	0	0
Q8IPM6	Q8IPM6	Dmel\CG9795	Uncharacterized protein, isoform E	tr|Q8IPM6|Q8IPM6_DROME Uncharacterized protein, isoform E OS=Drosophila melanogaster OX=7227 GN=Dmel\CG9795 PE=4 SV=3	80.51	10	14.9	1	TRUE	FALSE	2	3	2.00086e-06	1.65531e-05	4.09995	22.1383	19.6686	20.2305	20.3661	24.4933	23.9868	24.0848	20.0884	24.1883		20.2305	20.3661	24.4933	23.9868	24.0848	1	1	1	11	9	9	tr|Q8IPM6|Q8IPM6_DROME	Q8IPM6	Q8IPM6_DROME	736	Drosophila melanogaster	4:Protein predicted	0.999	32	32	32	1	1	1
Q9VX35	Q9VX35	CC4	LD36501p	tr|Q9VX35|Q9VX35_DROME LD36501p OS=Drosophila melanogaster OX=7227 GN=CC4 PE=1 SV=1	37.36	6	17	1	TRUE	FALSE	0	3	2.12253e-05	7.22545e-05	3.7014	21.3568	19.9448	19.8022	18.7712	22.8264	23.3878	23.4083	19.5061	23.2075				22.8264	23.3878	23.4083	0	0	0	2	6	4	tr|Q9VX35|Q9VX35_DROME	Q9VX35	Q9VX35_DROME	336	Drosophila melanogaster	1:Experimental evidence at protein level	0.999	12	12	12	0	0	0
X2JEI9	X2JEI9	RhoGAP19D	Rho GTPase activating protein at 19D, isoform D	tr|X2JEI9|X2JEI9_DROME Rho GTPase activating protein at 19D, isoform D OS=Drosophila melanogaster OX=7227 GN=RhoGAP19D PE=1 SV=1	232.15	4	2.6	1	TRUE	FALSE	0	3	1.7873e-05	6.54808e-05	4.32577	21.0431	19.0989	17.9899	19.5518	23.5662	22.8774	23.1743	18.8802	23.206				23.5662	22.8774	23.1743	0	0	0	4	0	1	tr|X2JEI9|X2JEI9_DROME	X2JEI9	X2JEI9_DROME	2206	Drosophila melanogaster	1:Experimental evidence at protein level	0.999	5	5	5	0	0	0
Q7K1W5	Q7K1W5	Dmel\CG8187	LD35843p	tr|Q7K1W5|Q7K1W5_DROME LD35843p OS=Drosophila melanogaster OX=7227 GN=Dmel\CG8187 PE=1 SV=1	41.6	5	20.2	1	TRUE	FALSE	0	3	1.17858e-05	4.98911e-05	3.52302	21.4392	19.4302	20.2081	19.3948	22.9066	23.1279	23.5676	19.6777	23.2007				22.9066	23.1279	23.5676	0	0	0	1	2	5	tr|Q7K1W5|Q7K1W5_DROME	Q7K1W5	Q7K1W5_DROME	376	Drosophila melanogaster	1:Experimental evidence at protein level	0.999	8	8	8	0	0	0
P18431	P18431	sgg	Protein kinase shaggy	sp|P18431|SGG_DROME Protein kinase shaggy OS=Drosophila melanogaster OX=7227 GN=sgg PE=1 SV=3	53.84	6	11.5	1	TRUE	FALSE	0	3	3.36325e-05	9.95571e-05	3.29577	21.5478	19.4947	20.4814	19.7237	23.3707	22.7166	23.4999	19.8999	23.1957				23.3707	22.7166	23.4999	0	0	0	5	1	4	sp|P18431|SGG_DROME	P18431	SGG_DROME	514	Drosophila melanogaster	1:Experimental evidence at protein level	0.999	10	9	10	0	0	0
Q7JZM8	Q7JZM8	mRpL41	Large ribosomal subunit protein mL41	sp|Q7JZM8|RM41_DROME Large ribosomal subunit protein mL41 OS=Drosophila melanogaster OX=7227 GN=mRpL41 PE=2 SV=1	18.55	4	33.7	1	TRUE	FALSE	0	3	2.41287e-06	1.8355e-05	4.05498	21.1676	19.2	19.2121	19.0082	22.7149	23.2376	23.6327	19.1401	23.1951				22.7149	23.2376	23.6327	0	0	0	3	3	5	sp|Q7JZM8|RM41_DROME	Q7JZM8	RM41_DROME	166	Drosophila melanogaster	2:Experimental evidence at transcript level	0.999	11	11	11	0	0	0
A0A0B4K6N4	A0A0B4K6N4	tmod	Tropomodulin, isoform N	tr|A0A0B4K6N4|A0A0B4K6N4_DROME Tropomodulin, isoform N OS=Drosophila melanogaster OX=7227 GN=tmod PE=1 SV=1	63.41	4	8.1	1	TRUE	FALSE	0	3	9.37143e-05	0.000232014	3.67002	21.3597	19.028	20.6142	18.932	23.4319	22.9375	23.2148	19.5247	23.1948				23.4319	22.9375	23.2148	0	0	0	3	2	4	tr|A0A0B4K6N4|A0A0B4K6N4_DROME	A0A0B4K6N4	A0A0B4K6N4_DROME	567	Drosophila melanogaster	1:Experimental evidence at protein level	0.999	9	9	9	0	0	0
Q94511	Q94511	ND-75	NADH-ubiquinone oxidoreductase 75 kDa subunit, mitochondrial	sp|Q94511|NDUS1_DROME NADH-ubiquinone oxidoreductase 75 kDa subunit, mitochondrial OS=Drosophila melanogaster OX=7227 GN=ND-75 PE=1 SV=3	78.58	18	31.2	1	TRUE	FALSE	2	3	0.000732177	0.00136262	4.60537	22.6956	21.3902	18.2853	21.5034	24.7863	24.7739	25.4348	20.393	24.9983	21.3902		21.5034	24.7863	24.7739	25.4348	0	0	0	10	9	20	sp|Q94511|NDUS1_DROME	Q94511	NDUS1_DROME	731	Drosophila melanogaster	1:Experimental evidence at protein level	0.999	39	39	39	0	0	0
E1JIZ4	E1JIZ4	Men-b	Malic enzyme	tr|E1JIZ4|E1JIZ4_DROME Malic enzyme OS=Drosophila melanogaster OX=7227 GN=Men-b PE=1 SV=1	69.44	3	6.9	1	TRUE	FALSE	0	3	7.88956e-06	3.83677e-05	3.56595	21.4079	19.5289	19.2816	20.0644	22.9726	23.0285	23.5716	19.6249	23.1909				22.9726	23.0285	23.5716	0	0	0	0	0	3	tr|E1JIZ4|E1JIZ4_DROME	E1JIZ4	E1JIZ4_DROME	624	Drosophila melanogaster	1:Experimental evidence at protein level	0.999	3	3	3	0	0	0
A0A0B4K7J2	A0A0B4K7J2	Nup358	E3 SUMO-protein ligase RanBP2	sp|A0A0B4K7J2|RBP2_DROME E3 SUMO-protein ligase RanBP2 OS=Drosophila melanogaster OX=7227 GN=Nup358 PE=1 SV=1	298.75	78	37.7	1	TRUE	FALSE	3	3	5.46722e-07	1.16841e-05	4.40896	28.314	26.0305	26.2449	26.0533	30.7053	30.1645	30.6858	26.1096	30.5185	26.0305	26.2449	26.0533	30.7053	30.1645	30.6858	3	4	3	99	73	92	sp|A0A0B4K7J2|RBP2_DROME	A0A0B4K7J2	RBP2_DROME	2718	Drosophila melanogaster	1:Experimental evidence at protein level	0.999	274	274	274	3	4	3
A1Z6L9	A1Z6L9	Trap1	FI21274p1	tr|A1Z6L9|A1Z6L9_DROME FI21274p1 OS=Drosophila melanogaster OX=7227 GN=Trap1 PE=1 SV=1	77.91	34	47.9	1	TRUE	FALSE	3	3	1.74707e-06	1.55147e-05	4.39155	25.6211	23.311	23.1515	23.8133	27.6833	27.5235	28.2437	23.4253	27.8168	23.311	23.1515	23.8133	27.6833	27.5235	28.2437	7	6	12	52	46	57	tr|A1Z6L9|A1Z6L9_DROME	A1Z6L9	A1Z6L9_DROME	691	Drosophila melanogaster	1:Experimental evidence at protein level	0.999	180	168	180	5	4	10
Q9VL10	Q9VL10	Mulk	Acylglycerol kinase, mitochondrial	tr|Q9VL10|Q9VL10_DROME Acylglycerol kinase, mitochondrial OS=Drosophila melanogaster OX=7227 GN=Mulk PE=1 SV=2	45.69	4	8.8	1	TRUE	FALSE	0	3	1.82594e-05	6.588e-05	4.08951	21.0865	19.9194	18.5824	18.6233	23.001	22.9384	23.4543	19.0417	23.1312				23.001	22.9384	23.4543	0	0	0	2	1	3	tr|Q9VL10|Q9VL10_DROME	Q9VL10	Q9VL10_DROME	408	Drosophila melanogaster	1:Experimental evidence at protein level	0.999	6	6	6	0	0	0
Q7K4B4	Q7K4B4	dgt5	Augmin complex subunit dgt5	sp|Q7K4B4|DGT5_DROME Augmin complex subunit dgt5 OS=Drosophila melanogaster OX=7227 GN=dgt5 PE=1 SV=1	77.93	3	4.7	1	TRUE	FALSE	0	3	5.53821e-06	3.16414e-05	3.55988	21.3511	19.267	19.426	20.0205	23.3121	22.8667	23.2142	19.5711	23.131				23.3121	22.8667	23.2142	0	0	0	4	0	2	sp|Q7K4B4|DGT5_DROME	Q7K4B4	DGT5_DROME	685	Drosophila melanogaster	1:Experimental evidence at protein level	0.999	6	6	6	0	0	0
Q45VV3	Q45VV3	yki	Transcriptional coactivator yorkie	sp|Q45VV3|YAP1_DROME Transcriptional coactivator yorkie OS=Drosophila melanogaster OX=7227 GN=yki PE=1 SV=2	43.57	3	8.6	1	TRUE	FALSE	0	3	1.0233e-05	4.44702e-05	4.43635	20.9079	19.5162	17.9219	18.6309	23.2655	23.0562	23.0564	18.6897	23.126				23.2655	23.0562	23.0564	0	0	0	2	3	1	sp|Q45VV3|YAP1_DROME	Q45VV3	YAP1_DROME	395	Drosophila melanogaster	1:Experimental evidence at protein level	0.9987	6	6	6	0	0	0
Q8T3X9	Q8T3X9	MagR	Iron-sulfur cluster assembly 1 homolog, mitochondrial	sp|Q8T3X9|ISCA1_DROME Iron-sulfur cluster assembly 1 homolog, mitochondrial OS=Drosophila melanogaster OX=7227 GN=MagR PE=1 SV=1	14.13	2	20	1	TRUE	FALSE	0	3	9.25159e-05	0.000229743	3.78674	21.2258	18.6485	18.9031	20.4455	22.8934	23.0171	23.447	19.3324	23.1191				22.8934	23.0171	23.447	0	0	0	2	2	3	sp|Q8T3X9|ISCA1_DROME	Q8T3X9	ISCA1_DROME	130	Drosophila melanogaster	1:Experimental evidence at protein level	0.999	7	7	7	0	0	0
Q9XTN2	Q9XTN2	chico	Insulin receptor substrate 1	sp|Q9XTN2|IRS1_DROME Insulin receptor substrate 1 OS=Drosophila melanogaster OX=7227 GN=chico PE=1 SV=1	107.77	13	17.6	1	TRUE	FALSE	2	3	1.27314e-05	5.23213e-05	4.31874	21.6947	18.6996	19.9117	19.9946	24.1736	23.4501	23.9384	19.5353	23.854		19.9117	19.9946	24.1736	23.4501	23.9384	0	0	0	13	6	10	sp|Q9XTN2|IRS1_DROME	Q9XTN2	IRS1_DROME	968	Drosophila melanogaster	1:Experimental evidence at protein level	0.999	29	29	29	0	0	0
Q9VNX4	Q9VNX4	P5CDh1	Multifunctional fusion protein	tr|Q9VNX4|Q9VNX4_DROME Multifunctional fusion protein OS=Drosophila melanogaster OX=7227 GN=P5CDh1 PE=1 SV=1	63.63	8	15.3	1	TRUE	FALSE	1	3	6.9246e-06	3.53587e-05	3.28844	21.8631	20.4348	20.0196	20.2023	23.452	23.1881	23.8819	20.2189	23.5073		20.0196		23.452	23.1881	23.8819	0	0	0	8	5	7	tr|Q9VNX4|Q9VNX4_DROME	Q9VNX4	Q9VNX4_DROME	574	Drosophila melanogaster	1:Experimental evidence at protein level	0.999	20	20	20	0	0	0
Q8T0S6	Q8T0S6	hpo	Serine/threonine-protein kinase hippo	sp|Q8T0S6|HIPPO_DROME Serine/threonine-protein kinase hippo OS=Drosophila melanogaster OX=7227 GN=hpo PE=1 SV=1	75.06	4	7.2	1	TRUE	FALSE	0	3	8.22013e-06	3.85968e-05	3.93584	21.132	19.8217	18.9609	18.7096	23.0812	22.8591	23.3593	19.164	23.0999				23.0812	22.8591	23.3593	0	0	0	4	2	2	sp|Q8T0S6|HIPPO_DROME	Q8T0S6	HIPPO_DROME	669	Drosophila melanogaster	1:Experimental evidence at protein level	0.999	8	8	8	0	0	0
Q9VB10	Q9VB10	Hsdl2	GH01709p	tr|Q9VB10|Q9VB10_DROME GH01709p OS=Drosophila melanogaster OX=7227 GN=Hsdl2 PE=1 SV=1	44.33	18	49.8	1	TRUE	FALSE	3	3	1.87094e-06	1.59224e-05	4.33034	24.7395	22.5742	22.3642	22.7846	26.6782	26.5998	27.436	22.5743	26.9047	22.5742	22.3642	22.7846	26.6782	26.5998	27.436	0	0	1	22	26	36	tr|Q9VB10|Q9VB10_DROME	Q9VB10	Q9VB10_DROME	412	Drosophila melanogaster	1:Experimental evidence at protein level	0.999	85	85	85	0	0	1
Q8IPU3	Q8IPU3	tzn	Tenzing norgay, isoform C	tr|Q8IPU3|Q8IPU3_DROME Tenzing norgay, isoform C OS=Drosophila melanogaster OX=7227 GN=tzn PE=1 SV=1	38.83	3	12.6	1	TRUE	FALSE	0	3	9.79691e-05	0.000240363	4.22032	20.9795	18.2497	18.322	20.0365	22.5114	23.0501	23.7076	18.8694	23.0897				22.5114	23.0501	23.7076	0	0	0	0	1	3	tr|Q8IPU3|Q8IPU3_DROME	Q8IPU3	Q8IPU3_DROME	348	Drosophila melanogaster	1:Experimental evidence at protein level	0.999	4	4	4	0	0	0
Q9VM33	Q9VM33	mEFG1	Elongation factor G, mitochondrial	sp|Q9VM33|EFGM_DROME Elongation factor G, mitochondrial OS=Drosophila melanogaster OX=7227 GN=mEFG1 PE=2 SV=2	83.46	25	35.4	1	TRUE	FALSE	3	3	2.51324e-06	1.88378e-05	4.31893	26.4243	24.3887	24.1474	24.2584	28.4548	28.1229	29.1736	24.2648	28.5838	24.3887	24.1474	24.2584	28.4548	28.1229	29.1736	0	0	2	27	25	32	sp|Q9VM33|EFGM_DROME	Q9VM33	EFGM_DROME	745	Drosophila melanogaster	2:Experimental evidence at transcript level	0.999	86	86	86	0	0	2
A0A4D6K5M0	A0A4D6K5M0	Gmap	Golgi microtubule-associated protein, isoform D	tr|A0A4D6K5M0|A0A4D6K5M0_DROME Golgi microtubule-associated protein, isoform D OS=Drosophila melanogaster OX=7227 GN=Gmap PE=1 SV=1	158.62	15	12.1	1	TRUE	FALSE	0	3	9.23154e-06	4.07319e-05	3.75367	21.2012	19.411	18.7647	19.7973	23.3953	22.8043	23.0344	19.3243	23.078				23.3953	22.8043	23.0344	0	0	0	13	8	6	tr|A0A4D6K5M0|A0A4D6K5M0_DROME	A0A4D6K5M0	A0A4D6K5M0_DROME	1401	Drosophila melanogaster	1:Experimental evidence at protein level	0.999	27	27	27	0	0	0
Q8T4F7	Q8T4F7	ena	Protein enabled	sp|Q8T4F7|ENA_DROME Protein enabled OS=Drosophila melanogaster OX=7227 GN=ena PE=1 SV=4	104.76	4	5.3	1	TRUE	FALSE	0	3	2.83314e-06	2.03156e-05	3.69913	21.2267	19.3806	19.3993	19.3514	23.3973	22.6347	23.1967	19.3771	23.0762				23.3973	22.6347	23.1967	0	0	1	3	0	1	sp|Q8T4F7|ENA_DROME	Q8T4F7	ENA_DROME	980	Drosophila melanogaster	1:Experimental evidence at protein level	0.999	5	5	5	0	0	1
Q9VPT3	Q9VPT3	Dbp21E2	ATP-dependent RNA helicase	tr|Q9VPT3|Q9VPT3_DROME ATP-dependent RNA helicase OS=Drosophila melanogaster OX=7227 GN=Dbp21E2 PE=1 SV=1	59.56	8	14	1	TRUE	FALSE	0	3	6.81006e-06	3.49925e-05	4.00773	21.0582	19.2624	19.2141	18.6865	22.6862	22.8228	23.6772	19.0543	23.0621				22.6862	22.8228	23.6772	0	0	0	3	4	6	tr|Q9VPT3|Q9VPT3_DROME	Q9VPT3	Q9VPT3_DROME	536	Drosophila melanogaster	1:Experimental evidence at protein level	0.999	13	13	13	0	0	0
P14785	P14785	CycA	G2/mitotic-specific cyclin-A	sp|P14785|CCNA_DROME G2/mitotic-specific cyclin-A OS=Drosophila melanogaster OX=7227 GN=CycA PE=1 SV=3	56.12	2	4.3	0.9999	TRUE	FALSE	0	3	0.000293656	0.000621547	3.458	21.3232	20.5033	19.864	18.4151	23.3115	22.6232	23.2217	19.5942	23.0521				23.3115	22.6232	23.2217	0	0	0	1	0	1	sp|P14785|CCNA_DROME	P14785	CCNA_DROME	491	Drosophila melanogaster	1:Experimental evidence at protein level	0.999	2	2	2	0	0	0
Q960M4	Q960M4	Prx5	Peroxiredoxin-5	tr|Q960M4|Q960M4_DROME Peroxiredoxin-5 OS=Drosophila melanogaster OX=7227 GN=Prx5 PE=1 SV=1	19.88	9	53.2	1	TRUE	FALSE	3	3	2.75804e-06	2.03002e-05	4.28794	25.7106	23.4738	23.3771	23.849	27.541	27.5936	28.4291	23.5666	27.8546	23.4738	23.3771	23.849	27.541	27.5936	28.4291	2	2	2	16	21	27	tr|Q960M4|Q960M4_DROME	Q960M4	Q960M4_DROME	190	Drosophila melanogaster	1:Experimental evidence at protein level	0.999	70	70	70	2	2	2
Q9VN82	Q9VN82	cno	Canoe, isoform E	tr|Q9VN82|Q9VN82_DROME Canoe, isoform E OS=Drosophila melanogaster OX=7227 GN=cno PE=1 SV=2	226.78	7	3.9	1	TRUE	FALSE	0	3	4.96262e-06	2.90895e-05	3.75474	21.1579	19.6911	19.3432	18.8073	23.2331	22.7774	23.0953	19.2805	23.0353				23.2331	22.7774	23.0953	0	0	0	5	3	1	tr|Q9VN82|Q9VN82_DROME	Q9VN82	Q9VN82_DROME	2051	Drosophila melanogaster	1:Experimental evidence at protein level	0.999	9	9	9	0	0	0
Q9VHR5	Q9VHR5	Veneno	Tudor domain-containing protein 1	tr|Q9VHR5|Q9VHR5_DROME Tudor domain-containing protein 1 OS=Drosophila melanogaster OX=7227 GN=Veneno PE=1 SV=2	71.86	9	16.8	1	TRUE	FALSE	2	3	1.68145e-06	1.51842e-05	4.0192	21.8061	19.389	20.0783	19.9222	23.915	23.6008	23.9314	19.7965	23.8157		20.0783	19.9222	23.915	23.6008	23.9314	0	0	0	7	8	5	tr|Q9VHR5|Q9VHR5_DROME	Q9VHR5	Q9VHR5_DROME	642	Drosophila melanogaster	1:Experimental evidence at protein level	0.999	20	20	20	0	0	0
Q7K3J0	Q7K3J0	CCT8	T-complex protein 1 subunit theta	tr|Q7K3J0|Q7K3J0_DROME T-complex protein 1 subunit theta OS=Drosophila melanogaster OX=7227 GN=CCT8 PE=1 SV=1	59.4	30	64.1	1	TRUE	FALSE	3	3	7.33964e-07	1.22377e-05	4.26701	25.1866	23.1529	23.1591	22.8473	27.5742	27.0065	27.3797	23.0531	27.3201	23.1529	23.1591	22.8473	27.5742	27.0065	27.3797	5	4	4	66	49	60	tr|Q7K3J0|Q7K3J0_DROME	Q7K3J0	Q7K3J0_DROME	546	Drosophila melanogaster	1:Experimental evidence at protein level	0.999	188	188	188	5	4	4
O61613	O61613	Nmt	Glycylpeptide N-tetradecanoyltransferase	sp|O61613|NMT_DROME Glycylpeptide N-tetradecanoyltransferase OS=Drosophila melanogaster OX=7227 GN=Nmt PE=1 SV=2	53.8	17	38.1	1	TRUE	FALSE	3	3	7.26838e-07	1.22377e-05	4.26629	23.8972	21.8216	21.8035	21.6671	26.3587	25.7057	26.0267	21.7641	26.0303	21.8216	21.8035	21.6671	26.3587	25.7057	26.0267	0	0	0	23	16	17	sp|O61613|NMT_DROME	O61613	NMT_DROME	472	Drosophila melanogaster	1:Experimental evidence at protein level	0.999	56	56	56	0	0	0
Q9VYD5	Q9VYD5	Bcat	Branched-chain-amino-acid aminotransferase	tr|Q9VYD5|Q9VYD5_DROME Branched-chain-amino-acid aminotransferase OS=Drosophila melanogaster OX=7227 GN=Bcat PE=1 SV=2	49.51	21	53.5	1	TRUE	FALSE	3	3	2.1629e-06	1.71562e-05	4.25369	25.9449	23.6273	23.5868	24.24	28.007	27.753	28.4552	23.818	28.0717	23.6273	23.5868	24.24	28.007	27.753	28.4552	1	1	4	20	19	33	tr|Q9VYD5|Q9VYD5_DROME	Q9VYD5	Q9VYD5_DROME	443	Drosophila melanogaster	1:Experimental evidence at protein level	0.999	78	78	78	1	1	4
A1Z6H6	A1Z6H6	Dmel\CG7791	Peptidase M3A/M3B catalytic domain-containing protein	tr|A1Z6H6|A1Z6H6_DROME Peptidase M3A/M3B catalytic domain-containing protein OS=Drosophila melanogaster OX=7227 GN=Dmel\CG7791 PE=1 SV=1	80.18	22	35.1	1	TRUE	FALSE	3	3	3.25702e-06	2.18114e-05	4.24921	23.4676	21.227	21.2917	21.5101	25.4171	25.1473	26.2122	21.343	25.5922	21.227	21.2917	21.5101	25.4171	25.1473	26.2122	0	0	0	22	20	35	tr|A1Z6H6|A1Z6H6_DROME	A1Z6H6	A1Z6H6_DROME	699	Drosophila melanogaster	1:Experimental evidence at protein level	0.999	77	77	77	0	0	0
Q9VTF8	Q9VTF8	mRpL2	Mitochondrial ribosomal protein L2	tr|Q9VTF8|Q9VTF8_DROME Mitochondrial ribosomal protein L2 OS=Drosophila melanogaster OX=7227 GN=mRpL2 PE=1 SV=1	32.83	4	17	1	TRUE	FALSE	0	3	0.000115701	0.000279667	3.99905	21.0041	17.9152	19.5835	19.5151	22.3441	23.0675	23.5992	19.0046	23.0036				22.3441	23.0675	23.5992	0	0	0	1	2	4	tr|Q9VTF8|Q9VTF8_DROME	Q9VTF8	Q9VTF8_DROME	294	Drosophila melanogaster	1:Experimental evidence at protein level	0.999	7	7	7	0	0	0
Q9W199	Q9W199	mRpS17	GEO07594p1	tr|Q9W199|Q9W199_DROME GEO07594p1 OS=Drosophila melanogaster OX=7227 GN=mRpS17 PE=2 SV=1	18	4	29	1	TRUE	FALSE	0	3	6.47151e-06	3.4557e-05	2.91661	21.5297	19.8741	20.1175	20.2225	22.8991	22.8882	23.1766	20.0714	22.988				22.8991	22.8882	23.1766	0	0	0	3	4	6	tr|Q9W199|Q9W199_DROME	Q9W199	Q9W199_DROME	155	Drosophila melanogaster	2:Experimental evidence at transcript level	0.999	13	13	13	0	0	0
Q9VY28	Q9VY28	mRpS25	Small ribosomal subunit protein mS25	sp|Q9VY28|RT25_DROME Small ribosomal subunit protein mS25 OS=Drosophila melanogaster OX=7227 GN=mRpS25 PE=1 SV=1	19.14	2	12.6	1	TRUE	FALSE	2	3	1.82329e-05	6.588e-05	3.63901	21.5288	20.3762	19.3071	19.4446	23.1217	23.1782	23.745	19.7093	23.3483		19.3071	19.4446	23.1217	23.1782	23.745	0	0	0	3	4	4	sp|Q9VY28|RT25_DROME	Q9VY28	RT25_DROME	167	Drosophila melanogaster	1:Experimental evidence at protein level	0.999	11	11	11	0	0	0
Q9VM14	Q9VM14	muc	dihydrolipoyllysine-residue acetyltransferase	tr|Q9VM14|Q9VM14_DROME dihydrolipoyllysine-residue acetyltransferase OS=Drosophila melanogaster OX=7227 GN=muc PE=1 SV=1	54.22	8	16.4	1	TRUE	FALSE	2	3	0.000263755	0.000570074	4.40526	21.9706	20.304	18.2296	20.7702	23.9765	23.6968	24.8463	19.7679	24.1732	20.304		20.7702	23.9765	23.6968	24.8463	1	0	2	6	6	10	tr|Q9VM14|Q9VM14_DROME	Q9VM14	Q9VM14_DROME	512	Drosophila melanogaster	1:Experimental evidence at protein level	0.999	25	25	25	1	0	2
A8DYL3	A8DYL3	Vrp1	Verprolin 1, isoform G	tr|A8DYL3|A8DYL3_DROME Verprolin 1, isoform G OS=Drosophila melanogaster OX=7227 GN=Vrp1 PE=1 SV=1	86.21	5	8.3	1	TRUE	FALSE	0	3	6.2544e-05	0.000164304	3.45416	21.2423	19.8754	18.8492	19.821	23.3761	22.2915	23.2404	19.5152	22.9693				23.3761	22.2915	23.2404	0	0	0	5	2	2	tr|A8DYL3|A8DYL3_DROME	A8DYL3	A8DYL3_DROME	852	Drosophila melanogaster	1:Experimental evidence at protein level	0.999	9	9	9	0	0	0
Q9I7M2	Q9I7M2	CG10628	GTP-binding protein 10 homolog	sp|Q9I7M2|GTPBA_DROME GTP-binding protein 10 homolog OS=Drosophila melanogaster OX=7227 GN=CG10628 PE=2 SV=2	41.76	3	9.7	1	TRUE	FALSE	0	3	0.000621325	0.00118603	3.44106	21.2401	20.9567	19.0491	18.5531	22.6884	22.9213	23.2723	19.5196	22.9607				22.6884	22.9213	23.2723	0	0	0	3	2	2	sp|Q9I7M2|GTPBA_DROME	Q9I7M2	GTPBA_DROME	383	Drosophila melanogaster	2:Experimental evidence at transcript level	0.999	7	7	7	0	0	0
Q9VV52	Q9VV52	RAF2	LD37257p	tr|Q9VV52|Q9VV52_DROME LD37257p OS=Drosophila melanogaster OX=7227 GN=RAF2 PE=1 SV=3	125.41	13	16.8	1	TRUE	FALSE	2	3	2.29049e-05	7.51537e-05	4.03354	22.1339	20.1351	20.8722	19.344	24.5009	23.8366	24.1144	20.1171	24.1506	20.1351	20.8722		24.5009	23.8366	24.1144	0	0	0	13	6	9	tr|Q9VV52|Q9VV52_DROME	Q9VV52	Q9VV52_DROME	1117	Drosophila melanogaster	1:Experimental evidence at protein level	0.999	28	28	28	0	0	0
Q9VC06	Q9VC06	Dmel\CG11771	LD37516p	tr|Q9VC06|Q9VC06_DROME LD37516p OS=Drosophila melanogaster OX=7227 GN=Dmel\CG11771 PE=1 SV=1	81.35	8	12.2	1	TRUE	FALSE	1	3	1.52386e-05	5.84505e-05	3.91838	20.9957	18.6243	18.7672	19.7182	22.8527	22.5912	23.4209	19.0365	22.9549	18.6243			22.8527	22.5912	23.4209	0	0	0	8	7	8	tr|Q9VC06|Q9VC06_DROME	Q9VC06	Q9VC06_DROME	730	Drosophila melanogaster	1:Experimental evidence at protein level	0.999	23	23	23	0	0	0
Q9V463	Q9V463	Nup154	Nuclear pore complex protein Nup154	sp|Q9V463|NU154_DROME Nuclear pore complex protein Nup154 OS=Drosophila melanogaster OX=7227 GN=Nup154 PE=1 SV=1	153.8	6	4.1	1	TRUE	FALSE	0	3	4.16642e-05	0.000118605	4.04624	20.9268	18.0029	19.6609	19.0473	23.2637	22.4483	23.1378	18.9037	22.95				23.2637	22.4483	23.1378	0	0	0	2	1	5	sp|Q9V463|NU154_DROME	Q9V463	NU154_DROME	1365	Drosophila melanogaster	1:Experimental evidence at protein level	0.999	8	8	8	0	0	0
A0A6H2EGA2	A0A6H2EGA2	Dmel\CG46459	Ubiquinol-cytochrome-c reductase complex assembly factor 2	tr|A0A6H2EGA2|A0A6H2EGA2_DROME Ubiquinol-cytochrome-c reductase complex assembly factor 2 OS=Drosophila melanogaster OX=7227 GN=Dmel\CG46459 PE=4 SV=1	11.87	2	11.5	0.9969	TRUE	FALSE	0	3	2.14053e-05	7.25649e-05	2.84573	21.5149	20.2209	20.0757	19.9795	22.5704	22.8608	23.382	20.092	22.9377				22.5704	22.8608	23.382	0	0	0	0	2	2	tr|A0A6H2EGA2|A0A6H2EGA2_DROME	A0A6H2EGA2	A0A6H2EGA2_DROME	104	Drosophila melanogaster	4:Protein predicted	0.999	4	4	4	0	0	0
Q9VDZ7	Q9VDZ7	CG117799	Mitochondrial import inner membrane translocase subunit TIM44	tr|Q9VDZ7|Q9VDZ7_DROME Mitochondrial import inner membrane translocase subunit TIM44 OS=Drosophila melanogaster OX=7227 GN=CG117799 PE=1 SV=1	52.84	7	15.9	1	TRUE	FALSE	0	3	0.000283532	0.000606401	3.91544	20.9796	17.9573	20.4055	18.7028	22.7123	22.7373	23.3623	19.0219	22.9373				22.7123	22.7373	23.3623	1	0	0	2	3	4	tr|Q9VDZ7|Q9VDZ7_DROME	Q9VDZ7	Q9VDZ7_DROME	459	Drosophila melanogaster	1:Experimental evidence at protein level	0.999	10	10	10	1	0	0
Q9VGW9	Q9VGW9	mRpL37	LD25118p	tr|Q9VGW9|Q9VGW9_DROME LD25118p OS=Drosophila melanogaster OX=7227 GN=mRpL37 PE=1 SV=3	45.73	3	7.8	1	TRUE	FALSE	0	3	8.73848e-05	0.000218998	4.21072	20.8301	19.8256	18.5753	17.7734	22.4265	22.9598	23.4202	18.7248	22.9355				22.4265	22.9598	23.4202	0	0	0	0	0	3	tr|Q9VGW9|Q9VGW9_DROME	Q9VGW9	Q9VGW9_DROME	408	Drosophila melanogaster	1:Experimental evidence at protein level	0.999	3	3	3	0	0	0
Q9VEV3	Q9VEV3	Dmel\CG14894	LP07287p	tr|Q9VEV3|Q9VEV3_DROME LP07287p OS=Drosophila melanogaster OX=7227 GN=Dmel\CG14894 PE=1 SV=2	29.38	15	43.7	1	TRUE	FALSE	3	3	6.21571e-07	1.16841e-05	4.17507	25.5469	23.5486	23.5121	23.3174	27.8618	27.3635	27.678	23.4594	27.6344	23.5486	23.5121	23.3174	27.8618	27.3635	27.678	2	2	1	27	24	27	tr|Q9VEV3|Q9VEV3_DROME	Q9VEV3	Q9VEV3_DROME	263	Drosophila melanogaster	1:Experimental evidence at protein level	0.999	83	83	83	2	2	1
Q7K274	Q7K274	l(2)k09913	LD15586p	tr|Q7K274|Q7K274_DROME LD15586p OS=Drosophila melanogaster OX=7227 GN=l(2)k09913 PE=1 SV=1	44.14	4	13.1	1	TRUE	FALSE	0	3	1.28449e-06	1.42539e-05	3.89032	20.9694	19.1937	18.7498	19.1292	23.1541	22.7395	22.85	19.0242	22.9145				23.1541	22.7395	22.85	0	0	1	2	1	3	tr|Q7K274|Q7K274_DROME	Q7K274	Q7K274_DROME	389	Drosophila melanogaster	1:Experimental evidence at protein level	0.999	7	7	7	0	0	1
A1ZBJ2	A1ZBJ2	Acadvl	Uncharacterized protein, isoform B	tr|A1ZBJ2|A1ZBJ2_DROME Uncharacterized protein, isoform B OS=Drosophila melanogaster OX=7227 GN=Acadvl PE=1 SV=2	68.32	19	35.4	1	TRUE	FALSE	3	3	1.47532e-06	1.46992e-05	4.14218	24.5611	22.226	22.5233	22.7208	26.5229	26.3622	27.0116	22.49	26.6322	22.226	22.5233	22.7208	26.5229	26.3622	27.0116	2	2	2	25	27	32	tr|A1ZBJ2|A1ZBJ2_DROME	A1ZBJ2	A1ZBJ2_DROME	627	Drosophila melanogaster	1:Experimental evidence at protein level	0.999	90	90	90	2	2	2
M9PGZ8	M9PGZ8	Smr	Smrter, isoform G	tr|M9PGZ8|M9PGZ8_DROME Smrter, isoform G OS=Drosophila melanogaster OX=7227 GN=Smr PE=1 SV=1	379.62	7	2.9	1	TRUE	FALSE	0	3	1.30108e-06	1.42539e-05	3.90818	20.9461	19.173	18.8312	18.9718	23.2214	22.6955	22.7836	18.992	22.9002				23.2214	22.6955	22.7836	0	0	0	4	3	4	tr|M9PGZ8|M9PGZ8_DROME	M9PGZ8	M9PGZ8_DROME	3607	Drosophila melanogaster	1:Experimental evidence at protein level	0.999	11	11	11	0	0	0
Q9N675	Q9N675	Zyx	Zyx102 protein	tr|Q9N675|Q9N675_DROME Zyx102 protein OS=Drosophila melanogaster OX=7227 GN=Zyx PE=1 SV=1	65.68	10	25	1	TRUE	FALSE	2	3	0.00239791	0.00398189	3.91368	23.2047	19.2566	21.396	23.0909	24.9054	25.5233	25.0559	21.2478	25.1615		21.396	23.0909	24.9054	25.5233	25.0559	0	0	0	10	8	8	tr|Q9N675|Q9N675_DROME	Q9N675	Q9N675_DROME	585	Drosophila melanogaster	1:Experimental evidence at protein level	0.999	26	26	26	0	0	0
Q9W0M7	Q9W0M7	Sf3b3	Splicing factor 3B subunit 3	sp|Q9W0M7|SF3B3_DROME Splicing factor 3B subunit 3 OS=Drosophila melanogaster OX=7227 GN=Sf3b3 PE=1 SV=2	136.53	4	3.7	1	TRUE	FALSE	0	3	1.54473e-06	1.51332e-05	3.66389	21.037	19.1632	19.3264	19.1256	23.1148	22.6041	22.8881	19.2051	22.869				23.1148	22.6041	22.8881	0	0	0	3	2	3	sp|Q9W0M7|SF3B3_DROME	Q9W0M7	SF3B3_DROME	1227	Drosophila melanogaster	1:Experimental evidence at protein level	0.999	8	8	8	0	0	0
Q9VUK8	Q9VUK8	GlyRS	Glycine--tRNA ligase	sp|Q9VUK8|GARS_DROME Glycine--tRNA ligase OS=Drosophila melanogaster OX=7227 GN=GlyRS PE=1 SV=1	85.14	9	13.2	1	TRUE	FALSE	1	3	0.000391969	0.0007986	4.58393	21.116	17.1827	20.4367	18.8527	23.2973	23.1494	23.7773	18.8241	23.408		20.4367		23.2973	23.1494	23.7773	0	0	0	8	6	7	sp|Q9VUK8|GARS_DROME	Q9VUK8	GARS_DROME	765	Drosophila melanogaster	1:Experimental evidence at protein level	0.999	21	21	21	0	0	0
Q8SXF0	Q8SXF0	mRpS9	Mitochondrial ribosomal protein S9	tr|Q8SXF0|Q8SXF0_DROME Mitochondrial ribosomal protein S9 OS=Drosophila melanogaster OX=7227 GN=mRpS9 PE=1 SV=1	45.24	3	7.8	1	TRUE	FALSE	0	3	2.50353e-05	7.9545e-05	2.79012	21.456	19.6496	20.0342	20.499	22.7758	22.9317	22.8456	20.061	22.8511				22.7758	22.9317	22.8456	0	0	0	3	2	4	tr|Q8SXF0|Q8SXF0_DROME	Q8SXF0	Q8SXF0_DROME	395	Drosophila melanogaster	1:Experimental evidence at protein level	0.999	9	9	9	0	0	0
Q9W058	Q9W058	SCOT	Succinyl-CoA:3-ketoacid-coenzyme A transferase, mitochondrial	sp|Q9W058|SCOT_DROME Succinyl-CoA:3-ketoacid-coenzyme A transferase, mitochondrial OS=Drosophila melanogaster OX=7227 GN=SCOT PE=1 SV=1	54.87	4	9.1	1	TRUE	FALSE	0	3	1.93844e-05	6.85589e-05	3.97373	20.8438	18.3202	19.5058	18.7448	22.5396	22.5341	23.4183	18.8569	22.8306				22.5396	22.5341	23.4183	0	0	0	1	2	4	sp|Q9W058|SCOT_DROME	Q9W058	SCOT_DROME	516	Drosophila melanogaster	1:Experimental evidence at protein level	0.999	7	7	7	0	0	0
Q9W111	Q9W111	Eps-15	Epidermal growth factor receptor pathway substrate clone 15, isoform A	tr|Q9W111|Q9W111_DROME Epidermal growth factor receptor pathway substrate clone 15, isoform A OS=Drosophila melanogaster OX=7227 GN=Eps-15 PE=1 SV=2	134.28	5	4.5	1	TRUE	FALSE	0	3	2.67917e-05	8.38651e-05	3.31828	21.1708	19.7227	18.9429	19.8695	23.2656	22.4943	22.73	19.5117	22.83				23.2656	22.4943	22.73	0	0	0	3	3	3	tr|Q9W111|Q9W111_DROME	Q9W111	Q9W111_DROME	1253	Drosophila melanogaster	1:Experimental evidence at protein level	0.999	9	9	9	0	0	0
Q9VDS5	Q9VDS5	RhoGAP92B	Rho GTPase-activating protein 92B	sp|Q9VDS5|RG92B_DROME Rho GTPase-activating protein 92B OS=Drosophila melanogaster OX=7227 GN=RhoGAP92B PE=1 SV=1	83.03	19	25.9	1	TRUE	FALSE	3	3	1.26586e-06	1.42539e-05	4.06377	21.9577	20.064	20.1321	19.5814	24.185	23.7499	24.034	19.9258	23.9896	20.064	20.1321	19.5814	24.185	23.7499	24.034	1	0	0	20	15	11	sp|Q9VDS5|RG92B_DROME	Q9VDS5	RG92B_DROME	740	Drosophila melanogaster	1:Experimental evidence at protein level	0.999	47	47	47	1	0	0
A0A4D6K026	A0A4D6K026	CG9783	Guanylate cyclase	tr|A0A4D6K026|A0A4D6K026_DROME Guanylate cyclase OS=Drosophila melanogaster OX=7227 GN=CG9783 PE=3 SV=1	184.77	3	1.8	1	TRUE	FALSE	0	3	1.93487e-06	1.62968e-05	3.95099	20.8215	18.8058	18.8066	18.9256	23.1019	22.3389	22.9502	18.846	22.797				23.1019	22.3389	22.9502	0	0	0	3	1	1	tr|A0A4D6K026|A0A4D6K026_DROME	A0A4D6K026	A0A4D6K026_DROME	1689	Drosophila melanogaster	3:Protein inferred from homology	0.999	5	5	5	0	0	0
Q9VCQ7	Q9VCQ7	Rassf	LD40758p	tr|Q9VCQ7|Q9VCQ7_DROME LD40758p OS=Drosophila melanogaster OX=7227 GN=Rassf PE=1 SV=3	89.59	3	3.3	0.9994	TRUE	FALSE	1	3	0.000714678	0.00133614	4.44434	21.2907	17.5221	20.9653	18.7182	23.8587	23.1294	23.5505	19.0685	23.5129		20.9653		23.8587	23.1294	23.5505	0	0	0	2	2	2	tr|Q9VCQ7|Q9VCQ7_DROME	Q9VCQ7	Q9VCQ7_DROME	806	Drosophila melanogaster	1:Experimental evidence at protein level	0.999	6	6	6	0	0	0
Q9VVU1	Q9VVU1	GH07925p	FI09602p	tr|Q9VVU1|Q9VVU1_DROME FI09602p OS=Drosophila melanogaster OX=7227 GN=GH07925p PE=1 SV=1	45.34	19	43	1	TRUE	FALSE	3	3	3.83707e-06	2.41145e-05	4.01676	26.3748	24.354	23.9732	24.772	28.1934	28.1594	28.7967	24.3664	28.3832	24.354	23.9732	24.772	28.1934	28.1594	28.7967	4	4	7	31	30	48	tr|Q9VVU1|Q9VVU1_DROME	Q9VVU1	Q9VVU1_DROME	414	Drosophila melanogaster	1:Experimental evidence at protein level	0.999	124	124	124	4	4	7
Q9VZY9	Q9VZY9	ProRS-m	proline--tRNA ligase	tr|Q9VZY9|Q9VZY9_DROME proline--tRNA ligase OS=Drosophila melanogaster OX=7227 GN=ProRS-m PE=1 SV=1	50.63	5	12.9	1	TRUE	FALSE	0	3	6.68858e-05	0.000174031	3.3877	21.0744	19.6014	19.9263	18.614	22.4671	22.5596	23.2782	19.3806	22.7683				22.4671	22.5596	23.2782	0	0	0	3	2	5	tr|Q9VZY9|Q9VZY9_DROME	Q9VZY9	Q9VZY9_DROME	458	Drosophila melanogaster	1:Experimental evidence at protein level	0.999	10	10	10	0	0	0
Q9VYS5	Q9VYS5	sicily	NADH dehydrogenase (ubiquinone) complex I, assembly factor 6 homolog	sp|Q9VYS5|NDUF6_DROME NADH dehydrogenase (ubiquinone) complex I, assembly factor 6 homolog OS=Drosophila melanogaster OX=7227 GN=sicily PE=1 SV=1	38.15	6	24	1	TRUE	FALSE	1	3	0.000249774	0.000542728	3.52618	21.6974	19.5922	19.2838	20.9269	23.4538	22.7544	24.1732	19.9343	23.4605			20.9269	23.4538	22.7544	24.1732	0	0	0	2	1	5	sp|Q9VYS5|NDUF6_DROME	Q9VYS5	NDUF6_DROME	334	Drosophila melanogaster	1:Experimental evidence at protein level	0.999	8	8	8	0	0	0
C4NYP8	C4NYP8;Q86DS1	HIP	Hsc70-interacting protein 1	sp|C4NYP8|F10A1_DROME Hsc70-interacting protein 1 OS=Drosophila melanogaster OX=7227 GN=HIP PE=1 SV=2	41.01	4	11.4	1	TRUE	FALSE	1	3	0.000290597	0.000618275	4.44077	21.1464	18.493	20.611	17.6741	23.4412	23.251	23.4081	18.926	23.3668		20.611		23.4412	23.251	23.4081	0	0	0	4	2	3	sp|C4NYP8|F10A1_DROME	C4NYP8	F10A1_DROME	377	Drosophila melanogaster	1:Experimental evidence at protein level	0.999	9	0	9	0	0	0
Q9VKK1	Q9VKK1	Ge-1	Enhancer of mRNA-decapping protein 4 homolog	sp|Q9VKK1|EDC4_DROME Enhancer of mRNA-decapping protein 4 homolog OS=Drosophila melanogaster OX=7227 GN=Ge-1 PE=1 SV=2	149.16	11	8.3	1	TRUE	FALSE	2	3	3.23594e-06	2.18114e-05	3.70681	21.5036	19.4121	19.5134	20.025	23.5953	23.0766	23.399	19.6502	23.357		19.5134	20.025	23.5953	23.0766	23.399	0	0	0	10	4	9	sp|Q9VKK1|EDC4_DROME	Q9VKK1	EDC4_DROME	1354	Drosophila melanogaster	1:Experimental evidence at protein level	0.999	23	23	23	0	0	0
Q7KUT2	Q7KUT2	Lon	Lon protease homolog, mitochondrial	sp|Q7KUT2|LONM_DROME Lon protease homolog, mitochondrial OS=Drosophila melanogaster OX=7227 GN=Lon PE=1 SV=1	114.96	32	38.3	1	TRUE	FALSE	3	3	3.6842e-06	2.34914e-05	3.96538	24.6401	22.5992	22.6179	22.7551	26.2848	26.3751	27.2084	22.6574	26.6228	22.5992	22.6179	22.7551	26.2848	26.3751	27.2084	0	0	1	32	33	49	sp|Q7KUT2|LONM_DROME	Q7KUT2	LONM_DROME	1024	Drosophila melanogaster	1:Experimental evidence at protein level	0.999	115	115	115	0	0	1
Q9V4F9	Q9V4F9	MED26	Mediator of RNA polymerase II transcription subunit 26	sp|Q9V4F9|MED26_DROME Mediator of RNA polymerase II transcription subunit 26 OS=Drosophila melanogaster OX=7227 GN=MED26 PE=1 SV=2	165.41	3	2.6	1	TRUE	FALSE	0	3	0.000161828	0.000375607	3.6336	20.8828	19.8542	18.9582	18.3855	23.2223	21.8057	23.0707	19.066	22.6996				23.2223	21.8057	23.0707	0	0	0	2	0	1	sp|Q9V4F9|MED26_DROME	Q9V4F9	MED26_DROME	1483	Drosophila melanogaster	1:Experimental evidence at protein level	0.999	3	3	3	0	0	0
P46863	P46863	Klp61F	Kinesin-like protein Klp61F	sp|P46863|KL61_DROME Kinesin-like protein Klp61F OS=Drosophila melanogaster OX=7227 GN=Klp61F PE=1 SV=2	121.09	3	3.1	1	TRUE	FALSE	0	3	2.22e-05	7.46395e-05	3.88399	20.7572	19.0223	18.0548	19.3686	23.1167	22.3495	22.6315	18.8152	22.6992				23.1167	22.3495	22.6315	0	0	0	4	1	3	sp|P46863|KL61_DROME	P46863	KL61_DROME	1066	Drosophila melanogaster	1:Experimental evidence at protein level	0.999	8	8	8	0	0	0
A1Z6I7	A1Z6I7	BubR1	Bub1-related kinase	tr|A1Z6I7|A1Z6I7_DROME Bub1-related kinase OS=Drosophila melanogaster OX=7227 GN=BubR1 PE=1 SV=1	164.96	13	10.1	1	TRUE	FALSE	3	3	1.41289e-06	1.43594e-05	3.93921	21.584	19.611	19.6526	19.5795	23.841	23.1609	23.6588	19.6144	23.5536	19.611	19.6526	19.5795	23.841	23.1609	23.6588	0	0	0	11	3	6	tr|A1Z6I7|A1Z6I7_DROME	A1Z6I7	A1Z6I7_DROME	1460	Drosophila melanogaster	1:Experimental evidence at protein level	0.999	20	20	20	0	0	0
Q9VSU6	Q9VSU6	Dhpr	Dihydropteridine reductase	tr|Q9VSU6|Q9VSU6_DROME Dihydropteridine reductase OS=Drosophila melanogaster OX=7227 GN=Dhpr PE=1 SV=1	24.51	2	7.2	0.9999	TRUE	FALSE	0	3	6.09691e-05	0.000160878	3.37902	21.0077	18.5347	19.4592	19.9608	22.6004	22.4253	23.066	19.3182	22.6973				22.6004	22.4253	23.066	0	0	0	1	1	1	tr|Q9VSU6|Q9VSU6_DROME	Q9VSU6	Q9VSU6_DROME	235	Drosophila melanogaster	1:Experimental evidence at protein level	0.999	3	3	3	0	0	0
Q9VVL8	Q9VVL8	TrpRS-m	tryptophan--tRNA ligase	tr|Q9VVL8|Q9VVL8_DROME tryptophan--tRNA ligase OS=Drosophila melanogaster OX=7227 GN=TrpRS-m PE=1 SV=1	72.75	10	25.6	1	TRUE	FALSE	3	3	2.99796e-06	2.1115e-05	3.92618	22.8325	20.8947	20.8769	20.8365	24.4721	24.5777	25.3369	20.8694	24.7955	20.8947	20.8769	20.8365	24.4721	24.5777	25.3369	0	0	0	7	7	10	tr|Q9VVL8|Q9VVL8_DROME	Q9VVL8	Q9VVL8_DROME	665	Drosophila melanogaster	1:Experimental evidence at protein level	0.999	24	24	24	0	0	0
Q9VVC8	Q9VVC8	Dmel\CG6664	LD23434p	tr|Q9VVC8|Q9VVC8_DROME LD23434p OS=Drosophila melanogaster OX=7227 GN=Dmel\CG6664 PE=1 SV=1	57.77	4	7.5	1	TRUE	FALSE	1	3	9.89401e-05	0.000242018	3.05387	21.2398	20.4379	19.0626	19.638	23.0751	22.4306	22.7945	19.7129	22.7667		19.0626		23.0751	22.4306	22.7945	0	0	0	3	1	3	tr|Q9VVC8|Q9VVC8_DROME	Q9VVC8	Q9VVC8_DROME	532	Drosophila melanogaster	1:Experimental evidence at protein level	0.999	7	7	7	0	0	0
Q0KHZ6	Q0KHZ6	Etfb	Electron transfer flavoprotein subunit beta	tr|Q0KHZ6|Q0KHZ6_DROME Electron transfer flavoprotein subunit beta OS=Drosophila melanogaster OX=7227 GN=Etfb PE=1 SV=1	27.2	16	79.1	1	TRUE	FALSE	3	3	4.98474e-06	2.90895e-05	3.91814	27.1575	24.8575	25.2346	25.503	28.8332	28.887	29.6294	25.1984	29.1165	24.8575	25.2346	25.503	28.8332	28.887	29.6294	9	9	9	50	45	51	tr|Q0KHZ6|Q0KHZ6_DROME	Q0KHZ6	Q0KHZ6_DROME	253	Drosophila melanogaster	1:Experimental evidence at protein level	0.999	173	173	173	9	9	9
Q9W255	Q9W255	qkr58E-1	GH05812p	tr|Q9W255|Q9W255_DROME GH05812p OS=Drosophila melanogaster OX=7227 GN=qkr58E-1 PE=1 SV=1	45.36	3	13.4	1	TRUE	FALSE	1	3	1.27441e-05	5.23213e-05	3.91095	21.0062	18.3278	19.6605	19.1637	22.7507	23.0313	23.1029	19.0507	22.9616		19.6605		22.7507	23.0313	23.1029	0	0	0	1	2	2	tr|Q9W255|Q9W255_DROME	Q9W255	Q9W255_DROME	396	Drosophila melanogaster	1:Experimental evidence at protein level	0.999	5	5	5	0	0	0
A0A0B4K897	A0A0B4K897	BcDNA:RH27395	Uncharacterized protein, isoform O	tr|A0A0B4K897|A0A0B4K897_DROME Uncharacterized protein, isoform O OS=Drosophila melanogaster OX=7227 GN=BcDNA:RH27395 PE=1 SV=1	40.98	9	33.1	1	TRUE	FALSE	3	3	1.10517e-05	4.77737e-05	3.91361	24.9021	22.9167	23.5702	22.3489	26.8987	26.5516	27.1263	22.9453	26.8589	22.9167	23.5702	22.3489	26.8987	26.5516	27.1263	1	1	0	12	9	12	tr|A0A0B4K897|A0A0B4K897_DROME	A0A0B4K897	A0A0B4K897_DROME	369	Drosophila melanogaster	1:Experimental evidence at protein level	0.999	35	35	35	1	1	0
Q9V9E3	Q9V9E3	CG3107	Presequence protease, mitochondrial	sp|Q9V9E3|PREP_DROME Presequence protease, mitochondrial OS=Drosophila melanogaster OX=7227 GN=CG3107 PE=2 SV=2	119.25	22	24.4	1	TRUE	FALSE	3	3	5.95538e-06	3.31876e-05	3.89032	22.9136	21.2802	20.604	21.0212	24.6505	24.5424	25.3834	20.9685	24.8588	21.2802	20.604	21.0212	24.6505	24.5424	25.3834	0	1	1	16	14	20	sp|Q9V9E3|PREP_DROME	Q9V9E3	PREP_DROME	1034	Drosophila melanogaster	2:Experimental evidence at transcript level	0.999	52	52	52	0	1	1
Q9VR18	Q9VR18	Dmel\CG11929	Uncharacterized protein, isoform A	tr|Q9VR18|Q9VR18_DROME Uncharacterized protein, isoform A OS=Drosophila melanogaster OX=7227 GN=Dmel\CG11929 PE=4 SV=2	103.28	6	6.2	1	TRUE	FALSE	1	3	0.000703394	0.00131806	4.00606	21.3984	18.9582	18.1116	21.1164	23.4297	23.0424	23.7322	19.3954	23.4014			21.1164	23.4297	23.0424	23.7322	0	0	1	6	1	6	tr|Q9VR18|Q9VR18_DROME	Q9VR18	Q9VR18_DROME	919	Drosophila melanogaster	4:Protein predicted	0.999	14	14	14	0	0	1
Q7JXC4	Q7JXC4	P32	CG6459 protein	tr|Q7JXC4|Q7JXC4_DROME CG6459 protein OS=Drosophila melanogaster OX=7227 GN=P32 PE=1 SV=1	28.96	4	20.9	1	TRUE	FALSE	1	3	0.00021937	0.000485706	3.47262	21.549	20.5456	20.0481	18.8443	22.6619	23.2783	23.9157	19.8127	23.2853	20.5456			22.6619	23.2783	23.9157	0	0	0	1	4	5	tr|Q7JXC4|Q7JXC4_DROME	Q7JXC4	Q7JXC4_DROME	263	Drosophila melanogaster	1:Experimental evidence at protein level	0.999	10	10	10	0	0	0
Q8IQT4	Q8IQT4	Nirvana	Uncharacterized protein, isoform B	tr|Q8IQT4|Q8IQT4_DROME Uncharacterized protein, isoform B OS=Drosophila melanogaster OX=7227 GN=Nirvana PE=1 SV=1	234.19	4	2.6	1	TRUE	FALSE	2	3	1.69126e-06	1.51842e-05	3.90686	20.8391	19.0764	18.8048	18.7759	23.133	22.4617	22.7829	18.8857	22.7925	19.0764	18.8048		23.133	22.4617	22.7829	0	0	0	4	0	0	tr|Q8IQT4|Q8IQT4_DROME	Q8IQT4	Q8IQT4_DROME	2133	Drosophila melanogaster	1:Experimental evidence at protein level	0.999	4	4	4	0	0	0
Q9VFF0	Q9VFF0	UQCR-C1	GH01077p	tr|Q9VFF0|Q9VFF0_DROME GH01077p OS=Drosophila melanogaster OX=7227 GN=UQCR-C1 PE=1 SV=2	51.84	21	54.9	1	TRUE	FALSE	3	3	2.32506e-06	1.81537e-05	3.88167	25.7128	23.6849	23.6812	23.9498	27.4821	27.3788	28.0999	23.7719	27.6536	23.6849	23.6812	23.9498	27.4821	27.3788	28.0999	5	4	5	31	34	40	tr|Q9VFF0|Q9VFF0_DROME	Q9VFF0	Q9VFF0_DROME	470	Drosophila melanogaster	1:Experimental evidence at protein level	0.999	119	119	119	5	4	5
P91929	P91929	ND-42	NADH dehydrogenase [ubiquinone] 1 alpha subcomplex subunit 10, mitochondrial	sp|P91929|NDUAA_DROME NADH dehydrogenase [ubiquinone] 1 alpha subcomplex subunit 10, mitochondrial OS=Drosophila melanogaster OX=7227 GN=ND-42 PE=1 SV=2	46.87	5	12.8	1	TRUE	FALSE	0	3	4.10401e-05	0.000117237	3.02281	21.1271	19.7023	20.0303	19.1145	22.2002	22.8015	22.9138	19.6157	22.6385				22.2002	22.8015	22.9138	0	0	0	2	3	3	sp|P91929|NDUAA_DROME	P91929	NDUAA_DROME	407	Drosophila melanogaster	1:Experimental evidence at protein level	0.999	8	8	8	0	0	0
Q9VMI0	Q9VMI0	Dmel\CG9147	Uncharacterized protein, isoform A	tr|Q9VMI0|Q9VMI0_DROME Uncharacterized protein, isoform A OS=Drosophila melanogaster OX=7227 GN=Dmel\CG9147 PE=1 SV=2	43.7	3	7.7	0.9999	TRUE	FALSE	0	3	0.000237592	0.000521808	3.13532	21.0676	18.7523	19.275	20.4725	22.3898	22.4494	23.0666	19.5	22.6353				22.3898	22.4494	23.0666	0	0	0	2	2	1	tr|Q9VMI0|Q9VMI0_DROME	Q9VMI0	Q9VMI0_DROME	391	Drosophila melanogaster	1:Experimental evidence at protein level	0.9984	5	5	5	0	0	0
Q9NCC3	Q9NCC3	SH3PX1	Sorting nexin	tr|Q9NCC3|Q9NCC3_DROME Sorting nexin OS=Drosophila melanogaster OX=7227 GN=SH3PX1 PE=1 SV=1	63.13	3	6.2	0.9992	TRUE	FALSE	0	3	1.55592e-06	1.51332e-05	3.87175	20.699	18.8313	19.0312	18.4269	22.713	22.4449	22.7468	18.7631	22.6349				22.713	22.4449	22.7468	0	0	0	2	1	0	tr|Q9NCC3|Q9NCC3_DROME	Q9NCC3	Q9NCC3_DROME	565	Drosophila melanogaster	1:Experimental evidence at protein level	0.999	3	3	3	0	0	0
A1Z934	A1Z934	Dmel\CG8778	SD19268p	tr|A1Z934|A1Z934_DROME SD19268p OS=Drosophila melanogaster OX=7227 GN=Dmel\CG8778 PE=1 SV=1	31.89	11	44.1	1	TRUE	FALSE	3	3	1.63268e-06	1.51579e-05	3.85859	24.3152	22.4344	22.2723	22.4509	26.0228	26.0752	26.6354	22.3859	26.2444	22.4344	22.2723	22.4509	26.0228	26.0752	26.6354	0	0	0	16	18	19	tr|A1Z934|A1Z934_DROME	A1Z934	A1Z934_DROME	299	Drosophila melanogaster	1:Experimental evidence at protein level	0.999	53	53	53	0	0	0
Q9VGQ1	Q9VGQ1	alpha-KGDHC	Dihydrolipoyllysine-residue succinyltransferase component of 2-oxoglutarate dehydrogenase complex, mitochondrial	tr|Q9VGQ1|Q9VGQ1_DROME Dihydrolipoyllysine-residue succinyltransferase component of 2-oxoglutarate dehydrogenase complex, mitochondrial OS=Drosophila melanogaster OX=7227 GN=alpha-KGDHC PE=1 SV=1	49.89	7	19	1	TRUE	FALSE	2	3	0.000894874	0.00163027	3.45209	23.0222	19.7792	22.427	21.6821	24.6242	24.508	25.1124	21.2961	24.7482		22.427	21.6821	24.6242	24.508	25.1124	1	2	1	4	6	9	tr|Q9VGQ1|Q9VGQ1_DROME	Q9VGQ1	Q9VGQ1_DROME	468	Drosophila melanogaster	1:Experimental evidence at protein level	0.999	23	23	23	1	2	1
Q7K332	Q7K332	CG3364	GH17623p	tr|Q7K332|Q7K332_DROME GH17623p OS=Drosophila melanogaster OX=7227 GN=CG3364 PE=2 SV=1	27.59	9	38.9	1	TRUE	FALSE	3	3	6.02269e-06	3.31876e-05	3.83645	23.9858	22.4975	21.6226	22.0825	25.673	25.7386	26.3004	22.0675	25.904	22.4975	21.6226	22.0825	25.673	25.7386	26.3004	0	0	0	9	6	10	tr|Q7K332|Q7K332_DROME	Q7K332	Q7K332_DROME	239	Drosophila melanogaster	2:Experimental evidence at transcript level	0.999	25	19	25	0	0	0
Q9W592	Q9W592	Lrpprc2	EG:BACN32G11.3 protein	tr|Q9W592|Q9W592_DROME EG:BACN32G11.3 protein OS=Drosophila melanogaster OX=7227 GN=Lrpprc2 PE=1 SV=1	120.12	6	8.1	1	TRUE	FALSE	0	3	8.44428e-05	0.000212931	3.39207	20.8934	19.6949	18.6746	19.2226	22.4251	21.9961	23.3471	19.1974	22.5894				22.4251	21.9961	23.3471	0	0	0	1	0	5	tr|Q9W592|Q9W592_DROME	Q9W592	Q9W592_DROME	1072	Drosophila melanogaster	1:Experimental evidence at protein level	0.999	6	6	6	0	0	0
A0A0B4K6Y7	A0A0B4K6Y7	pyd	Polychaetoid, isoform O	tr|A0A0B4K6Y7|A0A0B4K6Y7_DROME Polychaetoid, isoform O OS=Drosophila melanogaster OX=7227 GN=pyd PE=1 SV=1	263.68	62	30.9	1	TRUE	FALSE	3	3	9.54882e-07	1.30388e-05	3.80265	25.3185	23.3641	23.5059	23.3814	27.3513	26.9659	27.3421	23.4171	27.2198	23.3641	23.5059	23.3814	27.3513	26.9659	27.3421	6	6	9	93	73	80	tr|A0A0B4K6Y7|A0A0B4K6Y7_DROME	A0A0B4K6Y7	A0A0B4K6Y7_DROME	2395	Drosophila melanogaster	1:Experimental evidence at protein level	0.999	267	267	267	6	6	9
Q9VIV6	Q9VIV6	Dmel\CG10194	GH04973p	tr|Q9VIV6|Q9VIV6_DROME GH04973p OS=Drosophila melanogaster OX=7227 GN=Dmel\CG10194 PE=2 SV=1	40.31	5	14.2	1	TRUE	FALSE	0	3	8.41363e-05	0.000212815	3.63406	20.7414	18.7335	19.8439	18.1956	22.453	22.1928	23.0294	18.9243	22.5584				22.453	22.1928	23.0294	0	0	0	1	3	4	tr|Q9VIV6|Q9VIV6_DROME	Q9VIV6	Q9VIV6_DROME	351	Drosophila melanogaster	2:Experimental evidence at transcript level	0.999	8	8	8	0	0	0
Q94915	Q94915	Reg-2	Rhythmically expressed gene 2 protein	sp|Q94915|REG2_DROME Rhythmically expressed gene 2 protein OS=Drosophila melanogaster OX=7227 GN=Reg-2 PE=2 SV=1	30.09	4	19.6	1	TRUE	FALSE	0	3	0.00016476	0.000380252	4.02261	20.5433	18.5531	19.5652	17.4776	21.9762	22.4558	23.2319	18.532	22.5546				21.9762	22.4558	23.2319	0	0	0	2	2	5	sp|Q94915|REG2_DROME	Q94915	REG2_DROME	260	Drosophila melanogaster	2:Experimental evidence at transcript level	0.999	9	9	9	0	0	0
P29845	P29845	Hsc70-5	Heat shock 70 kDa protein cognate 5	sp|P29845|HSP7E_DROME Heat shock 70 kDa protein cognate 5 OS=Drosophila melanogaster OX=7227 GN=Hsc70-5 PE=1 SV=2	74.02	47	66.3	1	TRUE	FALSE	3	3	4.41851e-06	2.65436e-05	3.78524	27.432	25.5436	25.2952	25.7792	29.0376	29.1172	29.819	25.5394	29.3246	25.5436	25.2952	25.7792	29.0376	29.1172	29.819	25	25	25	99	97	124	sp|P29845|HSP7E_DROME	P29845	HSP7E_DROME	686	Drosophila melanogaster	1:Experimental evidence at protein level	0.999	395	395	395	25	25	25
P08928	P08928	Lam	Lamin Dm0	sp|P08928|LAM0_DROME Lamin Dm0 OS=Drosophila melanogaster OX=7227 GN=Lam PE=1 SV=4	71.26	4	6.6	1	TRUE	FALSE	1	3	1.19828e-05	5.04637e-05	2.99601	21.4423	19.5569	20.0074	20.2687	23.1093	22.8978	22.8139	19.9443	22.9403		20.0074		23.1093	22.8978	22.8139	0	0	0	4	2	1	sp|P08928|LAM0_DROME	P08928	LAM0_DROME	622	Drosophila melanogaster	1:Experimental evidence at protein level	0.999	7	7	7	0	0	0
Q9VV79	Q9VV79	spd-2	BcDNA.LD24702	tr|Q9VV79|Q9VV79_DROME BcDNA.LD24702 OS=Drosophila melanogaster OX=7227 GN=spd-2 PE=1 SV=2	124.46	4	3.4	1	TRUE	FALSE	0	3	2.37354e-05	7.69517e-05	3.02583	21.0215	19.6878	19.603	19.2349	22.8271	22.0109	22.7652	19.5086	22.5344				22.8271	22.0109	22.7652	0	0	0	3	2	2	tr|Q9VV79|Q9VV79_DROME	Q9VV79	Q9VV79_DROME	1146	Drosophila melanogaster	1:Experimental evidence at protein level	0.999	7	7	7	0	0	0
Q9VBP6	Q9VBP6	Ssadh	Succinate-semialdehyde dehydrogenase	tr|Q9VBP6|Q9VBP6_DROME Succinate-semialdehyde dehydrogenase OS=Drosophila melanogaster OX=7227 GN=Ssadh PE=1 SV=1	54.94	17	36.1	1	TRUE	FALSE	3	3	6.61804e-06	3.48835e-05	3.75325	23.1131	21.0569	21	21.6527	24.7289	24.7761	25.4643	21.2365	24.9898	21.0569	21	21.6527	24.7289	24.7761	25.4643	0	0	1	15	13	19	tr|Q9VBP6|Q9VBP6_DROME	Q9VBP6	Q9VBP6_DROME	509	Drosophila melanogaster	1:Experimental evidence at protein level	0.999	48	48	48	0	0	1
Q9VXQ0	Q9VXQ0	mRpL3	Mitochondrial ribosomal protein L3	tr|Q9VXQ0|Q9VXQ0_DROME Mitochondrial ribosomal protein L3 OS=Drosophila melanogaster OX=7227 GN=mRpL3 PE=1 SV=2	40.53	4	17.1	1	TRUE	FALSE	0	3	2.94286e-05	8.97134e-05	3.57684	20.7208	19.2579	18.5357	19.0036	21.8986	22.4568	23.1724	18.9324	22.5093				21.8986	22.4568	23.1724	0	0	1	1	3	5	tr|Q9VXQ0|Q9VXQ0_DROME	Q9VXQ0	Q9VXQ0_DROME	362	Drosophila melanogaster	1:Experimental evidence at protein level	0.999	10	10	10	0	0	1
M9PC99	M9PC99	Sec24CD	Secretory 24CD, isoform C	tr|M9PC99|M9PC99_DROME Secretory 24CD, isoform C OS=Drosophila melanogaster OX=7227 GN=Sec24CD PE=1 SV=1	133.56	6	6.7	1	TRUE	FALSE	1	3	0.000538711	0.00105293	3.02661	21.3845	18.7663	19.9751	20.8721	22.908	22.6541	23.1313	19.8712	22.8978		19.9751		22.908	22.6541	23.1313	0	0	0	7	4	5	tr|M9PC99|M9PC99_DROME	M9PC99	M9PC99_DROME	1231	Drosophila melanogaster	1:Experimental evidence at protein level	0.999	16	16	16	0	0	0
Q9VUH8	Q9VUH8	Tdrd3	Tudor domain-containing protein 3	tr|Q9VUH8|Q9VUH8_DROME Tudor domain-containing protein 3 OS=Drosophila melanogaster OX=7227 GN=Tdrd3 PE=1 SV=1	91.67	12	17.9	1	TRUE	FALSE	3	3	3.49037e-06	2.2632e-05	3.73671	22.1205	20.2759	20.6742	19.8064	24.0525	23.9004	24.0138	20.2522	23.9889	20.2759	20.6742	19.8064	24.0525	23.9004	24.0138	0	1	0	10	11	9	tr|Q9VUH8|Q9VUH8_DROME	Q9VUH8	Q9VUH8_DROME	836	Drosophila melanogaster	1:Experimental evidence at protein level	0.999	31	31	31	0	1	0
Q9V9U9	Q9V9U9	BcDNA:RE07994	Nucleolar protein 16	tr|Q9V9U9|Q9V9U9_DROME Nucleolar protein 16 OS=Drosophila melanogaster OX=7227 GN=BcDNA:RE07994 PE=1 SV=2	24.74	3	15.9	1	TRUE	FALSE	0	3	8.67622e-06	3.95362e-05	3.46849	20.7602	19.014	19.2923	18.7715	22.0506	22.9114	22.5213	19.0259	22.4944				22.0506	22.9114	22.5213	1	0	1	1	3	1	tr|Q9V9U9|Q9V9U9_DROME	Q9V9U9	Q9V9U9_DROME	207	Drosophila melanogaster	1:Experimental evidence at protein level	0.999	7	7	7	1	0	1
Q9VJ86	Q9VJ86	bsf	Bicoid stability factor	tr|Q9VJ86|Q9VJ86_DROME Bicoid stability factor OS=Drosophila melanogaster OX=7227 GN=bsf PE=1 SV=2	157.17	30	22.9	1	TRUE	FALSE	3	3	3.34686e-06	2.22307e-05	3.72426	23.0652	21.2002	21.0481	21.3609	24.5817	24.8325	25.3678	21.2031	24.9273	21.2002	21.0481	21.3609	24.5817	24.8325	25.3678	0	0	0	17	24	29	tr|Q9VJ86|Q9VJ86_DROME	Q9VJ86	Q9VJ86_DROME	1412	Drosophila melanogaster	1:Experimental evidence at protein level	0.999	70	70	70	0	0	0
Q9VEZ3	Q9VEZ3	msps	Protein mini spindles	sp|Q9VEZ3|MSPS_DROME Protein mini spindles OS=Drosophila melanogaster OX=7227 GN=msps PE=1 SV=3	225.84	22	11.8	1	TRUE	FALSE	3	3	1.42364e-06	1.43594e-05	3.7099	21.3922	19.6948	19.4634	19.4536	23.4881	23.0025	23.2509	19.5373	23.2472	19.6948	19.4634	19.4536	23.4881	23.0025	23.2509	0	1	0	18	15	12	sp|Q9VEZ3|MSPS_DROME	Q9VEZ3	MSPS_DROME	2042	Drosophila melanogaster	1:Experimental evidence at protein level	0.999	46	46	46	0	1	0
Q9V9S8	Q9V9S8	FeCh	Ferrochelatase, mitochondrial	sp|Q9V9S8|HEMH_DROME Ferrochelatase, mitochondrial OS=Drosophila melanogaster OX=7227 GN=FeCh PE=2 SV=1	43.57	14	41.9	1	TRUE	FALSE	3	3	2.0229e-05	7.06286e-05	3.70145	24.7916	22.9984	22.5983	23.2261	26.2676	26.2809	27.3787	22.9409	26.6424	22.9984	22.5983	23.2261	26.2676	26.2809	27.3787	6	4	7	13	13	27	sp|Q9V9S8|HEMH_DROME	Q9V9S8	HEMH_DROME	384	Drosophila melanogaster	2:Experimental evidence at transcript level	0.999	70	70	70	6	4	7
Q9VAS9	Q9VAS9	Apc	APC-like, isoform A	tr|Q9VAS9|Q9VAS9_DROME APC-like, isoform A OS=Drosophila melanogaster OX=7227 GN=Apc PE=3 SV=1	261.12	15	8.9	1	TRUE	FALSE	3	3	1.26745e-05	5.23213e-05	3.69957	24.9819	23.798	22.6801	22.9182	27.0462	26.5742	26.8746	23.1321	26.8317	23.798	22.6801	22.9182	27.0462	26.5742	26.8746	1	1	1	13	6	8	tr|Q9VAS9|Q9VAS9_DROME	Q9VAS9	Q9VAS9_DROME	2417	Drosophila melanogaster	3:Protein inferred from homology	0.999	30	26	30	0	0	0
P20477	P20477	Gs1	Glutamine synthetase 1, mitochondrial	sp|P20477|GLNA1_DROME Glutamine synthetase 1, mitochondrial OS=Drosophila melanogaster OX=7227 GN=Gs1 PE=2 SV=3	44.37	4	9.5	1	TRUE	FALSE	3	3	1.58937e-05	6.03962e-05	3.69724	21.9811	20.1162	19.6971	20.5842	23.2858	23.9227	24.2806	20.1325	23.8297	20.1162	19.6971	20.5842	23.2858	23.9227	24.2806	0	0	0	3	2	3	sp|P20477|GLNA1_DROME	P20477	GLNA1_DROME	399	Drosophila melanogaster	2:Experimental evidence at transcript level	0.999	8	8	8	0	0	0
Q9W0L7	Q9W0L7	Usp10	LD28815p	tr|Q9W0L7|Q9W0L7_DROME LD28815p OS=Drosophila melanogaster OX=7227 GN=Usp10 PE=1 SV=2	164.59	6	4.5	1	TRUE	FALSE	1	3	0.00039405	0.000800842	3.9942	21.0556	18.7038	20.6124	17.8592	23.2641	22.9376	22.9563	19.0585	23.0527		20.6124		23.2641	22.9376	22.9563	0	0	0	4	1	3	tr|Q9W0L7|Q9W0L7_DROME	Q9W0L7	Q9W0L7_DROME	1517	Drosophila melanogaster	1:Experimental evidence at protein level	0.999	8	8	8	0	0	0
Q8IMX1	Q8IMX1	twin	poly(A)-specific ribonuclease	tr|Q8IMX1|Q8IMX1_DROME poly(A)-specific ribonuclease OS=Drosophila melanogaster OX=7227 GN=twin PE=1 SV=1	65	2	3.7	0.9999	TRUE	FALSE	0	3	8.07353e-06	3.83987e-05	3.2396	20.8215	19.2596	19.4366	18.9089	22.8074	22.2615	22.2551	19.2017	22.4413				22.8074	22.2615	22.2551	0	0	0	2	1	1	tr|Q8IMX1|Q8IMX1_DROME	Q8IMX1	Q8IMX1_DROME	567	Drosophila melanogaster	1:Experimental evidence at protein level	0.999	4	4	4	0	0	0
Q9VXK7	Q9VXK7	ND-20	LD31474p	tr|Q9VXK7|Q9VXK7_DROME LD31474p OS=Drosophila melanogaster OX=7227 GN=ND-20 PE=1 SV=1	24.58	4	16.3	1	TRUE	FALSE	0	3	8.51061e-05	0.000213944	3.81684	20.5233	18.9973	18.5151	18.3323	21.9811	21.7927	23.5214	18.6149	22.4317				21.9811	21.7927	23.5214	0	0	0	2	0	4	tr|Q9VXK7|Q9VXK7_DROME	Q9VXK7	Q9VXK7_DROME	221	Drosophila melanogaster	1:Experimental evidence at protein level	0.999	6	4	6	0	0	0
Q7JWF1	Q7JWF1	Etf-QO	Electron transfer flavoprotein-ubiquinone oxidoreductase	tr|Q7JWF1|Q7JWF1_DROME Electron transfer flavoprotein-ubiquinone oxidoreductase OS=Drosophila melanogaster OX=7227 GN=Etf-QO PE=1 SV=1	65.95	9	17.4	1	TRUE	FALSE	3	3	5.09466e-05	0.000137826	3.66265	22.0684	19.4219	20.7866	20.5027	23.5582	23.7053	24.4356	20.2371	23.8997	19.4219	20.7866	20.5027	23.5582	23.7053	24.4356	0	0	0	5	7	10	tr|Q7JWF1|Q7JWF1_DROME	Q7JWF1	Q7JWF1_DROME	604	Drosophila melanogaster	1:Experimental evidence at protein level	0.999	22	22	22	0	0	0
Q7K4L8	Q7K4L8	Dmel\CG7878	RNA helicase	tr|Q7K4L8|Q7K4L8_DROME RNA helicase OS=Drosophila melanogaster OX=7227 GN=Dmel\CG7878 PE=1 SV=1	78.52	3	2.7	0.9999	TRUE	FALSE	0	2	0.0159207	0.0217704	3.15988	20.8821	18.967	18.5574	20.382	23.6878	20.0335	23.6649	19.3021	22.462				23.6878		23.6649	1	0	1	2	1	1	tr|Q7K4L8|Q7K4L8_DROME	Q7K4L8	Q7K4L8_DROME	703	Drosophila melanogaster	1:Experimental evidence at protein level	0.999	6	6	16	1	0	1
A0A0B4K765	A0A0B4K765	Sin3A	Sin3A, isoform G	tr|A0A0B4K765|A0A0B4K765_DROME Sin3A, isoform G OS=Drosophila melanogaster OX=7227 GN=Sin3A PE=1 SV=1	220.9	3	1.6	1	TRUE	FALSE	0	3	8.38087e-05	0.000212706	3.26768	20.7633	20.0142	18.7551	18.619	22.6903	22.1883	22.3127	19.1294	22.3971				22.6903	22.1883	22.3127	0	0	0	4	1	1	tr|A0A0B4K765|A0A0B4K765_DROME	A0A0B4K765	A0A0B4K765_DROME	2066	Drosophila melanogaster	1:Experimental evidence at protein level	0.999	6	6	6	0	0	0
Q0E8S7	Q0E8S7	homer	Homer, isoform E	tr|Q0E8S7|Q0E8S7_DROME Homer, isoform E OS=Drosophila melanogaster OX=7227 GN=homer PE=1 SV=2	57.21	2	3.2	0.9999	TRUE	FALSE	0	3	1.81972e-05	6.588e-05	3.26463	20.7442	18.595	19.1974	19.5433	22.5293	22.0543	22.5461	19.1119	22.3766				22.5293	22.0543	22.5461	0	0	0	2	1	1	tr|Q0E8S7|Q0E8S7_DROME	Q0E8S7	Q0E8S7_DROME	531	Drosophila melanogaster	1:Experimental evidence at protein level	0.999	4	4	4	0	0	0
Q9V470	Q9V470	ScsbetaG	Succinate--CoA ligase [GDP-forming] subunit beta, mitochondrial	tr|Q9V470|Q9V470_DROME Succinate--CoA ligase [GDP-forming] subunit beta, mitochondrial OS=Drosophila melanogaster OX=7227 GN=ScsbetaG PE=1 SV=1	45.01	11	33.7	1	TRUE	FALSE	3	3	6.35267e-06	3.41456e-05	3.60274	22.9987	21.4083	21.2184	20.9652	24.5437	24.5441	25.3123	21.1973	24.8	21.4083	21.2184	20.9652	24.5437	24.5441	25.3123	0	0	0	8	8	12	tr|Q9V470|Q9V470_DROME	Q9V470	Q9V470_DROME	416	Drosophila melanogaster	1:Experimental evidence at protein level	0.999	28	28	28	0	0	0
Q9VZC8	Q9VZC8	Dmel\CG15019	GEO12024p1	tr|Q9VZC8|Q9VZC8_DROME GEO12024p1 OS=Drosophila melanogaster OX=7227 GN=Dmel\CG15019 PE=1 SV=1	17.26	3	28.1	1	TRUE	FALSE	2	3	0.00372554	0.00589877	3.33336	23.0993	19.4246	22.2771	22.5961	24.3479	24.8915	25.0585	21.4326	24.766		22.2771	22.5961	24.3479	24.8915	25.0585	0	0	0	2	3	2	tr|Q9VZC8|Q9VZC8_DROME	Q9VZC8	Q9VZC8_DROME	146	Drosophila melanogaster	1:Experimental evidence at protein level	0.999	7	7	7	0	0	0
P40798	P40798	stc	Protein shuttle craft	sp|P40798|STC_DROME Protein shuttle craft OS=Drosophila melanogaster OX=7227 GN=stc PE=1 SV=2	123.1	4	4	1	TRUE	FALSE	0	3	0.00020108	0.000452568	2.52294	21.0859	19.2191	20.4247	19.8297	22.2956	22.0869	22.6597	19.8245	22.3474				22.2956	22.0869	22.6597	0	0	0	4	2	3	sp|P40798|STC_DROME	P40798	STC_DROME	1106	Drosophila melanogaster	1:Experimental evidence at protein level	0.9989	9	9	9	0	0	0
Q9VRJ1	Q9VRJ1	AlaRS-m	Alanine--tRNA ligase, mitochondrial	sp|Q9VRJ1|SYAM_DROME Alanine--tRNA ligase, mitochondrial OS=Drosophila melanogaster OX=7227 GN=AlaRS-m PE=2 SV=1	113.03	30	36.2	1	TRUE	FALSE	3	3	7.33429e-06	3.65373e-05	3.58517	23.0384	21.3208	21.0619	21.3547	24.6681	24.4453	25.3796	21.2458	24.831	21.3208	21.0619	21.3547	24.6681	24.4453	25.3796	1	2	2	26	26	34	sp|Q9VRJ1|SYAM_DROME	Q9VRJ1	SYAM_DROME	1012	Drosophila melanogaster	2:Experimental evidence at transcript level	0.999	91	91	91	1	2	2
A0A0B4LID7	A0A0B4LID7	ClpX	Uncharacterized protein, isoform C	tr|A0A0B4LID7|A0A0B4LID7_DROME Uncharacterized protein, isoform C OS=Drosophila melanogaster OX=7227 GN=ClpX PE=1 SV=1	71.61	24	43.3	1	TRUE	FALSE	3	3	4.21994e-06	2.59225e-05	3.57834	26.1089	24.2795	24.2052	24.4746	27.7453	27.5976	28.3514	24.3198	27.8981	24.2795	24.2052	24.4746	27.7453	27.5976	28.3514	6	5	6	33	30	37	tr|A0A0B4LID7|A0A0B4LID7_DROME	A0A0B4LID7	A0A0B4LID7_DROME	679	Drosophila melanogaster	1:Experimental evidence at protein level	0.999	117	117	117	6	5	6
Q9VEB4	Q9VEB4	mTerf5	Transcription termination factor 5, mitochondrial	sp|Q9VEB4|MTEF5_DROME Transcription termination factor 5, mitochondrial OS=Drosophila melanogaster OX=7227 GN=mTerf5 PE=1 SV=1	64.79	3	5.4	1	TRUE	FALSE	0	3	4.27157e-05	0.000121176	3.1203	20.7765	19.7392	19.0895	18.8205	21.9645	22.2266	22.819	19.2164	22.3367				21.9645	22.2266	22.819	0	0	0	2	3	2	sp|Q9VEB4|MTEF5_DROME	Q9VEB4	MTEF5_DROME	560	Drosophila melanogaster	1:Experimental evidence at protein level	0.999	7	7	7	0	0	0
O16844	O16844	cos	Kinesin-like protein costa	sp|O16844|COS_DROME Kinesin-like protein costa OS=Drosophila melanogaster OX=7227 GN=cos PE=1 SV=2	133.07	3	2.5	0.9955	TRUE	FALSE	0	2	0.0014462	0.00254097	3.94849	20.6027	17.9724	18.7669	19.1462	23.9049	20.6842	23.1418	18.6285	22.577				23.9049		23.1418	0	0	0	2	0	1	sp|O16844|COS_DROME	O16844	COS_DROME	1201	Drosophila melanogaster	1:Experimental evidence at protein level	0.9954	3	3	3	0	0	0
Q04499	Q04499	slgA	Proline dehydrogenase 1, mitochondrial	sp|Q04499|PROD_DROME Proline dehydrogenase 1, mitochondrial OS=Drosophila melanogaster OX=7227 GN=slgA PE=1 SV=2	77.1	8	16	1	TRUE	FALSE	2	3	3.07078e-05	9.32649e-05	2.96684	22.4404	21.0531	20.5073	21.3106	23.6414	23.8255	24.3046	20.957	23.9238	21.0531		21.3106	23.6414	23.8255	24.3046	0	0	0	3	6	7	sp|Q04499|PROD_DROME	Q04499	PROD_DROME	681	Drosophila melanogaster	1:Experimental evidence at protein level	0.999	16	16	16	0	0	0
P54367	P54367	CkIalpha	Casein kinase I isoform alpha	sp|P54367|KC1A_DROME Casein kinase I isoform alpha OS=Drosophila melanogaster OX=7227 GN=CkIalpha PE=1 SV=1	39.51	7	21.7	1	TRUE	FALSE	2	3	1.51492e-05	5.83817e-05	2.89348	22.1611	20.5135	20.8982	20.7314	23.8118	23.2166	23.7951	20.7144	23.6079	20.5135	20.8982		23.8118	23.2166	23.7951	1	1	1	6	5	5	sp|P54367|KC1A_DROME	P54367	KC1A_DROME	337	Drosophila melanogaster	1:Experimental evidence at protein level	0.999	19	19	19	1	1	1
Q7KN94	Q7KN94	wal	Electron transfer flavoprotein subunit alpha	tr|Q7KN94|Q7KN94_DROME Electron transfer flavoprotein subunit alpha OS=Drosophila melanogaster OX=7227 GN=wal PE=1 SV=1	34.16	14	47.3	1	TRUE	FALSE	3	3	6.76666e-06	3.49896e-05	3.51736	27.0172	25.2283	25.0976	25.4496	28.581	28.4611	29.2855	25.2585	28.7759	25.2283	25.0976	25.4496	28.581	28.4611	29.2855	14	11	15	41	39	43	tr|Q7KN94|Q7KN94_DROME	Q7KN94	Q7KN94_DROME	330	Drosophila melanogaster	1:Experimental evidence at protein level	0.999	163	163	163	14	11	15
Q9W1R3	Q9W1R3	Golgin245	Golgin-245	tr|Q9W1R3|Q9W1R3_DROME Golgin-245 OS=Drosophila melanogaster OX=7227 GN=Golgin245 PE=1 SV=2	170.03	7	6	1	TRUE	FALSE	0	3	8.9645e-05	0.000223293	2.64697	20.9487	19.4872	20.1816	19.207	22.5196	21.9385	22.3585	19.6253	22.2722				22.5196	21.9385	22.3585	0	0	1	5	1	2	tr|Q9W1R3|Q9W1R3_DROME	Q9W1R3	Q9W1R3_DROME	1489	Drosophila melanogaster	1:Experimental evidence at protein level	0.999	9	9	9	0	0	1
Q9VKB0	Q9VKB0	ThrRS	threonine--tRNA ligase	tr|Q9VKB0|Q9VKB0_DROME threonine--tRNA ligase OS=Drosophila melanogaster OX=7227 GN=ThrRS PE=1 SV=2	85.92	3	4.8	1	TRUE	FALSE	1	3	0.00127382	0.00225262	3.21009	21.4404	18.468	21.1398	19.8982	22.9846	22.7325	23.4192	19.8353	23.0454		21.1398		22.9846	22.7325	23.4192	0	0	0	1	0	3	tr|Q9VKB0|Q9VKB0_DROME	Q9VKB0	Q9VKB0_DROME	747	Drosophila melanogaster	1:Experimental evidence at protein level	0.999	4	4	4	0	0	0
Q8T4G5	Q8T4G5	Afg3l2	AFG3 like matrix AAA peptidase subunit 2, isoform A	tr|Q8T4G5|Q8T4G5_DROME AFG3 like matrix AAA peptidase subunit 2, isoform A OS=Drosophila melanogaster OX=7227 GN=Afg3l2 PE=1 SV=1	89.64	34	38.7	1	TRUE	FALSE	3	3	7.08562e-06	3.58536e-05	3.50258	25.3809	23.6995	23.3507	23.8386	26.9706	26.8259	27.6001	23.6296	27.1322	23.6995	23.3507	23.8386	26.9706	26.8259	27.6001	11	8	11	46	43	59	tr|Q8T4G5|Q8T4G5_DROME	Q8T4G5	Q8T4G5_DROME	826	Drosophila melanogaster	1:Experimental evidence at protein level	0.999	178	178	178	11	8	11
O62621	O62621	beta'COP	Coatomer subunit beta'	sp|O62621|COPB2_DROME Coatomer subunit beta' OS=Drosophila melanogaster OX=7227 GN=beta'COP PE=2 SV=2	102.65	14	16.6	1	TRUE	FALSE	3	3	3.19636e-06	2.17619e-05	3.49399	23.0192	21.2389	21.2526	21.3252	25.0341	24.3763	24.8882	21.2722	24.7662	21.2389	21.2526	21.3252	25.0341	24.3763	24.8882	1	2	1	17	10	17	sp|O62621|COPB2_DROME	O62621	COPB2_DROME	914	Drosophila melanogaster	2:Experimental evidence at transcript level	0.999	48	48	48	1	2	1
Q7KVD1	Q7KVD1	trio	Trio, isoform A	tr|Q7KVD1|Q7KVD1_DROME Trio, isoform A OS=Drosophila melanogaster OX=7227 GN=trio PE=1 SV=1	256.82	24	11.1	1	TRUE	FALSE	2	3	0.000458436	0.000913517	3.17713	22.2914	19.5437	20.9221	21.6427	24.1719	23.5335	23.9346	20.7028	23.88		20.9221	21.6427	24.1719	23.5335	23.9346	1	0	1	21	13	15	tr|Q7KVD1|Q7KVD1_DROME	Q7KVD1	Q7KVD1_DROME	2263	Drosophila melanogaster	1:Experimental evidence at protein level	0.999	51	51	51	1	0	1
Q7K4D1	Q7K4D1	POSH	RING-type E3 ubiquitin transferase	tr|Q7K4D1|Q7K4D1_DROME RING-type E3 ubiquitin transferase OS=Drosophila melanogaster OX=7227 GN=POSH PE=1 SV=1	92	5	7.3	1	TRUE	FALSE	1	3	0.00271398	0.00443877	3.84941	21.071	17.1779	21.0767	19.1842	23.2241	22.8356	22.9273	19.1463	22.9957		21.0767		23.2241	22.8356	22.9273	0	0	0	4	1	2	tr|Q7K4D1|Q7K4D1_DROME	Q7K4D1	Q7K4D1_DROME	838	Drosophila melanogaster	1:Experimental evidence at protein level	0.999	7	7	7	0	0	0
O77477	O77477	LD24471	LD24471p	tr|O77477|O77477_DROME LD24471p OS=Drosophila melanogaster OX=7227 GN=LD24471 PE=1 SV=1	45.68	5	14.3	1	TRUE	FALSE	0	3	0.000168659	0.000388153	2.9732	20.7424	19.6722	18.6514	19.4437	21.5311	22.3996	22.7562	19.2558	22.229				21.5311	22.3996	22.7562	0	0	0	4	4	4	tr|O77477|O77477_DROME	O77477	O77477_DROME	406	Drosophila melanogaster	1:Experimental evidence at protein level	0.999	12	12	12	0	0	0
O02649	O02649	Hsp60A	Heat shock protein 60A	sp|O02649|CH60A_DROME Heat shock protein 60A OS=Drosophila melanogaster OX=7227 GN=Hsp60A PE=1 SV=3	60.77	22	42.8	1	TRUE	FALSE	3	3	6.20432e-06	3.3569e-05	3.45479	23.5263	22.067	21.4602	21.8695	24.9973	25.1506	25.6131	21.7989	25.2537	22.067	21.4602	21.8695	24.9973	25.1506	25.6131	0	1	2	15	18	24	sp|O02649|CH60A_DROME	O02649	CH60A_DROME	573	Drosophila melanogaster	1:Experimental evidence at protein level	0.999	60	43	60	0	1	1
Q9VK85	Q9VK85	eRF3	Eukaryotic translation release factor 3, isoform A	tr|Q9VK85|Q9VK85_DROME Eukaryotic translation release factor 3, isoform A OS=Drosophila melanogaster OX=7227 GN=eRF3 PE=1 SV=1	66.41	24	44.3	1	TRUE	FALSE	3	3	2.34996e-05	7.67967e-05	3.45212	25.3607	23.816	23.9973	23.0905	27.233	26.5808	27.4464	23.6346	27.0868	23.816	23.9973	23.0905	27.233	26.5808	27.4464	6	11	3	51	41	44	tr|Q9VK85|Q9VK85_DROME	Q9VK85	Q9VK85_DROME	619	Drosophila melanogaster	1:Experimental evidence at protein level	0.999	156	156	156	6	11	3
Q9VF27	Q9VF27	ND-23	NADH dehydrogenase (ubiquinone) 23 kDa subunit	sp|Q9VF27|NDUS8_DROME NADH dehydrogenase (ubiquinone) 23 kDa subunit OS=Drosophila melanogaster OX=7227 GN=ND-23 PE=1 SV=1	24.56	5	19.4	1	TRUE	FALSE	3	3	2.2789e-05	7.5075e-05	3.44921	24.1352	22.2286	21.9377	23.0656	25.7471	25.6454	26.1871	22.4106	25.8598	22.2286	21.9377	23.0656	25.7471	25.6454	26.1871	1	0	0	7	6	8	sp|Q9VF27|NDUS8_DROME	Q9VF27	NDUS8_DROME	217	Drosophila melanogaster	1:Experimental evidence at protein level	0.999	22	22	22	1	0	0
M9PIC9	M9PIC9	Spc105R	Spc105-related, isoform B	tr|M9PIC9|M9PIC9_DROME Spc105-related, isoform B OS=Drosophila melanogaster OX=7227 GN=Spc105R PE=4 SV=1	223.05	7	3.9	1	TRUE	FALSE	3	3	5.04562e-06	2.92359e-05	3.4351	21.3315	19.2919	20.0044	19.5454	23.2123	22.8494	23.0854	19.6139	23.049	19.2919	20.0044	19.5454	23.2123	22.8494	23.0854	1	0	0	5	3	4	tr|M9PIC9|M9PIC9_DROME	M9PIC9	M9PIC9_DROME	1960	Drosophila melanogaster	4:Protein predicted	0.999	13	13	13	1	0	0
A1ZAN6	A1ZAN6	RhoGEF2	Rho guanine nucleotide exchange factor 2, isoform D	tr|A1ZAN6|A1ZAN6_DROME Rho guanine nucleotide exchange factor 2, isoform D OS=Drosophila melanogaster OX=7227 GN=RhoGEF2 PE=1 SV=1	280.64	7	2.9	1	TRUE	FALSE	2	3	8.41611e-06	3.9068e-05	2.93709	21.6318	20.1137	19.9136	20.4624	23.2114	22.9663	23.1231	20.1632	23.1003		19.9136	20.4624	23.2114	22.9663	23.1231	0	0	0	3	5	3	tr|A1ZAN6|A1ZAN6_DROME	A1ZAN6	A1ZAN6_DROME	2559	Drosophila melanogaster	1:Experimental evidence at protein level	0.999	11	11	11	0	0	0
Q9VM58	Q9VM58	Hmgcl	hydroxymethylglutaryl-CoA lyase	tr|Q9VM58|Q9VM58_DROME hydroxymethylglutaryl-CoA lyase OS=Drosophila melanogaster OX=7227 GN=Hmgcl PE=1 SV=2	34.15	3	12.1	1	TRUE	FALSE	0	2	0.00019331	0.000438707	3.89552	20.7383	19.047	18.8379	18.4867	23.129	21.352	23.5771	18.7905	22.686				23.129		23.5771	0	0	0	1	0	2	tr|Q9VM58|Q9VM58_DROME	Q9VM58	Q9VM58_DROME	323	Drosophila melanogaster	1:Experimental evidence at protein level	0.999	3	3	3	0	0	0
Q9VZP0	Q9VZP0	CG14972	Uncharacterized protein, isoform K	tr|Q9VZP0|Q9VZP0_DROME Uncharacterized protein, isoform K OS=Drosophila melanogaster OX=7227 GN=CG14972 PE=4 SV=4	112.51	3	3.1	1	TRUE	FALSE	0	2	0.00453103	0.00698462	3.27018	20.6803	19.0194	19.3625	18.7537	23.5538	20.2577	23.1346	19.0452	22.3154				23.5538		23.1346	0	0	0	3	0	0	tr|Q9VZP0|Q9VZP0_DROME	Q9VZP0	Q9VZP0_DROME	1037	Drosophila melanogaster	4:Protein predicted	0.999	3	3	3	0	0	0
Q9VBZ5	Q9VBZ5	Ythdf	YTH domain-containing family protein	sp|Q9VBZ5|YTHDF_DROME YTH domain-containing family protein OS=Drosophila melanogaster OX=7227 GN=Ythdf PE=1 SV=1	78.87	9	14	1	TRUE	FALSE	2	3	0.000135955	0.000322893	3.50112	21.3781	20.0816	20.2599	18.541	23.3885	22.8138	23.1836	19.6275	23.1286	20.0816	20.2599		23.3885	22.8138	23.1836	0	0	0	7	2	3	sp|Q9VBZ5|YTHDF_DROME	Q9VBZ5	YTHDF_DROME	700	Drosophila melanogaster	1:Experimental evidence at protein level	0.999	12	12	12	0	0	0
Q9W002	Q9W002	msn	Misshapen, isoform A	tr|Q9W002|Q9W002_DROME Misshapen, isoform A OS=Drosophila melanogaster OX=7227 GN=msn PE=1 SV=3	162.28	11	10.2	1	TRUE	FALSE	2	3	0.000613869	0.0011773	3.06965	22.3713	19.6082	21.5461	21.3553	24.1409	23.4726	24.105	20.8365	23.9062		21.5461	21.3553	24.1409	23.4726	24.105	0	0	0	9	7	6	tr|Q9W002|Q9W002_DROME	Q9W002	Q9W002_DROME	1504	Drosophila melanogaster	1:Experimental evidence at protein level	0.999	22	22	22	0	0	0
Q24154	Q24154	RpL29	Large ribosomal subunit protein eL29	sp|Q24154|RL29_DROME Large ribosomal subunit protein eL29 OS=Drosophila melanogaster OX=7227 GN=RpL29 PE=1 SV=1	8.91	7	52.6	1	TRUE	FALSE	3	3	5.96632e-06	3.31876e-05	3.38987	28.019	26.0277	26.2368	26.7076	29.448	29.8604	29.8334	26.3241	29.7139	26.0277	26.2368	26.7076	29.448	29.8604	29.8334	6	7	8	17	23	20	sp|Q24154|RL29_DROME	Q24154	RL29_DROME	76	Drosophila melanogaster	1:Experimental evidence at protein level	0.999	81	81	81	6	7	8
Q9VRH6	Q9VRH6	waw	Translation factor waclaw, mitochondrial	sp|Q9VRH6|GUF1_DROME Translation factor waclaw, mitochondrial OS=Drosophila melanogaster OX=7227 GN=waw PE=3 SV=2	77.87	2	3	0.9999	TRUE	FALSE	0	2	0.0373618	0.0471059	2.36259	20.9496	19.3568	19.752	20.1962	22.7278	19.8282	23.8368	19.7683	22.1309				22.7278		23.8368	0	0	0	1	1	1	sp|Q9VRH6|GUF1_DROME	Q9VRH6	GUF1_DROME	696	Drosophila melanogaster	3:Protein inferred from homology	0.999	3	3	3	0	0	0
P21914	P21914	SdhB	Succinate dehydrogenase [ubiquinone] iron-sulfur subunit, mitochondrial	sp|P21914|SDHB_DROME Succinate dehydrogenase [ubiquinone] iron-sulfur subunit, mitochondrial OS=Drosophila melanogaster OX=7227 GN=SdhB PE=2 SV=2	33.72	19	57.2	1	TRUE	FALSE	3	3	1.62998e-05	6.16525e-05	3.37817	24.948	23.2538	22.9643	23.5586	26.4635	26.2548	27.1929	23.2589	26.6371	23.2538	22.9643	23.5586	26.4635	26.2548	27.1929	2	3	4	33	29	34	sp|P21914|SDHB_DROME	P21914	SDHB_DROME	297	Drosophila melanogaster	2:Experimental evidence at transcript level	0.999	105	86	105	2	3	4
Q7K0B6	Q7K0B6	GstT1	Glutathione S transferase T1	tr|Q7K0B6|Q7K0B6_DROME Glutathione S transferase T1 OS=Drosophila melanogaster OX=7227 GN=GstT1 PE=1 SV=1	26.55	8	37.7	1	TRUE	FALSE	2	3	0.00151488	0.00264457	3.11775	22.714	21.7056	22.1293	19.6304	24.0853	24.0572	24.676	21.1551	24.2729	21.7056	22.1293		24.0853	24.0572	24.676	1	1	0	7	7	5	tr|Q7K0B6|Q7K0B6_DROME	Q7K0B6	Q7K0B6_DROME	228	Drosophila melanogaster	1:Experimental evidence at protein level	0.999	21	21	21	1	1	0
Q9W2F4	Q9W2F4	clt	Cricklet	tr|Q9W2F4|Q9W2F4_DROME Cricklet OS=Drosophila melanogaster OX=7227 GN=clt PE=1 SV=1	63.69	4	8	1	TRUE	FALSE	0	2	0.041137	0.0516266	1.90657	21.2586	21.1661	19.6161	20.1336	23.1873	22.9994	20.4489	20.3053	22.2119				23.1873	22.9994		1	0	0	1	2	1	tr|Q9W2F4|Q9W2F4_DROME	Q9W2F4	Q9W2F4_DROME	562	Drosophila melanogaster	1:Experimental evidence at protein level	0.999	5	5	5	1	0	0
Q0E8X8	Q0E8X8	BcDNA:RE33866	FI01416p	tr|Q0E8X8|Q0E8X8_DROME FI01416p OS=Drosophila melanogaster OX=7227 GN=BcDNA:RE33866 PE=1 SV=1	11.94	2	21.5	0.9999	TRUE	FALSE	0	2	0.0211209	0.0278319	2.16264	21.1371	19.4247	20.4683	20.2744	23.4247	22.7576	20.4729	20.0558	22.2184				23.4247	22.7576		0	0	0	2	0	0	tr|Q0E8X8|Q0E8X8_DROME	Q0E8X8	Q0E8X8_DROME	107	Drosophila melanogaster	1:Experimental evidence at protein level	0.999	2	2	2	0	0	0
A0A6M3QH40	A0A6M3QH40	CAP	CAP, isoform AC	tr|A0A6M3QH40|A0A6M3QH40_DROME CAP, isoform AC OS=Drosophila melanogaster OX=7227 GN=CAP PE=4 SV=1	288.63	6	2.1	1	TRUE	FALSE	0	3	0.000153877	0.000361256	3.24075	20.4925	19.8823	18.3767	18.3572	22.4036	21.8768	22.0581	18.8721	22.1128				22.4036	21.8768	22.0581	1	1	1	4	1	3	tr|A0A6M3QH40|A0A6M3QH40_DROME	A0A6M3QH40	A0A6M3QH40_DROME	2568	Drosophila melanogaster	4:Protein predicted	0.999	11	11	11	1	1	1
Q9VU65	Q9VU65	Poc1	POC1 centriolar protein homolog	sp|Q9VU65|POC1_DROME POC1 centriolar protein homolog OS=Drosophila melanogaster OX=7227 GN=Poc1 PE=2 SV=1	42.78	3	8.7	1	TRUE	FALSE	2	3	0.0004603	0.000914419	3.52169	21.3028	20.08	18.2216	20.3242	23.5022	22.4827	23.2061	19.542	23.0636	20.08		20.3242	23.5022	22.4827	23.2061	0	0	0	3	2	1	sp|Q9VU65|POC1_DROME	Q9VU65	POC1_DROME	391	Drosophila melanogaster	2:Experimental evidence at transcript level	0.999	6	6	6	0	0	0
Q8IPP8	Q8IPP8	Dmel\CG31548	Uncharacterized protein	tr|Q8IPP8|Q8IPP8_DROME Uncharacterized protein OS=Drosophila melanogaster OX=7227 GN=Dmel\CG31548 PE=1 SV=1	27.14	11	48	1	TRUE	FALSE	3	3	6.05257e-06	3.31876e-05	3.32293	25.7977	24.0658	24.2711	24.0717	27.2457	27.2344	27.8973	24.1362	27.4591	24.0658	24.2711	24.0717	27.2457	27.2344	27.8973	0	1	2	9	6	12	tr|Q8IPP8|Q8IPP8_DROME	Q8IPP8	Q8IPP8_DROME	256	Drosophila melanogaster	1:Experimental evidence at protein level	0.999	30	27	30	0	1	2
Q9VLX0	Q9VLX0	LKRSDH	Lysine ketoglutarate reductase/saccharopine dehydrogenase, isoform A	tr|Q9VLX0|Q9VLX0_DROME Lysine ketoglutarate reductase/saccharopine dehydrogenase, isoform A OS=Drosophila melanogaster OX=7227 GN=LKRSDH PE=1 SV=2	103.06	35	47.2	1	TRUE	FALSE	3	3	3.78321e-05	0.000108452	3.28305	25.8775	24.0081	24.262	24.4378	27.2526	27.0493	28.2552	24.236	27.519	24.0081	24.262	24.4378	27.2526	27.0493	28.2552	7	12	16	54	50	75	tr|Q9VLX0|Q9VLX0_DROME	Q9VLX0	Q9VLX0_DROME	928	Drosophila melanogaster	1:Experimental evidence at protein level	0.999	214	214	214	7	12	16
B7Z0R7	B7Z0R7	Atg16	Autophagy-related 16, isoform F	tr|B7Z0R7|B7Z0R7_DROME Autophagy-related 16, isoform F OS=Drosophila melanogaster OX=7227 GN=Atg16 PE=1 SV=2	68.23	3	5.9	1	TRUE	FALSE	1	3	0.000133266	0.00031743	3.96405	20.1139	18.342	19.0657	16.9878	22.3937	21.5591	22.3348	18.1318	22.0959		19.0657		22.3937	21.5591	22.3348	0	0	0	3	1	2	tr|B7Z0R7|B7Z0R7_DROME	B7Z0R7	B7Z0R7_DROME	612	Drosophila melanogaster	1:Experimental evidence at protein level	0.999	6	6	6	0	0	0
Q1RL13	Q1RL13	GLS	glutaminase	tr|Q1RL13|Q1RL13_DROME glutaminase OS=Drosophila melanogaster OX=7227 GN=GLS PE=1 SV=1	85.15	18	30.2	1	TRUE	FALSE	3	3	8.09017e-06	3.83987e-05	3.19707	24.2074	22.5199	22.6609	22.6459	25.5224	25.6408	26.2547	22.6089	25.806	22.5199	22.6609	22.6459	25.5224	25.6408	26.2547	1	3	1	17	19	27	tr|Q1RL13|Q1RL13_DROME	Q1RL13	Q1RL13_DROME	775	Drosophila melanogaster	1:Experimental evidence at protein level	0.999	68	68	68	1	3	1
Q9VRL8	Q9VRL8	blanks	Blanks	tr|Q9VRL8|Q9VRL8_DROME Blanks OS=Drosophila melanogaster OX=7227 GN=blanks PE=1 SV=1	35.6	3	10.8	1	TRUE	FALSE	0	3	1.76376e-05	6.52032e-05	2.71541	20.5921	19.1413	19.5199	19.0419	21.9278	21.7329	22.1886	19.2344	21.9498				21.9278	21.7329	22.1886	0	0	0	2	5	2	tr|Q9VRL8|Q9VRL8_DROME	Q9VRL8	Q9VRL8_DROME	324	Drosophila melanogaster	1:Experimental evidence at protein level	0.999	9	9	9	0	0	0
Q94514	Q94514	COX5A	Cytochrome c oxidase subunit 5A, mitochondrial	sp|Q94514|COX5A_DROME Cytochrome c oxidase subunit 5A, mitochondrial OS=Drosophila melanogaster OX=7227 GN=COX5A PE=2 SV=2	16.61	2	11.4	0.9987	TRUE	FALSE	0	2	0.0351509	0.0444555	2.65654	20.5003	20.2311	17.9442	19.3406	22.5988	19.5052	23.3816	19.172	21.8285				22.5988		23.3816	0	0	0	2	1	2	sp|Q94514|COX5A_DROME	Q94514	COX5A_DROME	149	Drosophila melanogaster	2:Experimental evidence at transcript level	0.999	5	5	5	0	0	0
A8JR01	A8JR01	kmr	Kramer, isoform I	tr|A8JR01|A8JR01_DROME Kramer, isoform I OS=Drosophila melanogaster OX=7227 GN=kmr PE=4 SV=2	342.92	5	1.6	1	TRUE	FALSE	0	3	0.000260792	0.000565165	2.73685	20.578	18.8026	20.0208	18.8053	22.2632	21.4947	22.0813	19.2096	21.9464				22.2632	21.4947	22.0813	0	0	0	5	1	1	tr|A8JR01|A8JR01_DROME	A8JR01	A8JR01_DROME	3090	Drosophila melanogaster	4:Protein predicted	0.999	7	7	7	0	0	0
Q9VFJ1	Q9VFJ1	Dmel\CG8461	rRNA biogenesis protein RRP36	tr|Q9VFJ1|Q9VFJ1_DROME rRNA biogenesis protein RRP36 OS=Drosophila melanogaster OX=7227 GN=Dmel\CG8461 PE=2 SV=2	28.64	2	7.8	0.9993	TRUE	FALSE	0	2	0.00952112	0.0134814	3.15538	20.3672	19.8275	17.8025	18.7386	22.8867	19.8871	23.061	18.7895	21.9449				22.8867		23.061	0	0	0	1	1	1	tr|Q9VFJ1|Q9VFJ1_DROME	Q9VFJ1	Q9VFJ1_DROME	244	Drosophila melanogaster	2:Experimental evidence at transcript level	0.9971	3	3	3	0	0	0
Q9W289	Q9W289	GM130	Golgi matrix protein 130 kD	tr|Q9W289|Q9W289_DROME Golgi matrix protein 130 kD OS=Drosophila melanogaster OX=7227 GN=GM130 PE=1 SV=2	90.77	2	3.6	0.9999	TRUE	FALSE	0	2	0.00833654	0.0120548	3.01059	20.4832	19.9238	18.6877	18.3222	23.0506	20.03	22.8849	18.9779	21.9885				23.0506		22.8849	0	0	0	1	0	2	tr|Q9W289|Q9W289_DROME	Q9W289	Q9W289_DROME	795	Drosophila melanogaster	1:Experimental evidence at protein level	0.999	3	3	3	0	0	0
Q9V420	Q9V420	Su(P)	Prostaglandin E synthase 2	tr|Q9V420|Q9V420_DROME Prostaglandin E synthase 2 OS=Drosophila melanogaster OX=7227 GN=Su(P) PE=1 SV=1	47.08	3	6.2	1	TRUE	FALSE	3	3	8.13094e-06	3.83987e-05	3.16682	22.0584	20.6207	20.4481	20.3562	23.4753	23.3881	24.0621	20.475	23.6418	20.6207	20.4481	20.3562	23.4753	23.3881	24.0621	0	0	0	2	1	3	tr|Q9V420|Q9V420_DROME	Q9V420	Q9V420_DROME	417	Drosophila melanogaster	1:Experimental evidence at protein level	0.999	6	6	6	0	0	0
A1Z968	A1Z968	NAT1	NAT1, isoform D	tr|A1Z968|A1Z968_DROME NAT1, isoform D OS=Drosophila melanogaster OX=7227 GN=NAT1 PE=1 SV=1	162.77	17	12.8	1	TRUE	FALSE	3	3	1.864e-05	6.62235e-05	3.13466	22.2226	20.3139	21.2054	20.4466	23.8634	23.5828	23.9237	20.6553	23.79	20.3139	21.2054	20.4466	23.8634	23.5828	23.9237	0	0	0	18	12	12	tr|A1Z968|A1Z968_DROME	A1Z968	A1Z968_DROME	1488	Drosophila melanogaster	1:Experimental evidence at protein level	0.999	42	42	42	0	0	0
Q7K511	Q7K511	D2hgdh	CG3835-RA	tr|Q7K511|Q7K511_DROME CG3835-RA OS=Drosophila melanogaster OX=7227 GN=D2hgdh PE=1 SV=1	58.33	9	19.5	1	TRUE	FALSE	3	3	2.47399e-05	7.92391e-05	3.13227	22.6033	20.6322	21.3939	21.0854	23.9678	23.9026	24.6381	21.0372	24.1695	20.6322	21.3939	21.0854	23.9678	23.9026	24.6381	0	0	0	5	9	12	tr|Q7K511|Q7K511_DROME	Q7K511	Q7K511_DROME	533	Drosophila melanogaster	1:Experimental evidence at protein level	0.999	26	26	26	0	0	0
Q9W074	Q9W074	HBS1	Protein HBS1	sp|Q9W074|HBS1_DROME Protein HBS1 OS=Drosophila melanogaster OX=7227 GN=HBS1 PE=1 SV=2	74.12	3	5.2	1	TRUE	FALSE	0	2	0.0133434	0.0185716	2.77975	20.5361	20.3139	17.732	19.3928	22.9716	22.5011	20.3053	19.1462	21.926				22.9716	22.5011		0	0	0	3	0	0	sp|Q9W074|HBS1_DROME	Q9W074	HBS1_DROME	670	Drosophila melanogaster	1:Experimental evidence at protein level	0.999	3	3	3	0	0	0
Q9VBZ6	Q9VBZ6	Smg6	GH14566p	tr|Q9VBZ6|Q9VBZ6_DROME GH14566p OS=Drosophila melanogaster OX=7227 GN=Smg6 PE=2 SV=2	108.42	3	3.8	1	TRUE	FALSE	0	3	3.33942e-05	9.94258e-05	2.84791	20.4488	18.5169	19.2715	19.2862	22.0927	21.6116	21.914	19.0249	21.8728				22.0927	21.6116	21.914	0	0	0	3	1	1	tr|Q9VBZ6|Q9VBZ6_DROME	Q9VBZ6	Q9VBZ6_DROME	948	Drosophila melanogaster	2:Experimental evidence at transcript level	0.999	5	5	5	0	0	0
Q9V8R9	Q9V8R9	cora	Protein 4.1 homolog	sp|Q9V8R9|EPB41_DROME Protein 4.1 homolog OS=Drosophila melanogaster OX=7227 GN=cora PE=1 SV=1	184.06	34	25.3	1	TRUE	FALSE	3	3	4.95449e-06	2.90895e-05	3.10485	25.493	23.785	23.9364	24.1004	27.1531	26.7839	27.1993	23.9406	27.0454	23.785	23.9364	24.1004	27.1531	26.7839	27.1993	0	0	0	28	21	20	sp|Q9V8R9|EPB41_DROME	Q9V8R9	EPB41_DROME	1698	Drosophila melanogaster	1:Experimental evidence at protein level	0.999	69	69	69	0	0	0
M9MSL4	M9MSL4	Cep135	Centrosomal protein 135kDa, isoform B	tr|M9MSL4|M9MSL4_DROME Centrosomal protein 135kDa, isoform B OS=Drosophila melanogaster OX=7227 GN=Cep135 PE=4 SV=1	123.69	3	3.1	1	TRUE	FALSE	0	3	1.22672e-05	5.11378e-05	2.54959	20.5863	19.3403	19.349	19.2453	22.0218	21.7	21.8616	19.3115	21.8611				22.0218	21.7	21.8616	0	0	0	2	1	0	tr|M9MSL4|M9MSL4_DROME	M9MSL4	M9MSL4_DROME	1065	Drosophila melanogaster	4:Protein predicted	0.9988	3	3	3	0	0	0
Q9V9M8	Q9V9M8	Dmel\CG3262	Uncharacterized protein, isoform D	tr|Q9V9M8|Q9V9M8_DROME Uncharacterized protein, isoform D OS=Drosophila melanogaster OX=7227 GN=Dmel\CG3262 PE=1 SV=3	32.04	5	21.5	1	TRUE	FALSE	3	3	2.41378e-05	7.76402e-05	3.09963	24.0947	22.4671	22.8157	22.352	25.5287	25.226	26.179	22.5449	25.6446	22.4671	22.8157	22.352	25.5287	25.226	26.179	0	0	1	6	6	7	tr|Q9V9M8|Q9V9M8_DROME	Q9V9M8	Q9V9M8_DROME	293	Drosophila melanogaster	1:Experimental evidence at protein level	0.999	20	20	20	0	0	1
Q9VG07	Q9VG07	Dmel\CG7488	GTPase Era, mitochondrial	tr|Q9VG07|Q9VG07_DROME GTPase Era, mitochondrial OS=Drosophila melanogaster OX=7227 GN=Dmel\CG7488 PE=2 SV=2	41.65	11	37.8	1	TRUE	FALSE	3	3	4.69397e-05	0.00012914	3.09426	23.0645	21.3358	21.9054	21.3109	24.3686	24.2179	25.2483	21.5173	24.6116	21.3358	21.9054	21.3109	24.3686	24.2179	25.2483	0	0	0	9	7	14	tr|Q9VG07|Q9VG07_DROME	Q9VG07	Q9VG07_DROME	373	Drosophila melanogaster	2:Experimental evidence at transcript level	0.999	30	30	30	0	0	0
Q9V7Y2	Q9V7Y2	Sply	Sphingosine-1-phosphate lyase	sp|Q9V7Y2|SGPL_DROME Sphingosine-1-phosphate lyase OS=Drosophila melanogaster OX=7227 GN=Sply PE=1 SV=1	60.27	5	9.4	1	TRUE	FALSE	3	3	1.22681e-05	5.11378e-05	3.08955	21.7	20.1545	20.1089	20.2022	23.3188	22.7848	23.6305	20.1552	23.2447	20.1545	20.1089	20.2022	23.3188	22.7848	23.6305	0	0	0	3	3	5	sp|Q9V7Y2|SGPL_DROME	Q9V7Y2	SGPL_DROME	545	Drosophila melanogaster	1:Experimental evidence at protein level	0.999	11	11	11	0	0	0
A1Z9E3	A1Z9E3	mEFTu1	Elongation factor Tu	tr|A1Z9E3|A1Z9E3_DROME Elongation factor Tu OS=Drosophila melanogaster OX=7227 GN=mEFTu1 PE=1 SV=1	53.96	28	64.6	1	TRUE	FALSE	3	3	2.70439e-05	8.43315e-05	3.06552	27.2158	25.5892	25.705	25.7548	28.4378	28.4321	29.3756	25.683	28.7485	25.5892	25.705	25.7548	28.4378	28.4321	29.3756	21	21	27	71	69	96	tr|A1Z9E3|A1Z9E3_DROME	A1Z9E3	A1Z9E3_DROME	489	Drosophila melanogaster	1:Experimental evidence at protein level	0.999	305	305	305	21	21	27
Q9W3N9	Q9W3N9	Acat1	LD24105p	tr|Q9W3N9|Q9W3N9_DROME LD24105p OS=Drosophila melanogaster OX=7227 GN=Acat1 PE=1 SV=1	43.44	15	47.3	1	TRUE	FALSE	3	3	2.25417e-05	7.4799e-05	3.05677	25.0182	23.4083	23.4414	23.6197	26.2416	26.2692	27.1289	23.4898	26.5466	23.4083	23.4414	23.6197	26.2416	26.2692	27.1289	4	4	5	18	18	20	tr|Q9W3N9|Q9W3N9_DROME	Q9W3N9	Q9W3N9_DROME	410	Drosophila melanogaster	1:Experimental evidence at protein level	0.999	69	69	69	4	4	5
Q9VPM5	Q9VPM5	mbm	Protein mushroom body miniature	sp|Q9VPM5|MBM_DROME Protein mushroom body miniature OS=Drosophila melanogaster OX=7227 GN=mbm PE=1 SV=1	58.59	2	3.7	0.9999	TRUE	FALSE	0	2	0.00111096	0.00199046	3.00435	20.6445	20.0657	18.9217	18.4396	22.2201	23.0288	21.1911	19.1423	22.1467				22.2201	23.0288		0	0	1	1	2	1	sp|Q9VPM5|MBM_DROME	Q9VPM5	MBM_DROME	539	Drosophila melanogaster	1:Experimental evidence at protein level	0.999	5	5	5	0	0	1
Q9VMI3	Q9VMI3	ND-51	NADH dehydrogenase [ubiquinone] flavoprotein 1, mitochondrial	tr|Q9VMI3|Q9VMI3_DROME NADH dehydrogenase [ubiquinone] flavoprotein 1, mitochondrial OS=Drosophila melanogaster OX=7227 GN=ND-51 PE=1 SV=1	51.8	4	8.9	1	TRUE	FALSE	0	3	0.00156158	0.00271451	3.19928	20.1864	19.1426	17.8869	18.7309	21.0562	21.036	23.266	18.5868	21.7861				21.0562	21.036	23.266	0	0	0	1	0	3	tr|Q9VMI3|Q9VMI3_DROME	Q9VMI3	Q9VMI3_DROME	474	Drosophila melanogaster	1:Experimental evidence at protein level	0.999	4	4	4	0	0	0
Q9VUB5	Q9VUB5	upSET	UpSET, isoform A	tr|Q9VUB5|Q9VUB5_DROME UpSET, isoform A OS=Drosophila melanogaster OX=7227 GN=upSET PE=1 SV=3	336.24	3	1.6	1	TRUE	FALSE	2	3	8.17401e-05	0.000209347	3.12032	20.7033	19.8761	19.0145	18.5389	22.5711	21.9144	22.3049	19.1432	22.2635	19.8761	19.0145		22.5711	21.9144	22.3049	0	0	0	2	0	1	tr|Q9VUB5|Q9VUB5_DROME	Q9VUB5	Q9VUB5_DROME	3146	Drosophila melanogaster	1:Experimental evidence at protein level	0.999	3	3	3	0	0	0
Q9VH81	Q9VH81	PpD3	protein-serine/threonine phosphatase	tr|Q9VH81|Q9VH81_DROME protein-serine/threonine phosphatase OS=Drosophila melanogaster OX=7227 GN=PpD3 PE=1 SV=1	59.22	2	3.5	0.9999	TRUE	FALSE	0	2	0.000556237	0.00107944	3.03639	20.6523	18.6775	18.6657	20.0592	22.8569	22.2786	21.3761	19.1341	22.1705				22.8569	22.2786		0	0	0	2	1	1	tr|Q9VH81|Q9VH81_DROME	Q9VH81	Q9VH81_DROME	520	Drosophila melanogaster	1:Experimental evidence at protein level	0.999	4	4	4	0	0	0
Q7JZR5	Q7JZR5	AsnRS-m	asparagine--tRNA ligase	tr|Q7JZR5|Q7JZR5_DROME asparagine--tRNA ligase OS=Drosophila melanogaster OX=7227 GN=AsnRS-m PE=1 SV=1	52.23	7	18	1	TRUE	FALSE	3	3	2.39315e-05	7.72808e-05	3.0034	22.3874	21.428	20.5366	20.6926	23.76	23.8184	24.089	20.8857	23.8891	21.428	20.5366	20.6926	23.76	23.8184	24.089	0	0	0	2	2	7	tr|Q7JZR5|Q7JZR5_DROME	Q7JZR5	Q7JZR5_DROME	460	Drosophila melanogaster	1:Experimental evidence at protein level	0.999	11	11	11	0	0	0
Q9VPX3	Q9VPX3	l(2)10685	LD40271p	tr|Q9VPX3|Q9VPX3_DROME LD40271p OS=Drosophila melanogaster OX=7227 GN=l(2)10685 PE=1 SV=1	57.5	4	10.5	1	TRUE	FALSE	0	2	0.0057434	0.00870567	2.7085	20.8916	18.5018	19.4937	20.6165	21.9042	21.3183	23.5149	19.5373	22.2458				21.9042		23.5149	0	0	0	0	0	4	tr|Q9VPX3|Q9VPX3_DROME	Q9VPX3	Q9VPX3_DROME	503	Drosophila melanogaster	1:Experimental evidence at protein level	0.999	4	4	4	0	0	0
Q9VDF4	Q9VDF4	Cortactin	Cortactin, isoform A	tr|Q9VDF4|Q9VDF4_DROME Cortactin, isoform A OS=Drosophila melanogaster OX=7227 GN=Cortactin PE=1 SV=1	61.05	16	30.9	1	TRUE	FALSE	3	3	9.27311e-06	4.07319e-05	2.98942	23.5941	22.3013	21.9632	22.0336	25.3167	24.7565	25.193	22.0993	25.0888	22.3013	21.9632	22.0336	25.3167	24.7565	25.193	4	4	3	19	14	17	tr|Q9VDF4|Q9VDF4_DROME	Q9VDF4	Q9VDF4_DROME	559	Drosophila melanogaster	1:Experimental evidence at protein level	0.999	61	61	61	4	4	3
[truncated: 942 more rows]
[truncated: 55 more columns]

## Sheet: C-Direct TurboID CMB S2 (Pel)
Direct TurboID CMB S2 cells (Pellet)
									Quality filter		Quantitative events		Statistical analysis - Normal Distribution				Imputed LFQ intensity [log2] - Normal Distribution								Normalized LFQ intensity [log2]						Spectral count
[truncated: 401 more rows]
[truncated: 55 more columns]

## Sheet: D-Indirect TurboID CMB Testes
Indirect TurboID CMB Testes
[truncated: 2,058 more rows]
[truncated: 55 more columns]

[truncated: 2 more sheets: E-Comparison proximity analyses, F-Datasets vertebrates]
