# Supplementary material for: A conserved role for centriolar satellites in translation of centrosomal and ciliary proteins
Source: J Cell Biol. 2025 May 21;224(8):e202408042. doi: 10.1083/jcb.202408042 (PMC12094185; doi:10.1083/jcb.202408042)
Supplement: Table S3 — shows sm/smiFISH probe sequences, related to Table 1. [file jcb_202408042_tables3.xlsx]

## Sheet: Sheet1
Probe sequence	Reference or Source	Identifier or Catalog number
CEP290 RNA FISH probe 1 atttacttccaccttggata	Biosearch technologies	N/A
CEP290 RNA FISH probe 2 cttcttgagctttcatcttc	Biosearch technologies	N/A
CEP290 RNA FISH probe 3 tttcgaagagccaattgctc	Biosearch technologies	N/A
CEP290 RNA FISH probe 4 acgtttgttctctcttctta	Biosearch technologies	N/A
CEP290 RNA FISH probe 5 ctgtctgatgcacaatagct	Biosearch technologies	N/A
CEP290 RNA FISH probe 6 ttctcccttaggttatgtaa	Biosearch technologies	N/A
CEP290 RNA FISH probe 7 ttatcagcatcaagctgagc	Biosearch technologies	N/A
CEP290 RNA FISH probe 8 tctttgattgtgcttcactc	Biosearch technologies	N/A
CEP290 RNA FISH probe 9 gactcgcatcaaagattcct	Biosearch technologies	N/A
CEP290 RNA FISH probe 10 taagctgatcaacttgggct	Biosearch technologies	N/A
CEP290 RNA FISH probe 11 ttttgccaactgctgtgaat	Biosearch technologies	N/A
CEP290 RNA FISH probe 12 attagccagttctagttcag	Biosearch technologies	N/A
CEP290 RNA FISH probe 13 caggtgttccaagttacttg	Biosearch technologies	N/A
CEP290 RNA FISH probe 14 acgaagtccgtaagtgttca	Biosearch technologies	N/A
CEP290 RNA FISH probe 15 ctcagcaaatttggtttcca	Biosearch technologies	N/A
CEP290 RNA FISH probe 16 ctatcagcatcacttactgc	Biosearch technologies	N/A
CEP290 RNA FISH probe 17 ctctctcagttttgacactt	Biosearch technologies	N/A
CEP290 RNA FISH probe 18 cattctgagggactctactt	Biosearch technologies	N/A
CEP290 RNA FISH probe 19 tggtgcaacttggcaatgag	Biosearch technologies	N/A
CEP290 RNA FISH probe 20 ccaacttaccaagagcagta	Biosearch technologies	N/A
CEP290 RNA FISH probe 21 gatgttttgctctgtttctt	Biosearch technologies	N/A
CEP290 RNA FISH probe 22 ccactaaactgtcgtcgtag	Biosearch technologies	N/A
CEP290 RNA FISH probe 23 ctgttgtgccaagggtaaag	Biosearch technologies	N/A
CEP290 RNA FISH probe 24 ccaatgttttgttctccata	Biosearch technologies	N/A
CEP290 RNA FISH probe 25 atatgccagttgattacctt	Biosearch technologies	N/A
CEP290 RNA FISH probe 26 cctgtagcttcttcaaactt	Biosearch technologies	N/A
CEP290 RNA FISH probe 27 attttccttagagcgatctc	Biosearch technologies	N/A
CEP290 RNA FISH probe 28 gaagcctcagttcattgatt	Biosearch technologies	N/A
CEP290 RNA FISH probe 29 tatgaaggtcttcctcatgt	Biosearch technologies	N/A
CEP290 RNA FISH probe 30 ctatcagcctgtagttctaa	Biosearch technologies	N/A
CEP290 RNA FISH probe 31 gagtgggagactgtttcatt	Biosearch technologies	N/A
CEP290 RNA FISH probe 32 tttaaatcctctacttccgc	Biosearch technologies	N/A
CEP290 RNA FISH probe 33 gagctcttgaatttgcttct	Biosearch technologies	N/A
CEP290 RNA FISH probe 34 ctttagccgttctactagat	Biosearch technologies	N/A
CEP290 RNA FISH probe 35 cctctttttgagaagttgca	Biosearch technologies	N/A
CEP290 RNA FISH probe 36 ctgtaatccactggttagtc	Biosearch technologies	N/A
CEP290 RNA FISH probe 37 attccttctattttggcttg	Biosearch technologies	N/A
CEP290 RNA FISH probe 38 ggctttggcaaaaagatcct	Biosearch technologies	N/A
CEP290 RNA FISH probe 39 catgccagttgtttttagtt	Biosearch technologies	N/A
CEP290 RNA FISH probe 40 ctctaacatggccaagtttc	Biosearch technologies	N/A
CEP290 RNA FISH probe 41 actgttcattttctctctgg	Biosearch technologies	N/A
CEP290 RNA FISH probe 42 tgcccaagatgagctttaag	Biosearch technologies	N/A
CEP290 RNA FISH probe 43 gtcttggattcatagtgcat	Biosearch technologies	N/A
CEP290 RNA FISH probe 44 gtaatttctctgcagcatca	Biosearch technologies	N/A
CEP290 RNA FISH probe 45 ccagtctcttctagttgaac	Biosearch technologies	N/A
CEP290 RNA FISH probe 46 caatggatttccagctctta	Biosearch technologies	N/A
CEP290 RNA FISH probe 47 ctaagaacttgaagctcccg	Biosearch technologies	N/A
CEP290 RNA FISH probe 48 tatttcctccttcaaatgct	Biosearch technologies	N/A
PCNT RNA FISH probe 1 atgtgcttttgcaaatgtcc	Biosearch technologies	N/A
PCNT RNA FISH probe 2 ggaggatggtcattgacttg	Biosearch technologies	N/A
PCNT RNA FISH probe 3 ggtggtcactgattgtgaac	Biosearch technologies	N/A
PCNT RNA FISH probe 4 tgtggtcactgactgtgaac	Biosearch technologies	N/A
PCNT RNA FISH probe 5 tcactgattgtgaagatccc	Biosearch technologies	N/A
PCNT RNA FISH probe 6 tgttcacactcctttgtgaa	Biosearch technologies	N/A
PCNT RNA FISH probe 7 ggtcagtaatggcaagttca	Biosearch technologies	N/A
PCNT RNA FISH probe 8 cttcagggtctttactatct	Biosearch technologies	N/A
PCNT RNA FISH probe 9 ctttttcagattcccaatct	Biosearch technologies	N/A
PCNT RNA FISH probe 10 ttgatgctttgcagacagtt	Biosearch technologies	N/A
PCNT RNA FISH probe 11 actggttttgtaaatcctcc	Biosearch technologies	N/A
PCNT RNA FISH probe 12 aacttctcaatggctgcttg	Biosearch technologies	N/A
PCNT RNA FISH probe 13 tcaggtcttcatatgatgct	Biosearch technologies	N/A
PCNT RNA FISH probe 14 atctcttcttgtgattgtgc	Biosearch technologies	N/A
PCNT RNA FISH probe 15 cactcaattcctgtctactg	Biosearch technologies	N/A
PCNT RNA FISH probe 16 aacagggttaggtcttcttg	Biosearch technologies	N/A
PCNT RNA FISH probe 17 acagagtccagaagagcatc	Biosearch technologies	N/A
PCNT RNA FISH probe 18 cagcatctgtctgagacatg	Biosearch technologies	N/A
PCNT RNA FISH probe 19 tttaccttctccaaatcgtc	Biosearch technologies	N/A
PCNT RNA FISH probe 20 tcagtcttttgcttagcatt	Biosearch technologies	N/A
PCNT RNA FISH probe 21 ttctctcagttcaagtagca	Biosearch technologies	N/A
PCNT RNA FISH probe 22 tatgatggtctgtttctcgg	Biosearch technologies	N/A
PCNT RNA FISH probe 23 gcttctcgaagctcaaactt	Biosearch technologies	N/A
PCNT RNA FISH probe 24 gttcctctaaaaacctgctc	Biosearch technologies	N/A
PCNT RNA FISH probe 25 atcaaggctggacagatgtc	Biosearch technologies	N/A
PCNT RNA FISH probe 26 acagttgttcctcaaagtct	Biosearch technologies	N/A
PCNT RNA FISH probe 27 cagtttctccaactcttgag	Biosearch technologies	N/A
PCNT RNA FISH probe 28 tcctctttttcatgcaaagc	Biosearch technologies	N/A
PCNT RNA FISH probe 29 tggacttggtgattcttctt	Biosearch technologies	N/A
PCNT RNA FISH probe 30 actcttctatctcgtgactt	Biosearch technologies	N/A
PCNT RNA FISH probe 31 gactgttctttggtcagatc	Biosearch technologies	N/A
PCNT RNA FISH probe 32 ttcttctaactcagactcca	Biosearch technologies	N/A
PCNT RNA FISH probe 33 aacaactcaacctctccatc	Biosearch technologies	N/A
PCNT RNA FISH probe 34 gcatctagtgtagactgcaa	Biosearch technologies	N/A
PCNT RNA FISH probe 35 tgttctgcatgtccaatttt	Biosearch technologies	N/A
PCNT RNA FISH probe 36 atatgaccttcaagctcgtg	Biosearch technologies	N/A
PCNT RNA FISH probe 37 ctttcagctcttcaatctca	Biosearch technologies	N/A
PCNT RNA FISH probe 38 ctgctttctccttttgtaat	Biosearch technologies	N/A
PCNT RNA FISH probe 39 ttttcctgaagctgtttcac	Biosearch technologies	N/A
PCNT RNA FISH probe 40 cacaggaatcatcactccag	Biosearch technologies	N/A
PCNT RNA FISH probe 41 tgtattggcatcacatgtgt	Biosearch technologies	N/A
PCNT RNA FISH probe 42 ctggtatcaaggaatcccaa	Biosearch technologies	N/A
PCNT RNA FISH probe 43 ccaggaggaggtgaacttaa	Biosearch technologies	N/A
PCNT RNA FISH probe 44 cgtcacttttctcacttcta	Biosearch technologies	N/A
PCNT RNA FISH probe 45 ctgaaaccttccagagatgg	Biosearch technologies	N/A
PCNT RNA FISH probe 46 tctcctgctctttttcaaag	Biosearch technologies	N/A
PCNT RNA FISH probe 47 ctctactttataagccagca	Biosearch technologies	N/A
PCNT RNA FISH probe 48 tcggacttcaaatctcgcac	Biosearch technologies	N/A
RANBP10 RNA FISH probe 1 ggagtctcttgctggttgac	Sigma Aldrich	N/A
RANBP10 RNA FISH probe 2 gtagttgtatttgtccttgg	Sigma Aldrich	N/A
RANBP10 RNA FISH probe 3 aataaatgccacaggcagca	Sigma Aldrich	N/A
RANBP10 RNA FISH probe 4 agagtcctattcccatgtaa	Sigma Aldrich	N/A
RANBP10 RNA FISH probe 5 cataggaatgtttgtcccaa	Sigma Aldrich	N/A
RANBP10 RNA FISH probe 6 ccgaggagcagaacgaatgc	Sigma Aldrich	N/A
RANBP10 RNA FISH probe 7 tggtgaatgtgggaccatag	Sigma Aldrich	N/A
RANBP10 RNA FISH probe 8 ccattgatgaggttgacaca	Sigma Aldrich	N/A
RANBP10 RNA FISH probe 9 gaggtctgtgaaggctatac	Sigma Aldrich	N/A
RANBP10 RNA FISH probe 10 ctacggtggggtagaggttg	Sigma Aldrich	N/A
RANBP10 RNA FISH probe 11 caaagttggcgtccacaatc	Sigma Aldrich	N/A
RANBP10 RNA FISH probe 12 gtcctcaatgtcaaacagga	Sigma Aldrich	N/A
RANBP10 RNA FISH probe 13 actgatggggaagcagtgga	Sigma Aldrich	N/A
RANBP10 RNA FISH probe 14 atgaaaccatgttctgcagc	Sigma Aldrich	N/A
RANBP10 RNA FISH probe 15 caatacccatgatgcacgag	Sigma Aldrich	N/A
RANBP10 RNA FISH probe 16 gagcaaaagccgtggctgtg	Sigma Aldrich	N/A
RANBP10 RNA FISH probe 17 tgaatcggggtttcagtcat	Sigma Aldrich	N/A
RANBP10 RNA FISH probe 18 ttctttatggacgcctgttc	Sigma Aldrich	N/A
RANBP10 RNA FISH probe 19 cagcttctggatcttttgtc	Sigma Aldrich	N/A
RANBP10 RNA FISH probe 20 gagcatgaagaggaggttgg	Sigma Aldrich	N/A
RANBP10 RNA FISH probe 21 cattcaccatctccacaaac	Sigma Aldrich	N/A
RANBP10 RNA FISH probe 22 tcaaacttcggacctcactg	Sigma Aldrich	N/A
RANBP10 RNA FISH probe 23 tgtgcatgtgggaactactg	Sigma Aldrich	N/A
RANBP10 RNA FISH probe 24 cattgctacagctgggactg	Sigma Aldrich	N/A
RANBP10 RNA FISH probe 25 cagggtatttactgtggttc	Sigma Aldrich	N/A
RANBP10 RNA FISH probe 26 gagtctgttgagttggactc	Sigma Aldrich	N/A
RANBP10 RNA FISH probe 27 aacaatgcgtgtggacatgc	Sigma Aldrich	N/A
RANBP10 RNA FISH probe 28 ggccaaacagaatgatcctt	Sigma Aldrich	N/A
RANBP10 RNA FISH probe 29 aactgctcactcaatgcctg	Sigma Aldrich	N/A
RANBP10 RNA FISH probe 30 ctgtgtgggccaaattcttg	Sigma Aldrich	N/A
RANBP10 RNA FISH probe 31 agtatgccagcaggctgaag	Sigma Aldrich	N/A
RANBP10 RNA FISH probe 32 taaaatggcgctgttgaggg	Sigma Aldrich	N/A
RANBP10 RNA FISH probe 33 tgagccggagacactcagat	Sigma Aldrich	N/A
RANBP10 RNA FISH probe 34 caaaggagcaagaacccagg	Sigma Aldrich	N/A
RANBP10 RNA FISH probe 35 gtgcaagtagtcatcaactc	Sigma Aldrich	N/A
DmSas-4 RNA FISH probe 1 gcaaaacgcggtgattggac	Sigma Aldrich	N/A
DmSas-4 RNA FISH probe 2 cccagcattttgtacatatt	Sigma Aldrich	N/A
DmSas-4 RNA FISH probe 3 acactgttttcatggctttc	Sigma Aldrich	N/A
DmSas-4 RNA FISH probe 4 atttgtatagagtgctcctc	Sigma Aldrich	N/A
DmSas-4 RNA FISH probe 5 cattgaaatctctggctcgt	Sigma Aldrich	N/A
DmSas-4 RNA FISH probe 6 cgcagaaaagggcgtttagg	Sigma Aldrich	N/A
DmSas-4 RNA FISH probe 7 ggtcgggattgatcttgaac	Sigma Aldrich	N/A
DmSas-4 RNA FISH probe 8 gggcattagcgaacttgtat	Sigma Aldrich	N/A
DmSas-4 RNA FISH probe 9 gtgacttgacttgcttcttg	Sigma Aldrich	N/A
DmSas-4 RNA FISH probe 10 taagcatctgctgaaagcgc	Sigma Aldrich	N/A
DmSas-4 RNA FISH probe 11 tagatctggagtggaactgc	Sigma Aldrich	N/A
DmSas-4 RNA FISH probe 12 tgtggaggacgcataggaag	Sigma Aldrich	N/A
DmSas-4 RNA FISH probe 13 aaactcctgtcatgggacta	Sigma Aldrich	N/A
DmSas-4 RNA FISH probe 14 ctggctttatactctgtgtg	Sigma Aldrich	N/A
DmSas-4 RNA FISH probe 15 atttgagcagagcgtctttg	Sigma Aldrich	N/A
DmSas-4 RNA FISH probe 16 gagcagctcgaatatgctta	Sigma Aldrich	N/A
DmSas-4 RNA FISH probe 17 tcatatcaatgtttccctca	Sigma Aldrich	N/A
DmSas-4 RNA FISH probe 18 cgccataaaggttcgaatgc	Sigma Aldrich	N/A
DmSas-4 RNA FISH probe 19 ctgctgtgtgactacaatgt	Sigma Aldrich	N/A
DmSas-4 RNA FISH probe 20 ttggagtcggagaaacgcac	Sigma Aldrich	N/A
DmSas-4 RNA FISH probe 21 agagctgaatattggagccg	Sigma Aldrich	N/A
DmSas-4 RNA FISH probe 22 aagagggcggacttgaactg	Sigma Aldrich	N/A
DmSas-4 RNA FISH probe 23 gacttgacttcttcttctgt	Sigma Aldrich	N/A
DmSas-4 RNA FISH probe 24 gatctttggttatgggttcg	Sigma Aldrich	N/A
DmSas-4 RNA FISH probe 25 cgaacgagattggctttctc	Sigma Aldrich	N/A
DmSas-4 RNA FISH probe 26 aatcttttcgtcatggacgc	Sigma Aldrich	N/A
DmSas-4 RNA FISH probe 27 gctcgtcgtgcagataaatt	Sigma Aldrich	N/A
DmSas-4 RNA FISH probe 28 cttttgaagtcgcatttgct	Sigma Aldrich	N/A
DmSas-4 RNA FISH probe 29 ctttttttccttgctgtttg	Sigma Aldrich	N/A
DmSas-4 RNA FISH probe 30 cttttgtttgagctggagtt	Sigma Aldrich	N/A
DmSas-4 RNA FISH probe 31 gggctatgtttcgattgatc	Sigma Aldrich	N/A
DmSas-4 RNA FISH probe 32 cggaaggtaacactttgggg	Sigma Aldrich	N/A
DmSas-4 RNA FISH probe 33 cgttctcatcgaggatatcg	Sigma Aldrich	N/A
DmSas-4 RNA FISH probe 34 ctactctgacgacggttttg	Sigma Aldrich	N/A
DmSas-4 RNA FISH probe 35 gagcgtatggtgttttctta	Sigma Aldrich	N/A
DmSas-4 RNA FISH probe 36 ccgattccacagaactacta	Sigma Aldrich	N/A
DmSas-4 RNA FISH probe 37 aaagtcactgctggagttgg	Sigma Aldrich	N/A
DmSas-4 RNA FISH probe 38 atcggcgcttatctttttta	Sigma Aldrich	N/A
DmSas-4 RNA FISH probe 39 ttccttgatatccttgttga	Sigma Aldrich	N/A
DmSas-4 RNA FISH probe 40 agtaatacttcactgtgcct	Sigma Aldrich	N/A
DmSas-4 RNA FISH probe 41 agtatttccaagccatctag	Sigma Aldrich	N/A
DmSas-4 RNA FISH probe 42 gtgaatctcaacagtgccat	Sigma Aldrich	N/A
DmSas-4 RNA FISH probe 43 tcttaatgctgttgttggga	Sigma Aldrich	N/A
DmSas-4 RNA FISH probe 44 ccattgggcagattgagaat	Sigma Aldrich	N/A
DmSas-4 RNA FISH probe 45 ttcgcttgtttagtttggtg	Sigma Aldrich	N/A
DmSas-4 RNA FISH probe 46 atacactagcttcacagtgc	Sigma Aldrich	N/A
DmSas-4 RNA FISH probe 47 cttgtccttcaaacgaacgc	Sigma Aldrich	N/A
DmSas-4 RNA FISH probe 48 atacttggcatagtctgtgt	Sigma Aldrich	N/A
